# Supplementary material for: miR-99a reveals two novel oncogenic proteins E2F2 and EMR2 and represses stemness in lung cancer
Source: Cell Death Dis. 2017 Oct 26;8(10):e3141–. doi: 10.1038/cddis.2017.544 (PMC5680913; doi:10.1038/cddis.2017.544)
Supplement: Supplementary Table 1 [file cddis2017544x3.xls]

## Sheet: WorkSheet
2467	49	2	4	2
70
80
90
100
110
120
130
140
150
155
160
165
170
180
190
200
210
220
235
255

## Sheet: Array data
Table S1
MedCentLog2Int_1_healthy_1_1	MedCentLog2Int_3_healthy_1_3	MedCentLog2Int_5_healthy_2_1	MedCentLog2Int_7_healthy_2_3	MedCentLog2Int_9_healthy_1_1	MedCentLog2Int_11_healthy_1_3	MedCentLog2Int_13_healthy_2_1	MedCentLog2Int_15_healthy_2_3	MedCentLog2Int_17_healthy_1_1	MedCentLog2Int_19_healthy_1_3	MedCentLog2Int_21_healthy_2_1	MedCentLog2Int_23_healthy_2_3	MedCentLog2Int_25_healthy_1_1	MedCentLog2Int_27_healthy_1_3	MedCentLog2Int_29_healthy_2_1	MedCentLog2Int_31_healthy_2_3	MedCentLog2Int_33_healthy_1_1	MedCentLog2Int_35_healthy_1_3	MedCentLog2Int_37_healthy_2_1	MedCentLog2Int_39_healthy_2_3	MedCentLog2Int_41_healthy_1_1	MedCentLog2Int_43_healthy_1_3	MedCentLog2Int_45_healthy_2_1	MedCentLog2Int_47_healthy_2_3	MedCentLog2Int_2_tumor_1_2	MedCentLog2Int_4_tumor_1_4	MedCentLog2Int_6_tumor_2_2	MedCentLog2Int_8_tumor_2_4	MedCentLog2Int_10_tumor_1_2	MedCentLog2Int_12_tumor_1_4	MedCentLog2Int_14_tumor_2_2	MedCentLog2Int_16_tumor_2_4	MedCentLog2Int_18_tumor_1_2	MedCentLog2Int_20_tumor_1_4	MedCentLog2Int_22_tumor_2_2	MedCentLog2Int_24_tumor_2_4	MedCentLog2Int_26_tumor_1_2	MedCentLog2Int_28_tumor_1_4	MedCentLog2Int_30_tumor_2_2	MedCentLog2Int_32_tumor_2_4	MedCentLog2Int_34_tumor_1_2	MedCentLog2Int_36_tumor_1_4	MedCentLog2Int_38_tumor_2_2	MedCentLog2Int_40_tumor_2_4	MedCentLog2Int_42_tumor_1_2	MedCentLog2Int_44_tumor_1_4	MedCentLog2Int_46_tumor_2_2	MedCentLog2Int_48_tumor_2_4	log2ratio_Tumor_vs_Healthy	ID
0.0053225	-0.00885016	0.0351842	0.0116865	0.0517699	0.0323865	-0.0182716	0.00589973	-0.00726667	-0.0131633	-0.0164403	-0.00649595	-0.0341536	0.00953642	-0.0138034	-0.0107777	-0.0237494	-0.0175457	-0.000468452	-0.0118894	-0.00422288	-0.00902219	0.0166359	-0.000927214	0.0113013	0.000987728	0.0348307	0.0311733	0.0250377	-0.0115583	0.0394611	0.0632234	-0.000622346	0.00698495	-0.0986907	0.00347363	0.000468452	0.0213603	-0.0104879	0.00366602	-0.0447368	0.0226304	-0.00567251	-0.00917481	0.0393214	0.0274231	0.0271723	-0.0108936	0.00813771	(-)3xSLv1
0.0341429	0.0530853	0.062608	-0.060831	0.0317639	0.00394612	-0.00894795	-0.0254582	0.0546201	0.0778864	0.0419748	0.0440163	-0.000966881	0.0263076	0.0488332	0.052127	0.0230986	-0.000379712	-0.0322933	-0.000833473	-0.0707696	0.0669903	-0.021817	-0.00558335	-0.021536	-0.0106299	0.0779029	-0.000466814	-0.071066	0.014002	0.474221	-0.0279394	-0.0210695	-0.0116132	0.127027	0.000379712	0.052094	0.00466608	0.0174091	0.052066	0.426041	-0.0202434	-0.00573615	-0.0119795	-0.0105075	-0.0198194	-0.00205017	-0.00929423	0.0253474	A_25_P00010019
0.00996496	-0.00780107	0.0115566	-0.0445411	0.00856023	-0.0175401	-0.000261087	0.0355375	-0.00900102	-0.000595599	0.00930441	-0.00203202	-0.0259972	0.000261087	0.0433185	-0.0112711	-0.0608179	-0.00989482	0.0296006	0.00145337	0.0248901	0.0273885	-0.0284977	-0.00861738	-0.0146468	-0.0106067	0.0366842	-0.0697984	0.0224058	-0.00776789	0.240964	-0.0222649	-0.0218913	0.00675252	0.0850261	-0.0269564	0.0161842	0.00245195	0.0288966	0.0796407	0.178936	-0.0350848	0.00289432	0.0118953	0.0461353	-0.0176596	-0.0042354	-0.0100743	0.0226214	A_25_P00010020
0.0234807	-0.0281802	-0.021277	-0.000921867	0.0545248	-0.0311373	0.000954534	0.000720749	-0.0208523	-0.0617695	0.0243687	-0.0175231	-0.0176854	-0.0342831	-0.0159174	0.0353076	-0.000255902	-0.00298538	-0.0385884	-0.00166563	0.0522188	-0.0554562	-0.0328829	0.0323115	-0.0638778	0.0157797	0.0328544	0.0190467	0.000255902	-0.0404012	0.042544	0.00184696	-0.00448943	0.0271563	-0.0191398	-0.0308229	0.0116856	0.00716644	0.00345355	-0.0770751	0.0377848	0.0242554	0.00919064	-0.00446817	0.0371165	-0.044526	0.0155245	0.002272	0.00669279	A_25_P00010021
-0.00195112	0.0096638	0.02957	0.00354266	-0.0233453	-0.0159989	-0.0070276	-0.0128789	-0.0472507	-0.0253651	0.0100399	-0.0579515	-0.0681151	-0.0877015	0.021533	-0.0811516	0.0368071	0.0046633	0.00510834	0.0695924	-0.0199111	0.00471823	-0.0270528	0.0241828	-0.00201789	0.302741	0.0623961	0.00195112	-0.0380301	0.0138108	0.108482	-0.0375096	-0.050994	0.00776076	0.0170631	-0.0571685	-0.0466089	-0.0338158	-0.0617595	-0.0520455	0.163441	0.00754436	0.0161106	0.0340801	-0.0376309	-0.0740389	0.0309832	0.00790024	0.0224552	A_25_P00010023
0.140352	0.0045046	-0.0108928	0.0731507	0.0164482	0.132296	0.0319346	0.0621262	0.0156077	-0.0130479	-0.0847786	-0.0305583	0.0110895	0.0243921	-0.0813883	-0.0370181	0.0626578	0.0810027	-0.0233509	0.0298636	0.0520596	0.0743442	-0.0378343	-0.00713855	0.0142106	-0.0172699	-0.00260108	-0.0185447	-0.0380981	1.38449	-0.0047281	-0.00668415	0.0126091	-0.0515494	0.0690802	-0.00162412	-0.0280445	-0.0221025	-0.0238775	-0.107739	0.0694208	0.0461061	-0.0401136	0.0111594	-0.0418804	0.00162412	-0.0552202	0.0818778	0.0310284	A_25_P00010035
0.141604	0.0581077	0.00383223	0.0948252	-0.0450695	0.0867557	0.0512361	0.0429453	-0.0490604	-0.00494056	-0.0476718	-0.0301781	0.0577333	-0.0256013	-0.0767987	-0.0684619	0.0634256	0.0715401	-0.0494321	0.0475926	0.0857084	0.0869355	0.0543335	-0.0135727	0.0248022	-0.00276246	0.00276246	0.049617	-0.071939	1.31785	-0.0289746	0.00934377	-0.0196865	-0.0197737	0.0376406	-0.00815959	-0.00385009	-0.0391304	-0.0324789	-0.0275081	0.136848	0.0321749	-0.00997939	-0.00733815	-0.0192278	0.0345078	-0.0303432	0.072456	0.0358774	A_25_P00010036
-0.00812733	0.00316725	-0.0184652	-0.0462547	0.0364282	0.0182914	0.0361266	0.0304323	-0.00644401	-0.0372138	-0.0229256	0.0361406	0.000437619	0.00753473	-0.0236334	0.0527423	-0.0681686	-0.0150004	0.00851037	-0.0843076	-0.047746	-0.072029	0.0241815	-0.0211051	-0.0261228	-0.013162	-0.0626486	0.0640757	0.0484947	0.0146738	0.0141336	0.0229989	-0.0590159	0.0304285	0.207828	-0.0130129	0.00434198	0.0896869	0.029685	0.0802025	-0.079577	-0.0524024	-0.000437619	-0.0186846	-0.0673211	0.0565468	0.0130563	-0.0270795	0.0197548	A_25_P00010037
-0.00285429	-0.00687914	-0.0595103	-0.0575577	0.0177292	-0.0529732	0.00130484	0.0395771	-0.0670847	-0.0928151	0.0824402	0.00305854	-0.0198302	-0.03547	0.102726	0.0170205	-0.0239057	-0.064261	0.046557	0.0477027	0.0184902	-0.0741312	0.00555099	0.0536073	-0.00130484	-0.0376292	0.0406237	-0.0219112	-0.00437448	-0.0338782	0.0762	0.0111702	-0.0659974	-0.0704547	0.641746	-0.0420586	0.00218447	-0.0455173	0.0718834	0.112572	-0.0499004	0.00846081	0.030877	0.0276251	0.0303202	-0.00693909	0.0850786	-0.0205117	0.0358239	A_25_P00010038
-0.0108149	0.0176695	-0.0835641	-0.0426416	-0.0494695	-0.0309446	0.00238529	0.035187	-0.0429899	-0.0556382	0.00921075	0.000578615	0.00559079	0.00373733	0.0194808	0.0599367	-0.0419164	-0.0131307	0.0353121	0.00737819	-0.0616173	-0.0589458	-0.0215664	0.0195147	-0.029039	-0.00896673	-0.0468041	-0.0134467	0.086908	-0.0672543	-0.0190216	0.0812704	-0.00733304	-0.0401405	0.677357	0.00551163	-0.000578615	0.0165799	0.0819519	0.0920941	-0.0361814	0.0326405	0.0329267	0.0665315	0.0167263	-0.0264651	0.053524	-0.0245336	0.0508964	A_25_P00010039
-0.0159416	-0.0498426	-0.046101	-0.00102097	0.0508791	0.0129253	0.00708307	-0.0415499	0.0661297	0.036054	0.0484955	-0.0140028	-0.00120225	0.0532923	-0.035629	-0.00602472	-0.0245296	0.0257789	-0.0213199	-0.0667682	0.0577144	0.0456652	0.00615654	0.017081	-0.0732764	-0.0462535	0.0107374	-0.0902132	0.0451403	-0.0772149	-0.0662574	0.00102097	0.027251	0.00576787	0.339382	0.00723748	0.0957317	-0.00149522	0.0122481	0.0211743	-0.0298126	0.00218135	-0.0161357	-0.045918	-0.00702635	0.00880097	-0.0381167	-0.0319084	-0.00209491	A_25_P00010040
0.0246764	-0.0188698	-0.018341	-0.00479654	0.0156042	0.0234262	0.0334732	0.05424	-0.0626804	-0.0425346	-0.0542739	0.0014484	0.0366616	-0.0559788	0.0273096	0.00397237	-0.0312497	-0.0375987	0.00315597	-0.0483385	0.124411	0.0195349	-0.00604104	-0.0150004	0.00749196	-0.0617598	-0.0233988	0.00402118	0.0285972	-0.0518212	0.0991991	0.0868401	-0.0436143	-0.0262376	0.00416549	-0.0014484	-0.0254498	-0.0365777	-0.00508591	-0.0344976	-0.0343983	0.0293405	0.0124309	0.0539793	0.0139424	0.0127972	-0.0245471	0.00820351	0.00083176	A_25_P00010041
0.100298	-0.0311519	-0.0510849	-0.0213519	-0.0363213	0.0288773	0.0193556	0.055852	-0.0373299	-0.0222941	-0.0343678	0.00686534	-0.0798807	-0.0554489	-0.0215762	-0.0294678	0.00526842	-0.0184398	-0.00907291	0.037845	-0.0422638	0.00837186	0.0169488	0.00141164	0.0783433	-0.00141164	0.0354859	0.0112512	-0.0934215	-0.00960482	0.054734	0.0531955	-0.0431218	0.0145489	-0.0138373	-0.0163543	-0.056643	-0.0346867	0.00967022	-0.0357102	-0.0715177	0.0308222	0.00363414	0.0253007	0.0341226	0.0957155	0.0160835	0.0325845	0.0136726	A_25_P00010042
-0.0266724	0.0346069	-0.00993097	-0.020188	-0.00353583	0.0159039	-0.015865	0.0132442	0.0214812	-0.0106148	-0.025677	-0.00155426	-0.0121306	-0.0673131	-0.0237282	0.0115238	0.0195548	0.0389342	-0.0374249	-0.0313369	-0.0202957	0.0918832	-0.0541055	-0.0183851	0.0427134	0.0182579	-0.000505653	0.0120891	0.0122647	-0.0245846	0.0066637	-0.0223897	0.0355665	-0.0044513	0.015485	-0.0118946	0.0359604	0.0224377	0.0591912	-0.0116378	0.0211963	0.0448905	-0.00582964	0.000505653	0.104766	0.0987463	0.0603092	-0.0547457	0.0244429	A_25_P00010043
-0.0167199	0.0133313	0.00947018	-0.0165627	0.0643477	0.0407194	-0.0327556	0.0310133	0.101285	0.0552427	0.0349298	0.00290048	-0.0221211	0.0309228	-0.031499	-0.0324777	-0.00784669	0.00106367	-0.0515162	0.0106739	-0.0401153	0.0146114	-0.0291575	-0.00651495	-0.0249016	-0.0668055	-0.0202876	-0.00106367	-0.0103698	-0.027352	0.0146769	0.0565938	-0.00984791	-0.0496454	0.0172885	0.0162113	0.00234914	0.00172148	0.0461133	-0.00994659	0.00591427	0.00912187	-0.0122913	0.0546145	-0.0875153	-0.0649691	-0.0508505	0.00990866	-0.0135232	A_25_P00010044
-0.308323	-0.303792	0.0542699	-0.0247141	-0.0584846	0.0112863	0.317763	0.434238	-0.0356025	0.146421	-0.0358399	0.130807	0.090115	0.310463	0.379829	-0.0701753	-0.163123	-0.246084	-0.25285	0.404805	-0.321268	-0.336345	-0.0276177	-0.0724144	0.690531	1.40727	-0.142323	0.170986	-0.418921	-0.0112863	-0.269605	0.230501	0.200663	0.67829	-0.195842	-0.054312	0.253053	1.10328	0.387527	0.52958	0.566499	0.837379	-0.372206	-0.703359	0.153401	-0.0557656	0.360973	-0.180095	0.214286	A_25_P00010047
-0.140538	-0.0876259	0.328703	0.0757556	-0.209266	-0.225838	-0.00851474	0.155031	0.226861	0.193606	0.02264	0.136621	-0.400038	-0.105045	0.167254	-0.607784	0.166565	-0.0496582	-0.0907723	0.663113	-0.392432	-0.487965	-0.29628	-0.180343	0.762483	1.56793	0.100015	0.271112	-0.513117	-0.421406	-0.578485	0.00851474	0.398954	0.840756	-0.980989	0.091557	0.0106831	0.333114	-0.0667487	0.116293	0.762308	0.902856	-0.0742998	-0.248281	-0.103368	-0.237489	0.0981238	-0.357549	0.159538	A_25_P00010048
0.178654	-0.000956348	0.0103712	0.00989052	0.0351449	0.0852188	0.0287815	0.0800112	0.0142675	-0.0343263	-0.0364767	0.00236571	-0.0238346	-0.0671375	0.00353541	-0.0141457	-0.01217	-0.016293	0.000956348	0.0293599	0.0538079	-0.00604809	-0.0101401	0.0199878	0.233431	-0.0119	0.0108096	0.034497	0.0317898	1.53431	0.019562	-0.0233849	-0.0682349	-0.0486349	0.957977	0.0259976	-0.0482855	-0.0292113	-0.0332704	0.117312	-0.0666094	-0.0782448	-0.0130947	-0.0256961	0.0292779	-0.0261253	-0.0109225	-0.0156234	0.0902041	A_25_P00010051
-0.254502	-0.955541	-0.92959	0.219091	-0.374864	-0.35456	-0.455909	0.197147	0.219091	-0.40926	-0.405942	0.00310577	0.201627	0.0956563	0.145394	0.103088	0.0306957	0.259909	0.718979	0.383093	-0.170293	-1.12009	-0.447024	0.211979	0.383093	-0.48604	-0.197228	0.219091	-0.132872	-0.992673	-0.770199	0.383093	0.0306957	1.16401	-0.00310577	0.245988	-0.736932	-1.72746	-0.425842	1.16401	-0.768514	1.16401	0.346599	-0.0825003	0.0171289	0.383093	-0.183571	-0.173839	0.0795311	A_25_P00010053
0.377634	-0.468303	0.0663036	0.668397	-0.506449	-0.569123	-0.698329	-0.0479742	0.25409	-0.192145	-0.233669	0.125438	-0.647607	-0.434448	-0.407629	-0.511532	0.554787	1.0068	0.404673	0.809025	-0.568638	-1.53704	-0.772634	-0.0672843	1.19086	0.0479742	0.666492	0.952353	0.699423	-0.935392	-1.20666	0.281379	0.578686	1.46354	-0.0825842	0.970265	-1.01091	-2.12383	-0.9139	0.411975	-0.295507	2.18034	0.657836	0.877546	0.312362	0.348355	-0.269061	-0.632363	0.315201	A_25_P00010054
0.261226	0.145538	0.503083	-0.132336	-0.115458	-0.1491	-0.104864	-0.0662111	-0.125155	0.0109455	0.469646	-0.153273	-0.0589325	-0.152618	0.734433	0.00377812	0.0795726	-0.064938	-0.201944	0.00647529	-0.317195	0.439726	-0.0248122	0.0455354	0.0531429	2.7802	0.907048	-0.0439858	-0.388297	0.688517	3.28584	-0.120003	-0.254731	0.183376	-0.360776	-0.00377812	0.271018	-0.321986	-0.0202523	0.239857	1.22099	-0.149659	0.134116	0.207861	-0.085166	-0.099827	0.0738931	0.585132	0.322892	A_25_P00010062
0.110515	0.0733583	0.184699	-0.0314888	-0.0578504	-0.0328397	0.0254776	-0.0112382	-0.0790762	-0.0201243	0.20117	-0.0143889	-0.039522	-0.0818609	0.238435	-0.0635287	0.0547541	-0.00233216	0.00567833	0.0574993	-0.0931351	0.168724	0.00233216	0.0572789	0.0356936	1.22761	0.269153	-0.0596995	-0.137637	0.120417	1.61851	-0.0497235	-0.116871	0.0516289	-0.103034	-0.0501234	0.0812492	-0.137417	-0.0535632	-0.0611314	0.390313	-0.0105401	0.103435	0.0744368	-0.10704	-0.0530725	0.00920609	0.153452	0.105946	A_25_P00010063
-0.357566	-0.406064	-0.53694	-0.110062	0.675377	0.900591	1.13225	0.506136	0.227223	0.288314	-0.0372694	0.504615	0.757864	0.841286	0.0552685	0.765596	-0.305917	-0.348352	0.0141229	-0.523606	0.51104	1.18967	0.284648	0.197703	-0.456365	-1.08564	-0.160529	-0.407502	-0.145934	-0.0141229	0.206552	-0.327823	-0.809484	-0.766814	0.28164	0.464918	0.388368	0.142986	0.588693	-0.122979	-0.525871	-1.38731	-0.339074	-1.76183	-0.332604	0.0776862	0.817812	-0.428921	-0.513753	A_25_P00010070
-0.461798	-0.332827	-0.51636	-0.207624	0.690229	0.520298	0.869364	0.219996	0.112556	0.114314	0.0927154	0.595907	0.419147	0.732162	-0.0575013	0.4195	-0.303339	-0.380298	0.080487	-0.328264	0.300372	0.690344	0.078537	0.011585	-0.43925	-0.949554	-0.292818	-0.325498	-0.338886	0.107634	0.0711069	-0.644808	-0.75198	-0.654519	0.0952078	0.416543	0.502426	0.00662887	0.513211	-0.413927	-0.569376	-1.26899	-0.297466	-1.64886	-0.42612	-0.00662887	0.75889	-0.886812	-0.45014	A_25_P00010071
-0.47366	-0.263734	-0.570379	-0.164261	0.371678	0.325841	0.689659	0.191405	0.154806	0.286827	0.0524388	0.498263	0.421159	0.423513	0.145647	0.500087	-0.0524498	-0.15933	0.171771	0.0219527	0.179418	0.64168	-0.0269962	0.117361	-0.526386	-1.06643	0.0202518	-0.316365	-0.775988	-0.0202518	-0.46408	-0.868032	-0.922133	-0.989074	0.205205	0.38178	0.589059	1.06133	0.0884458	-0.43603	-0.452223	-1.62274	-0.167972	-1.6567	-0.665611	-0.354105	0.669256	-0.0678482	-0.493306	A_25_P00010072
-0.129771	-0.0553834	-0.375309	-0.0119788	0.199993	0.233605	0.248427	-0.14833	0.422016	0.390868	0.135015	0.57135	0.165748	0.142612	0.24573	0.22423	0.222778	0.355833	0.374531	0.35267	-0.189316	0.382522	-0.256877	0.0119788	-0.451191	-0.994586	0.646134	-0.315268	-1.13989	-0.176795	-1.3817	-1.14774	-1.29347	-0.773181	0.254776	0.412618	0.389037	1.47108	-0.823066	-0.96258	-0.312102	-1.67734	0.0291801	-1.57011	-0.858611	-0.840511	-0.0662514	0.210277	-0.620176	A_25_P00010073
0.677057	-0.958774	-0.478692	0.83214	1.4605	-0.98269	0.010221	0.315601	-0.90361	-0.971348	-1.02851	1.28039	-0.545781	0.150821	-1.37341	0.443743	-0.343562	0.283724	-0.565105	-0.404139	0.289243	0.243372	-0.536183	-0.248477	0.502712	-1.04348	0.836417	0.750865	0.890331	0.950257	-0.590075	-0.574753	-1.07952	-0.538637	-0.660583	1.6119	-0.0458704	-2.34889	1.98353	0.413581	-0.880705	1.44833	-0.010221	1.36186	0.68713	1.64566	-0.393799	0.232854	0.354265	A_25_P00010078
0.8651	-0.504574	0.065208	1.11495	1.29616	-0.679988	-0.00512524	0.187649	-0.345417	-0.756957	-0.709174	1.30519	-0.652068	0.0726651	-1.12599	-0.0305787	0.0794588	0.399159	-0.139979	0.00512524	0.150983	-0.122977	-0.5096	-0.247457	0.595801	-0.618798	0.876698	1.06623	0.611536	0.494276	-0.828255	-0.435101	-0.737756	-0.473945	-1.70605	1.43993	-0.0203222	-1.52085	1.60588	0.096503	-0.651331	1.20568	0.00810741	1.26725	0.419931	1.20562	-0.396495	-0.116406	0.153182	A_25_P00010079
0.0617569	0.0349247	0.206629	0.0720365	0.353535	-0.00481631	0.385933	0.0513337	-0.123101	-0.109999	0.0480355	-0.0270958	0.0716301	0.0903721	-0.00282407	-0.00271453	0.0456476	-0.0487037	-0.0199015	0.0218368	-0.00282345	-0.133004	0.082735	0.0443288	0.13717	-0.0832626	0.286107	-0.046106	0.340831	0.785246	-0.0606925	-0.0301056	-0.0122542	-0.0517386	0.458696	-0.00755626	-0.0923963	-0.0795987	0.0585781	0.0795888	-0.0675037	-0.0649958	0.00271453	-0.0412745	0.282846	-0.0206302	-0.0224096	0.0256351	0.0283806	A_25_P00010080
-0.421956	-0.0242651	-0.141962	-0.10934	0.208918	0.547436	0.714282	0.351968	0.208918	0.431921	0.0255474	0.482599	0.367001	0.597194	0.166293	0.0824047	0	-0.1215	0.21772	0.390711	-0.257854	-0.149	0.0031996	0.163392	-0.0242651	-0.553625	-0.225938	0	-0.323894	-0.0775619	-1.75305	-0.342582	-0.659161	-0.456055	0.431921	-0.20811	0.129428	0.11887	0.176961	0.0890889	0.220467	-0.76127	-0.237521	-0.819001	-0.453415	-0.149	0.140089	-0.373035	-0.410179	A_25_P00010086
-0.318779	-0.0418956	-0.334029	0.0623129	-0.0160975	0.29197	0.54464	0.167749	0.364045	0.550013	0.123355	0.290108	0.492409	0.782691	0.128623	-0.0533623	-0.129682	-0.214266	0.162481	0.507382	0.0160975	0.0849211	0.194215	0.217951	0.0542157	-0.200496	-0.394347	0.0702757	-0.497249	-0.0225302	-2.08649	0.200567	-0.340698	-0.636761	0.55286	-0.505968	0.217951	-0.28442	-0.233046	0.209949	0.224759	-0.79119	-0.32041	-0.69493	-0.325573	-0.236114	-0.16505	-0.296902	-0.432269	A_25_P00010088
-0.12484	-0.0515032	0.233947	0.131151	-0.285876	0.0184477	0.364751	0.0337786	0.305156	0.380783	0.0977689	0.500212	-0.0685341	0.186574	0.135991	-0.412829	0.480341	0.148985	0.223266	0.703202	-0.248797	-0.394518	-0.185711	0.040015	0.479489	0.0819112	-0.122202	0.539212	-0.560364	0.0755399	-3.10664	-0.493322	-0.0359069	0.199318	0.256868	-0.506806	0.0193056	-0.138075	-0.439936	-0.0184477	0.471259	-0.129244	-0.0333671	-0.365457	-0.114393	-0.388648	-0.0399367	-0.471398	-0.293875	A_25_P00010089
-0.0152904	0.00474651	-0.00156443	0.0124593	-0.0557011	-0.0245148	0.018449	-0.0423802	-0.0145004	-0.0170051	0.0348537	0.0128707	0.00518617	0.0331651	0.0780422	-0.0271861	0.0232074	0.00117321	-0.0209954	-0.000361079	-0.0383506	0.0649252	-0.0379775	-0.0460514	-0.0211579	0.543577	0.060822	-0.0140493	-0.0470217	0.0202886	2.32209	-0.0438798	-0.0274644	-0.0431702	0.0598345	0.024787	0.0510153	0.0200537	0.0302871	-0.0099619	0.225295	0.000361079	-0.0271997	0.0128971	-0.0318555	-0.0223373	-0.000725847	0.087555	0.134285	A_25_P00010090
0.0482663	0.0337694	0.0195947	-0.0195858	0.000242764	0.0185553	0.0502232	-0.0153961	-0.0394482	-0.00441621	0.0247274	-0.0229548	-0.0247788	-0.0154937	0.255912	-0.0293179	0.0326072	-0.0305872	-0.0455621	-0.013285	-0.0502859	0.14361	-0.00612049	0.0136634	-0.00365085	0.947839	0.0782253	-0.0329069	-0.101924	0.118871	3.44454	-0.0271903	-0.0428938	-0.000454094	0.0327643	0.021383	-0.017005	-0.000242764	0.0295936	0.0100756	0.350367	-0.0322807	0.0160154	0.0174095	-0.0199039	0.0377525	-0.00944603	0.13861	0.192984	A_25_P00010092
-0.00918798	-0.0315082	0.0624261	0.0239498	-0.0114416	0.0182512	-0.0482014	-0.0433766	-0.0143074	-0.0143767	-0.0394474	0.0374875	-0.0102263	-0.0194622	-0.0784034	0.0311401	0.0258787	0.0167159	-0.00649561	-0.0215806	-0.0172317	-0.0284963	-0.0528817	-0.068006	0.0192127	0.0646214	-0.049618	0.0161259	0.0335968	-0.00240231	-0.00337773	0.18679	0.0760469	0.217381	-0.0397018	0.0717807	0.130797	0.439092	-0.0158338	0.01211	-0.0215158	0.0315992	0.0491276	0.0807926	-0.0788703	0.10086	0.0383964	0.00240231	0.0690914	A_25_P00010093
0.0243453	-0.0292052	-0.0172538	0.0372954	-0.0630762	-0.0539734	-0.00611466	-0.0196292	-0.00170806	-0.0359137	0.000338718	-0.00675167	-0.0242737	-0.0254343	-0.0220191	-0.0203302	0.00594902	-0.045796	-0.0846958	0.0162516	0.015187	-0.0101144	0.029417	-0.046531	0.0523716	0.0780982	0.0093407	-0.0165115	0.00621309	0.0022481	0.0624645	0.101433	0.0791491	0.178067	-0.0329826	0.0465641	-0.00409086	0.198319	0.0225768	-0.0276362	-0.0194553	0.0379294	-0.00113121	0.0509715	0.0339578	0.0313297	0.00828313	-0.000338718	0.0533836	A_25_P00010094
-0.0309266	-0.0321546	0.0622431	-0.00975779	0.0457398	-0.000187624	-0.0147575	0.0737784	-0.0145711	-0.0204701	-0.00551131	-0.0319429	-0.0232169	0.000187624	0.0278585	0.00380444	-0.0470326	-0.0376033	-0.0365878	-0.0061071	0.0313652	-0.0285796	0.0636191	0.0222448	0.0154046	0.00921031	-0.00451007	0.0224728	-0.00728809	-0.0199454	0.0983476	-0.0379975	0.0078665	0.00852196	0.122723	0.0624085	0.0757955	-0.0513659	0.0260829	0.0674916	-0.0522424	0.0333059	-0.0231656	-0.0125322	0.00788086	-0.0208863	0.0446946	0.00324754	0.0160036	A_25_P00010095
0.0401238	0.0643136	0.0341261	-0.0181503	0.0982751	-0.00783062	0.00229442	0.0761142	0.00720972	0.00708508	-0.00246406	-0.0095414	-0.0259742	-0.00229442	-0.0279203	0.0556483	-0.00379592	0.00340423	-0.00654146	-0.0516444	-0.0161781	0.0199407	-0.0226049	0.0124721	0.0690334	-0.00317035	-0.0255209	0.0110678	0.0585049	-0.0198087	-0.0140231	0.0233842	-0.0341958	0.0120279	0.0763739	0.0266961	0.0163051	-0.0206174	0.0243958	0.0375676	-0.00452445	-0.0660426	-0.0276824	-0.0134781	-0.00983769	0.0393542	0.0675283	-0.0432771	-0.00191694	A_25_P00010096
-0.00763208	0.0170834	0.00628112	-0.00553624	0.0154269	0.0330592	0.0133488	-0.00639274	-0.0898938	-0.0337211	0.00464385	0.00538949	-0.0551231	-0.036143	0.00366474	0.00950798	-0.0413748	-0.0697873	0.0131963	0.012054	-0.0176278	-0.00272727	0.00839392	0.0273038	-0.0346966	-0.0266209	-0.000783792	-0.00589536	0.00854001	-0.01598	0.0939541	0.0241864	-0.0362145	0.000783792	0.164169	-0.0822486	-0.0199925	-0.0780135	0.00471184	0.0137664	0.134339	0.0248376	-0.0348618	0.0083159	0.0663264	-0.00560071	-0.00533749	-0.00772734	0.0161068	A_25_P00010099
-0.0193068	-0.017113	0.0291361	-0.0228795	0.0559198	-0.0480013	0.0345049	0.0423402	-0.0458433	-0.0107455	-0.000111175	-0.0404304	-0.0121418	-0.0402556	-0.0121495	0.0539689	-0.024848	-0.0270501	0.0385111	0.0256586	0.0068103	0.000111175	0.0240553	0.0566967	0.0184532	0.0197123	-0.0178985	-0.0171246	0.0251873	-0.00339984	0.111732	-0.00313846	-0.0102976	-0.0155838	0.160271	-0.004835	-0.0350203	-0.024858	-0.0322599	0.0344908	0.118779	0.0731581	0.0530867	-0.00091445	0.0545615	0.00639022	0.0389265	0.0258366	0.0220174	A_25_P00010100
0.070502	0.0601417	0.104856	-0.0369588	0.0366015	-0.0122401	-0.0244548	-0.0679847	-0.00220447	0.0129162	0.178515	-0.0337671	0.11696	0.0244985	0.375863	0.0291449	0.000566621	-0.000566621	-0.104764	-0.0443783	-0.106016	0.339197	-0.0448743	0.0270796	-0.057541	-0.0868587	0.346922	-0.0533022	-0.163523	0.193771	2.90948	-0.0682115	-0.158394	-0.0524023	-0.184459	0.0215	0.250558	-0.0607888	0.123837	-0.0509209	0.552809	-0.116704	0.00632109	-0.0206659	-0.0832808	0.0110595	0.0142698	0.195744	0.107108	A_25_P00010103
0.0300789	0.0554983	0.114006	-0.0146678	0.0237262	-0.0610723	0.0363769	-0.0151449	-0.0342336	-0.00166022	0.185652	0.0243766	0.0917922	-0.00682178	0.295248	-0.0204665	0.02594	0.0208651	-0.045145	0.00695098	-0.11382	0.240738	-0.0228012	0.0611529	-0.0354624	-0.0258076	0.235112	-0.0222509	-0.111787	0.131949	2.29812	-0.052133	-0.132998	0.00166022	-0.127216	-0.052278	0.174322	-0.0946207	0.0200868	-0.0311217	0.388239	-0.0202394	0.0361566	0.00195705	-0.135376	-0.0364033	-0.0153318	0.130494	0.0686877	A_25_P00010104
0.162037	0.0509091	-0.00964217	-0.161051	0.241982	0.0252535	0.120725	0.0614703	-0.106766	0.113366	0.117714	0.0497756	-0.0224887	-0.0663904	0.330598	0.0321587	0.00964217	-0.144181	-0.13466	-0.0119937	-0.191298	0.343022	0.100727	-0.0352115	-0.117174	1.08795	0.416636	-0.132672	-0.0460774	0.0809446	3.54311	-0.0877366	-0.303284	-0.0646319	0.144241	-0.0519748	0.199203	-0.199779	0.108684	0.225552	0.827525	-0.0697875	-0.054368	-0.0646492	-0.12141	-0.151389	0.0529181	-0.0550206	0.178797	A_25_P00010113
0.141576	0.0678534	0.0510242	-0.0219791	0.0342907	0.0212268	0.0440309	-0.0909756	0.0195918	0.132356	0.148117	0.000720386	-0.0331903	0.0559501	0.145748	-0.0959442	0.0269995	-0.0195161	-0.000720386	0.00909822	-0.0957192	0.200153	0.0214001	-0.024831	-0.0366375	0.660115	0.219861	-0.078504	0.0441802	-0.0147742	3.36776	-0.0958299	-0.10137	-0.0427246	0.125792	-0.00438713	0.115995	-0.0991763	-0.00867767	-0.0330054	0.491397	0.0122858	-0.0272213	-0.000983934	-0.0805259	-0.0976445	-0.00460092	-0.0129557	0.148379	A_25_P00010114
0.096494	-0.0170466	0.170735	-0.0718599	0.0406672	-0.0947549	0.0290615	-0.0149786	-0.126433	-0.0902409	0.0541566	-0.00460093	-0.0166374	-0.0750774	0.323266	-0.0803072	-0.0154269	-0.0338318	-0.0806953	-0.0255112	-0.108044	0.0378568	0.0122146	0.0169317	0.00460093	1.64437	0.304318	-0.0556318	-0.125253	0.170279	1.36407	-0.0584801	-0.163767	-0.0399937	0.10563	-0.102981	0.129176	-0.105004	0.0898791	0.230217	0.34128	0.0121383	0.0590947	-0.0457031	0.0147744	-0.0179527	0.0266032	0.192119	0.16866	A_25_P00010115
0.0713829	-0.0032437	0.158005	-0.0968597	-0.013446	-0.124488	0.0353837	-0.0701566	-0.133801	-0.0904022	0.0726639	-0.0252696	-0.0561297	-0.0551932	0.372548	0.0111175	-0.0283869	-0.0143946	-0.0366799	-0.0530572	-0.119463	0.0477575	-0.0258489	0.0213939	0.0032437	1.73561	0.302272	-0.0861896	-0.155235	0.183263	1.35645	-0.0758899	-0.171461	0.0272892	0.120338	-0.0921453	0.158496	-0.120659	0.105397	0.240859	0.414546	-0.0474817	0.0464355	0.0186938	0.0159463	-0.00670235	0.0447629	0.232333	0.183614	A_25_P00010116
0.154476	0.0880856	0.110358	-0.130514	-0.0640979	-0.146456	0.0702527	0.000424598	-0.112083	0.0560177	0.262198	-0.0394247	0.0102226	-0.0630478	0.499658	0.0146229	-0.0264434	-0.0781687	-0.0819093	-0.0706119	-0.175609	0.534405	0.0393505	-0.000424598	0.0346705	-0.111181	0.513059	-0.127965	-0.257867	0.403019	1.31239	0.0816501	-0.222696	0.0966327	-0.057504	-0.137586	0.356897	-0.141958	0.158255	0.25263	0.541642	-0.201313	-0.0117864	-0.0545377	-0.124741	-0.12211	0.0872891	0.102337	0.0632477	A_25_P00010119
0.0820982	0.0665051	0.124668	-0.0467858	-0.0273878	-0.0643509	0.0397815	0.000409741	-0.0360735	0.0363359	0.16789	-0.0178595	-0.0834122	-0.0708969	0.173793	-0.0348162	0.0341997	-0.0097825	-0.0200866	0.0157148	-0.0657198	0.182536	0.0232618	0.022479	-0.0360442	-0.0163512	0.228161	-0.0739614	-0.0438155	0.0764622	0.525701	-0.0310862	-0.0710341	0.00906946	0.0303837	0.0164634	0.023097	-0.0775657	-0.000409741	0.0166289	0.24555	-0.0215012	0.0465837	-0.0158064	-0.0498699	-0.0467165	-0.0301461	0.0344586	0.0102395	A_25_P00010120
0.0719575	-0.0114956	-0.056155	-0.00208172	-0.0215054	0.0561108	-0.00855073	0.0511527	0.0082313	0.00208172	-0.0433785	0.00812488	-0.0457259	0.0431661	-0.0131772	-0.0166675	-0.114717	-0.0505585	-0.0408289	-0.00608865	-0.04442	0.0101853	-0.0272859	0.0155143	0.0418892	-0.0424438	-0.0239012	0.0338375	0.0270634	-0.0263382	-0.00404402	0.0781107	0.0393597	0.0420123	0.614464	0.0774226	0.0143869	0.0663837	0.00555566	0.0262919	-0.04702	-0.0450413	0.00809891	-0.021567	0.06269	-0.0120364	0.0517292	-0.0336273	0.0487245	A_25_P00010121
-0.0063075	0.00190299	-0.0162714	0.0524076	-0.0119456	-0.0095083	-0.0596947	0.0595316	-0.0134229	-0.0383445	-0.0511274	0.052345	-0.0397843	0.010149	-0.00198978	0.0760719	0.0320696	0.0534155	-0.0558543	-0.0114392	-0.00499911	-0.00948563	0.0558594	0.0555186	0.0562275	-0.0110678	-0.0241263	0.0659159	-0.0015161	0.0181284	0.0411852	0.0155304	-0.0136671	0.032416	0.573111	0.0623136	-0.055996	-0.042164	0.0664109	0.178601	-0.00876942	0.0390062	-0.0270065	0.0122375	-0.0124009	-0.0521813	0.0015161	0.00479828	0.0333086	A_25_P00010122
0.229963	0.0468468	0.0036316	0.101656	0.108465	-0.021496	0.0999687	0.121018	0.0991499	-0.056506	0.00096534	0.01381	0.00861792	-0.0118849	0.0242305	-0.0285936	0.00259873	0.00620906	0.130974	0.145149	0.0316003	-0.0400853	-0.0198744	-0.0150763	0.135328	-0.00096534	-0.069031	0.0769002	0.0163442	-0.103426	0.00432043	-0.0219569	-0.110904	-0.0842116	0.62609	-0.0508139	-0.0893902	-0.0649079	-0.105138	-0.0691497	0.125672	-0.0759053	0.0417479	-0.121004	-0.0173861	-0.0781722	-0.0790153	-0.050652	-0.0477902	A_25_P00010123
0.024439	-0.0310556	-0.00470082	0.0528826	-5.87218e-05	-0.0131288	-0.0130808	-0.000842633	-0.00835337	0.014496	0.0328835	-0.0187349	0.0224779	0.0042904	-0.0541191	0.0955622	-0.0489896	-0.00477884	-0.0516125	0.0298235	-0.0310412	0.0306338	-0.015036	0.0285403	0.0180165	-0.0233048	0.00814082	0.0592581	-0.0360721	-0.00568908	0.0124945	0.0142846	0.0220916	-4.39862e-05	0.386206	-0.0109152	0.00463693	-0.0139126	0.0504167	0.0677781	4.39862e-05	-0.0531784	-0.0194878	-0.0152073	0.0123872	0.0136924	0.0191057	-0.0310619	0.0182993	A_25_P00010124
0.149933	0.123309	-0.0755619	-0.497428	-0.166502	-0.164324	-0.320609	-0.373135	-0.307033	0.315862	0.787813	-0.114561	0.265295	-0.186518	1.39935	0.404496	0.00119464	-0.132302	-0.595874	-0.318347	-0.991675	1.6476	0.0528932	0.149224	-0.264715	1.86745	1.36744	-0.407136	-1.10735	1.52037	5.48253	-0.542848	-1.13382	0.0851442	0.0134895	0.0270525	0.707076	-0.617758	-0.160308	0.705338	2.00301	-0.78719	-0.00119464	0.143212	-0.331855	-0.0801675	0.182061	1.31281	0.372065	A_25_P00010125
0.419687	0.312223	0.237341	-0.0500282	-0.155847	-0.217981	-0.249803	-0.222723	-0.0473339	0.287586	0.669571	-0.0391649	-0.0720168	-0.261392	0.798524	-0.0231775	0.243018	0.179832	-0.212232	0.0486354	-0.509282	0.850225	-0.0263499	0.00745976	0.0691986	1.7568	1.4858	-0.0270999	-0.665682	0.777631	5.43404	-0.321626	-0.542932	0.219095	-0.542961	0.225014	0.319499	-0.453151	-0.233843	0.237727	1.70675	-0.227442	0.262315	0.328128	-0.261041	-0.143914	-0.00745976	0.727346	0.339809	A_25_P00010126
0.386208	0.680267	-0.336036	0.313441	0.0609351	0.486084	0.294062	0.0638993	0.574122	0.72479	0.435234	0.189606	0.0769838	-0.0452818	-0.0781151	0.0534652	0.117346	0.765833	0.605851	0.18759	0.0452818	0.243163	-0.305587	0.239283	-0.535712	-2.10344	1.27477	0.0452818	-1.44395	-0.09327	-1.39248	-1.37429	-2.46381	-1.04966	0.262402	-0.444484	-0.593533	-2.65572	-1.77244	-0.699097	-2.08786	-1.68629	0.480027	-1.19214	-0.925146	-0.994493	-0.971272	-0.351735	-1.18945	A_25_P00010130
0.229727	-0.547058	-0.45176	-0.0804345	-0.353403	-0.614465	0.283621	-0.369878	0.0398917	-0.139815	-0.0122874	0.324171	0.116869	-0.346721	0.401497	-0.00389805	-0.251595	0.300801	0.332917	0.280633	-0.802583	0.0513346	-0.54415	0.11338	-0.137109	0.862317	0.32619	-0.0746045	0.774101	0.388513	1.00233	-0.701339	1.50982	-0.00191785	0.494395	0.813527	0.14077	0.00191785	-1.15819	-0.133792	-2.59726	-1.17338	0.201186	0.0216324	-0.0315504	0.393789	-0.512306	-0.00528969	0.101956	A_25_P00010131
0.143984	-0.543643	-0.632147	-0.305396	-0.408193	-0.632956	0.521484	-0.336522	-0.134377	-0.336627	-0.214305	0.239557	0.292549	-0.258615	0.440387	-0.0178029	-0.394711	0.0887076	0.100384	0.0178029	-0.7771	0.0250184	-0.482764	0.204526	-0.182131	0.641127	0.0932559	-0.123588	0.815022	0.460939	1.16735	-0.705206	1.33546	-0.155211	0.421719	0.876116	0.209528	0.0903818	-1.01778	0.0464585	-2.73064	-1.0645	-0.0350295	-0.0428706	0.066986	0.434343	-0.357493	0.0267625	0.15299	A_25_P00010132
0.189154	-0.148935	-0.26695	0.00155648	-0.1422	0.133078	0.570068	0.277201	-0.0716945	0.372747	0.0463687	-0.388192	0.201543	0.273243	0.294828	0.27009	-0.364781	-0.343364	-0.13695	-0.01838	-0.0941819	0.00663296	-0.00803347	-0.00155648	0.583437	-0.0759132	-0.279036	0.109155	-0.477127	-0.826677	0.0496794	0.138228	-0.765279	0.149494	-0.531738	-0.266724	-0.246572	0.33028	0.387875	0.36032	0.298477	-0.16386	-0.36552	0.181821	0.402821	-0.12543	0.167566	-0.247491	-0.077646	A_25_P00010133
0.307242	0.12206	0.100273	0.196181	-0.0520823	-0.00022751	0.275561	0.0424284	0.207741	0.300145	0.109706	-0.149931	-0.170703	-0.0486789	-0.00790428	-0.24903	0.0882811	0.10089	0.141486	0.396377	-0.123976	-0.225469	-0.114671	-0.109154	0.586408	0.147908	0.0398712	0.318507	-0.471384	-0.682673	-0.409286	-0.0712443	-0.354645	0.106801	-0.837876	-0.109477	-0.378426	-0.196397	-0.00377997	0.00022751	0.266051	0.117412	0.00269694	0.232541	0.0768356	-0.212077	-0.148862	-0.392291	-0.146238	A_25_P00010134
-0.0389619	0.0384755	-0.00478173	-0.00712061	0.0906071	-0.0163608	0.0660587	0.0675912	-0.00166915	-0.0652002	0.0399034	0.0149988	0.0177094	0.00233559	-0.00199633	0.0162998	0.0139599	0.0151755	0.073428	-0.0163399	-0.0188038	-0.0312843	0.00414473	0.0453216	0.00037764	-0.0347603	-0.000936211	-0.00746574	-0.0394299	-0.0322846	0.0571631	-0.00037764	-0.0228335	-0.0294432	-0.0716363	0.0129611	-0.0602189	-0.0175613	0.00273569	0.00652908	-0.0202593	0.00774598	0.0343624	0.0311911	-0.0186076	-0.0135772	0.0503845	0.0296112	-0.0183258	A_25_P00010138
-0.0651561	0.108931	0.0448612	0.115025	-0.0770635	0.190396	0.0615092	-0.150329	-0.112313	0.0754886	0.0307326	0.0687785	0.0223973	0.0503035	-0.10506	-0.0823191	0.0310088	-0.0349295	-0.0656921	-0.0183607	-0.0912396	-0.0901319	0.0432765	-0.0791294	0.00337545	0.20726	0.113843	-0.0823887	0.617869	0.356984	0.120186	-0.0263847	0.227568	0.0954855	0.426837	0.019342	-0.0270543	-0.00701658	-0.00748556	-0.0626085	0.330033	-0.0433974	-0.0509662	-0.00337545	-0.067392	-0.0186901	-0.149019	0.124188	0.0927587	A_25_P00010149
0.0214216	0.0018435	-0.14499	0.200568	0.163289	0.0187623	0.167435	0.233866	0.0303898	-0.0534069	-0.0873918	-0.000723326	0.106047	0.0661188	0.0301404	0.0636014	-0.0435653	-0.109893	-0.0627901	0.0958444	0.0821498	0.196377	0.0107299	-0.0328127	-0.157785	-0.255055	-0.108997	0.147295	-0.174778	-0.154378	-0.161407	-0.0707041	0.104803	-0.12853	-0.20301	-0.00395918	0.298143	0.438571	0.15648	-0.0983839	-0.226743	-0.113738	-0.0659476	0.000723326	-0.112529	0.0695638	0.0654749	-0.102893	-0.0754497	A_25_P00010151
0.0388441	-0.00141224	-0.125637	0.192771	0.111464	-0.00302643	0.134801	0.165819	0.0902663	0.00439426	-0.0652177	0.0181506	0.0789024	0.0376065	0.0208611	-0.0433816	-0.000645615	-0.0667627	0.00892322	0.143742	0.0232256	0.157005	0.000645615	-0.00957485	-0.0593361	-0.204139	-0.0666413	0.138237	-0.128996	-0.118296	-0.180405	-0.044165	0.139495	-0.096771	-0.149221	0.0514607	0.223029	0.335716	0.0301168	-0.0792878	-0.119637	-0.0503073	-0.0304737	-0.0244521	-0.148777	0.0807557	0.0316431	-0.104967	-0.061966	A_25_P00010152
0.0309254	-0.150588	-0.339055	-0.130001	0.243214	0.189808	-0.178308	0.258263	-0.115696	0.19741	0.197791	-0.142794	0.163059	0.183505	0.478315	0.512383	-0.371146	-0.461062	-0.00489908	-0.101194	-0.138754	0.169885	0.118023	-0.0548727	0.422453	-0.30882	-0.119989	-0.127219	-0.409866	-0.461775	0.503694	0.0480473	-0.988087	-0.162813	-0.962709	-0.243269	0.135098	0.586287	0.191827	0.118625	0.00489908	0.648374	-0.358682	0.493596	0.620935	0.0258571	-0.102463	-0.226971	-0.0511327	A_25_P00010153
0.0222862	-0.0766065	-0.299491	0.00358599	0.101542	0.0444328	-0.118262	0.0582796	-0.0327381	0.2698	0.249646	-0.00358599	-0.0214239	0.028767	0.374711	0.0965574	-0.277335	-0.382794	0.0996339	0.0395983	-0.218364	-0.0686426	0.116426	-0.132045	0.493748	-0.176429	0.0404186	0.0406272	-0.377379	-0.502176	0.337512	-0.171319	-0.855943	-0.0440416	-0.748794	-0.261962	0.0889635	0.323115	0.0334983	-0.0726155	0.101608	0.7209	-0.272222	0.644277	0.439969	-0.0545507	-0.25379	-0.403048	-0.0334838	A_25_P00010154
0.0259485	-0.0317115	-0.0421636	0.00977918	-0.0451782	0.0264726	-0.0144658	-0.00963256	-0.0692917	0.0050925	0.0154382	0.0417815	-0.0407013	-0.111128	0.0210056	0.00516313	0.0126567	-0.121008	-0.00286403	0.130511	0.088423	-0.0334022	0.00227292	-0.0575651	0.447577	0.0445712	0.0359964	-0.0133512	-4.73236e-05	0.104904	4.73236e-05	-0.0614282	0.0513975	0.00687422	0.0570908	0.0424087	-0.0873723	-0.0431605	-0.0559662	-0.0402397	0.045451	-0.0989729	0.0324958	0.0377401	-0.0264794	-0.0655656	-0.0671893	-0.0753171	0.0194179	A_25_P00010156
0.0216166	0.00500021	-0.032996	-0.00773947	-0.0519974	0.0576664	-0.0292998	-0.0430399	-0.0266678	0.0252642	0.00367402	0.027542	-0.0422032	-0.0497645	-0.0222741	0.00835968	0.0213483	-0.0248634	0.00706229	0.0710627	-0.019146	-0.0085575	-0.0106275	-0.0396865	0.131035	0.0123318	0.033837	0.00542481	0.0529417	0.0859431	0.0199205	-0.0353063	0.0534642	0.0547826	0.067473	0.00909723	-0.00367402	-0.0184071	-0.0263116	-0.0414428	0.0481963	0.00512687	-0.0145739	-0.0439201	0.0352136	-0.0400496	-0.0785213	-0.0509665	0.0175784	A_25_P00010157
-0.00189865	-0.0329564	-0.0256308	0.0145555	0.0332065	0.016729	0.0443235	0.0140197	-0.0303089	-0.0182294	0.00357466	0.0181051	0.00190267	-0.000361547	0.0586021	0.0276998	-0.0312127	-0.0688568	-0.0206728	-0.0522027	0.0154786	0.0706697	0.000361547	-0.00149704	-0.0481271	0.0385052	0.0315042	-0.0122336	-0.00859636	0.0114603	2.29035	-0.00694035	-0.0607299	0.00201181	0.0525422	0.0191205	-0.0175319	0.0187562	-0.0180996	0.070225	0.0573426	-0.0553039	-0.0446983	-0.0264888	-0.0448566	-0.0279605	0.0148958	-0.00983954	0.0912462	A_25_P00010158
0.00868679	-0.0461687	0.0467608	0.0109053	0.065154	0.0094295	-0.00964566	-0.0197711	0.0427439	0.04888	-0.00268716	-0.0143396	0.0112059	0.0660321	0.0443717	-0.0217349	-0.010427	-0.00771926	-0.00662429	-0.0161514	-0.0442025	-0.00965399	-0.0100018	0.0130073	-0.0337382	0.00133862	-0.0149513	0.000559048	0.018259	-0.0317948	0.384541	-0.0359687	0.0686878	-0.000414264	0.0964926	-0.0134346	0.0370221	0.032283	0.00691728	0.0405808	-0.00300601	0.0181606	-0.0607707	-0.0236489	-0.0187828	-0.0436249	0.000414264	0.0106404	0.011988	A_25_P00010159
-0.0131094	0.0080932	-0.000638173	-0.0397885	0.0215478	0.062312	-0.0235343	-0.0443454	0.0219946	0.00228753	-0.0442152	-0.054069	0.0274741	0.0795366	0.0553582	-0.0235727	-0.00242991	-0.0268003	-0.00718917	-0.00593097	-0.0181741	0.0576788	0.0144877	-0.0111649	0.14996	0.00322079	0.0221571	-0.00923132	0.0357697	0.014329	0.012829	-0.0165681	0.0410918	0.0269267	0.37837	-0.025123	0.0525007	-0.00317987	0.000638173	0.159776	-0.0346092	0.0137206	-0.00347156	-0.0167758	0.0242326	-0.0370963	-0.032804	-0.0170742	0.0293242	A_25_P00010160
-0.0133593	0.0318224	-0.00352406	-0.0373742	0.00575293	-0.0130206	-0.0375709	-0.000773232	0.00128128	0.0628339	-0.0233858	-0.0267952	-0.0362191	0.0641293	-0.019099	0.0169138	-0.0061392	0.00332766	0.0064246	0.0140326	-0.0171291	0.0263486	-0.00630183	0.0101574	0.12874	-0.008523	-0.0150685	0.0102988	0.0553838	-0.0203699	-0.0298786	0.0720326	0.0607239	-0.0369827	1.06773	-0.0126697	0.0564147	0.000773232	0.0122065	0.12037	0.0167036	-0.0158362	-0.031605	-0.0819814	0.0911076	0.0375726	-0.019492	-0.0284326	0.0594536	A_25_P00010161
-0.00947205	-0.00587341	-0.00571142	-0.00826911	0.0168776	-0.0172233	-0.0641113	-0.0238163	0.00320477	0.0376263	0.0160245	-0.0196789	-0.0574111	0.00699784	-0.0614482	0.0440127	0.051321	0.0145297	0.00182609	-0.0502928	-0.0708779	-0.0253173	0.0496671	0.00145013	-0.0102114	0.0409557	0.0465053	-0.0771277	0.118862	-0.00237205	-0.0339412	0.0750943	-0.00352538	-0.0290326	0.217748	0.0483247	0.0191357	0.0118806	-0.0446574	0.030753	-0.010264	-0.0732402	-0.00145013	0.0157492	0.00269491	-0.0692329	0.0352306	0.0246573	0.0211876	A_25_P00010162
-0.0130524	-0.0257184	-0.0202318	-0.0302181	-0.0165146	0.0166691	0.00661974	0.00884894	0.0763773	0.00372846	-0.0168599	-0.082739	0.030009	-0.00743539	0.0385071	-0.0234215	0.0422959	-0.00420386	-0.0100849	0.00315621	0.0106798	0.0428417	0.0170466	0.0616139	-0.0404855	-0.00181204	0.00181204	0.061876	0.0577345	-0.0120644	0.0469265	0.0559649	0.0413019	-0.0310472	0.0520998	-0.0331096	0.0474086	-0.0909049	-0.0199929	0.0135824	0.00733773	-0.00709778	-0.0403907	-0.0837027	0.0935782	-0.0203999	-0.00287844	-0.0191376	-0.0013048	A_25_P00010163
0.00777001	-0.0183493	0.0250772	-0.0204614	-0.0115852	0.0706424	-0.0233061	-0.0253452	0.0628266	0.0408631	0.0135242	0.00477888	-0.0274087	0.0200405	-0.0015779	-0.0194984	-0.02491	-0.0158512	-0.0392839	-0.0233164	-0.000204433	-0.0506816	0.0271463	-0.0702558	0.000204433	-0.0304072	-0.0200146	0.0274811	0.024791	-0.0356352	0.00973189	-0.0125451	0.0609894	0.0165932	0.158251	-0.022602	0.0883019	-0.0105135	-0.0132816	0.06059	0.0172992	0.0549329	-0.0127264	-0.0045327	0.0126876	0.060225	0.0036755	0.0278574	0.0233633	A_25_P00010164
0.346311	-0.0972254	0.128636	0.424949	0.59088	1.42036	0.466209	1.10545	0.192224	0.173256	-0.278272	0.00994214	-0.0178265	0.160421	-0.183601	-0.298156	-0.079459	0.0571994	-0.345447	0.114675	1.22348	0.0571994	-0.0516226	0.350133	1.81957	-0.295618	-0.320327	0.356183	-0.287741	1.88187	-0.302626	-0.0014212	-0.315842	-0.108974	0.436005	-0.152569	-0.318257	-0.276654	0.324689	-0.0322371	-0.390026	-0.333015	0.0014212	-0.251357	0.112513	-0.205133	-0.241526	0.00814034	-0.181777	A_25_P00010167
0.0956996	-0.00884821	0.0415999	0.135253	0.0262262	0.222743	0.0766904	0.109886	0.0617926	0.0648944	-0.0402243	-0.0160945	-0.00519711	-0.00671416	-0.0477614	-0.0669787	0.0391609	0.0447642	-0.0284692	0.0801159	0.208393	0.0344405	-0.0488329	0.011885	0.591585	-0.053418	-0.037266	0.113508	0.00292018	0.226692	-0.096538	-0.0386318	0.00990448	-0.0288129	0.0842027	-0.0151141	-0.0385007	-0.0186076	0.027486	-0.0242788	-0.0312531	-0.00292018	0.014177	-0.092975	0.017805	-0.0519357	-0.0912381	-0.0296758	-0.0228046	A_25_P00010168
0.0139705	0.014045	0.0114883	-0.04195	0.0450308	0.0118307	-0.0337448	-0.00564155	0.0355986	0.0167944	0.0128478	-0.0036804	0.00360854	0.0358494	-0.0294699	-0.0070147	0.00174791	-0.0054523	-0.00103832	-0.0126406	-0.0584293	0.00984431	-0.00715701	-0.0169686	0.0419106	-0.029176	-0.0603246	-0.0359539	0.0842912	0.586209	-0.0500255	0.00159856	0.0316165	-0.000266631	0.831769	0.0430329	0.0359395	0.0614985	0.00732323	0.0727495	-0.0121396	-0.0776058	-0.0202585	-0.0365605	-0.0459341	-0.016922	-0.0437636	0.000266631	0.0574919	A_25_P00010169
0.00526193	0.0139858	-0.00242621	-0.0347082	0.0755035	0.0102855	-0.0536106	-0.0334065	0.0434974	0.0224906	-0.00628213	-0.0288457	-8.85971e-05	0.033372	-0.035979	-0.0539845	0.0208907	-0.0076244	-0.0209392	-0.0490663	-0.00891145	0.01305	-0.0150885	-0.0567005	8.85971e-05	-0.0159555	0.0370408	0.0418414	0.0699589	0.934516	-0.0604583	-0.034021	0.066907	0.00114804	1.0854	0.00660021	0.0219	-0.00439452	0.0026496	0.118956	0.00153336	0.0580155	-0.00144189	-0.0854012	0.0294693	-0.0259784	-0.0406297	-0.00325473	0.0989091	A_25_P00010170
0.107709	-0.0165592	0.118193	0.182672	0.23661	0.628143	0.199105	0.460447	0.135835	0.0728678	-0.0992248	-0.000520011	-0.0399939	0.0535616	-0.0693557	-0.116378	-0.056872	0.00228151	-0.0652741	0.0256287	0.548903	0.0245631	-0.0239082	0.097677	1.01989	-0.135146	-0.150621	0.188702	-0.0349237	0.648247	-0.101837	0.000294864	-0.100991	-0.0229046	1.66097	-0.000294864	-0.046522	-0.140597	0.122164	0.228944	-0.201544	-0.125116	-0.026346	-0.115342	0.0390792	-0.0301834	-0.105187	0.0164142	0.00754343	A_25_P00010172
0.0786212	-0.0218044	0.050178	0.170898	0.137921	0.52141	0.159701	0.304842	0.172354	0.101883	-0.113573	-0.0202356	-0.0106844	0.0592789	-0.0521327	-0.0473485	-0.051611	0.0418832	-0.10474	0.0515395	0.408361	0.0356187	-0.066033	0.0650185	0.925319	-0.109259	-0.119614	0.151005	0.0232634	0.367628	-0.11842	0.000337572	-0.0367661	-0.0255225	1.26569	-0.0157872	-0.0267187	-0.0921947	0.0671463	0.0515834	-0.0999377	-0.121974	-0.000337572	-0.0795425	0.0148503	-0.0321901	-0.0641814	-0.00358398	0.00206032	A_25_P00010173
-0.0281478	-0.0221192	0.0211156	0.0587367	0.085228	0.0487619	0.0215287	-0.0144178	0.0113104	0.0140773	-0.0201655	-0.0558107	0.0580464	0.0268472	-0.0422355	-0.00960962	-0.0197034	-0.0094229	-0.00286579	-0.0402038	-0.0449185	0.0153907	-0.0136326	-0.0589831	-0.00344665	-0.020321	0.0685438	-0.0327029	0.033861	0.0796846	0.000267937	0.0368546	0.0212084	-0.0166509	0.0943499	0.0207226	0.0482029	0.0127966	-0.000267937	0.0772003	-0.0107454	-0.0121332	-0.0878756	0.0212942	-0.0118216	0.0175612	-0.0368947	0.00524587	0.0135886	A_25_P00010178
-0.0497664	0.00356946	-0.0316745	-0.0399897	0.0401663	0.0178183	0.0469065	0.0302819	-0.0806699	0.00403101	-0.00765201	0.0444094	-0.0427386	-0.114847	0.0172426	0.0536709	-0.126543	-0.0249482	-0.0566453	-0.0783529	0.0335169	0.00192661	-0.0300667	-0.00192661	0.00283062	0.00751435	0.0463435	-0.0404868	0.0142326	0.0324293	0.00383845	-0.0558217	0.0132634	-0.0166603	0.135019	-0.037068	-0.0596734	-0.00680001	-0.0164964	0.0377242	-0.013966	-0.0127759	0.00911446	0.0155104	0.048859	-0.0555768	-0.0390087	0.0347951	0.0183092	A_25_P00010179
0.0253269	0.0244903	0.0359946	0.0121949	0.0554107	0.01802	0.00678653	0.0133407	0.0104669	0.0066913	-0.0423989	0.00868836	-0.0483323	-0.0169362	-0.00380065	0.023155	-0.0411303	-0.0364468	-0.011274	-0.0475096	-0.0103491	-0.0315862	0.00478862	0.0698655	0.0446702	-0.0307296	-0.0258976	0.00380065	0.0844522	0.0337176	0.030073	0.00519046	-0.00850805	0.01341	0.130851	-0.0420787	-0.0128164	-0.0234877	0.00529968	-0.023624	-0.02812	-0.0488285	-0.0545674	-0.0535433	-0.0573433	-0.0181924	0.00645938	-0.0177411	-0.00470874	A_25_P00010180
-0.00362392	-0.044511	-0.0635035	-0.0411031	0.00260349	0.0333053	-0.0127703	0.00333855	0.0565901	0.00821245	-0.0830492	-0.0321195	0.00128066	0.0379273	-0.0596252	0.00895299	0.013886	0.0424302	-0.0434247	0.0228515	-0.0293995	-0.0106289	-0.00575048	-0.00929845	0.0562718	0.0230008	-0.00128066	-0.00195482	-0.013887	0.0641793	0.0274198	0.0475389	-0.00265515	0.0335263	0.10252	-0.043991	-0.0365868	0.0636165	-0.0137818	-0.0451986	0.0486386	0.00465203	-0.0622013	0.053862	-0.0530891	0.00233069	-0.0245874	0.067648	0.0209758	A_25_P00010181
0.175267	0.159299	0.120264	-0.0549947	-0.0308047	0.0411824	-0.147384	-0.0508908	-0.00470889	0.295799	0.432888	-0.0118429	0.121509	-0.172394	0.463728	0.10356	0.0380259	-0.0179213	-0.214329	-0.0700083	-0.364106	0.54487	0.0874289	0.0298475	-0.148304	1.26109	0.92933	-0.0822989	-0.183775	0.747377	3.99462	-0.197161	-0.37078	-0.0665207	-0.247695	0.00470889	0.483244	-0.284172	-0.183729	0.106964	0.230875	-0.287536	0.0101266	-0.0584204	-0.230505	-0.0487626	0.00689454	0.306595	0.175745	A_25_P00010182
-0.124168	-0.058723	-0.121849	0.193905	-0.0647749	-0.187975	-0.204049	-0.121322	-0.113314	-0.0520464	-0.204705	-0.212128	-0.00606549	0.00606549	-0.337694	0.394136	-0.143759	0.40312	0.105649	0.169993	0.134509	0.228525	-0.0119049	0.138985	-0.303147	0.103047	-0.313062	0.10046	0.0703469	-0.338654	0.574698	-0.207887	1.06928	0.0803111	0.441895	-0.234418	-0.178019	0.211888	-0.140508	-0.083113	0.133366	0.115382	0.0197662	0.996832	0.0808294	0.376257	-0.0698069	0.102749	0.116587	A_25_P00010197
0.0204061	0.125171	0.10786	-0.14073	0.0246059	-0.06466	-0.0854172	-0.0631118	-0.194292	-0.0103228	0.319805	0.00766051	-0.00240793	-0.106161	0.775771	0.00240793	0.147035	-0.108001	-0.170828	-0.0815459	-0.237873	0.502496	0.123641	0.047901	-0.0510428	2.18335	0.466767	-0.0502521	-0.348812	0.457909	6.46947	0.0218728	-0.318927	-0.00751459	-0.214409	0.0597748	0.138918	-0.14635	0.0499039	0.48439	1.24185	-0.183832	-0.00505469	-0.0754432	-0.138817	-0.044349	0.0532525	0.455761	0.398292	A_25_P00010198
-0.0194631	0.148519	0.11518	-0.136141	0.000831548	-0.0515241	-0.0791593	-0.034813	-0.210565	-0.0256776	0.358012	0.00467597	0.0177334	-0.107373	0.834603	0.0228865	0.151999	-0.116192	-0.169068	-0.0789269	-0.235817	0.530006	0.116243	0.0488806	-0.0512829	2.28809	0.469091	-0.107347	-0.348632	0.430541	6.48539	0.0420461	-0.313077	-0.00256769	-0.166323	0.0428301	0.183696	-0.23823	0.076091	0.514525	1.20948	-0.134282	-0.000831548	-0.0593145	-0.207381	-0.0832548	0.0870027	0.423292	0.393945	A_25_P00010199
-0.010812	0.00800679	-0.03917	-0.0369624	0.0251041	-0.0410144	-0.0497801	-0.00954331	0.0199631	-0.00069546	0.000513454	-0.0167186	0.0120912	0.0546438	0.0201294	0.0534087	-0.0497851	-0.0137979	-0.000513454	-0.0018797	-0.00438655	-0.0093047	-0.0245998	0.0373225	-0.00375612	-0.0102356	-0.000619279	0.00737862	0.0922917	0.052605	0.00690701	0.0413978	0.0270141	0.00135013	1.38796	0.0108595	0.00116743	-0.0138098	0.0559648	0.359444	-0.0729171	-0.0288173	0.0108289	-0.0321989	0.00150953	-0.0102689	0.0223755	-0.023094	0.0817133	A_25_P00010200
0.0212136	-0.0343729	-0.0230561	-0.0471578	-0.013322	0.0383359	-0.0427546	0.0130269	-0.0281862	-0.0733324	0.00455984	0.00794585	-0.0285109	-0.00920464	0.027174	0.0262158	-0.0729905	-0.060059	0.013038	-0.01055	0.00472104	-0.0156456	0.00411263	0.0179042	-0.00859966	-0.0288654	0.011329	0.00449354	0.0592554	0.0824013	0.0426889	-0.0340221	-0.0122049	-0.00411263	1.31259	0.0121125	-0.0347559	0.0149321	0.0376992	0.214917	-0.065515	-0.0470613	-0.023491	-0.0467247	0.0439864	0.0388593	0.0490029	-0.0334211	0.0777661	A_25_P00010201
-0.169277	-0.335763	-0.298248	-0.087565	0.120184	0.0158235	0.574717	-0.0158235	-0.392346	-0.176849	0.257734	0.241525	0.1063	-0.0833478	0.759478	0.650737	-0.204927	-0.511997	-0.537254	-0.241051	0.0263739	1.03724	0.502602	-0.147815	-0.187278	-1.27668	0.240428	-0.0894085	0.640632	0.472138	1.25082	-0.0330132	-2.07706	-0.364826	0.379293	0.528921	0.19223	-0.145691	-0.246512	0.534731	-2.2996	0.584875	-0.0492489	0.478756	0.640632	0.644128	0.178281	-0.0577016	-0.0479835	A_25_P00010204
-0.0581206	-0.105771	-0.0708499	0.0886596	-0.105885	-0.255181	0.268766	-0.091977	-0.0750062	-0.0574334	0.375769	0.173565	-0.445075	-0.543432	0.337964	0.196094	0.0624574	-0.155544	-0.398458	0.0670439	-0.0349391	0.291753	0.170468	-0.244288	0.0705591	-1.39806	0.522207	0.0624574	0.683522	0.360894	1.48134	-0.479595	-2.10231	-0.362198	0.259446	0.721511	-0.237965	-0.480915	-0.951846	-0.213885	-2.18595	1.04486	0.123029	0.660436	0.515301	0.423022	0.0349391	-0.549548	-0.0578887	A_25_P00010205
-0.0790096	-0.082876	-0.0855148	0.0698582	-0.0469921	0.24245	0.202346	0.228747	0.0267477	0.0253704	-0.111963	0.0233671	-0.122564	0.100728	-0.129082	-0.12894	0.0560498	0.0631377	-0.0612027	0.0136343	0.116785	-0.017906	0.0134496	0.0669347	0.0111781	0.720096	-0.0645718	0.0251426	-0.0139583	0.00260292	-0.106702	-0.00260292	2.35743	-0.0441199	-0.0603774	0.153526	0.144022	-0.0727197	-0.0251448	-0.0846819	0.682458	0.0354952	-0.101812	-0.0696767	-0.0343094	0.0967816	-0.0854312	-0.111663	0.123642	A_25_P00010206
-0.0649639	-0.0135155	-0.027188	0.09793	-0.0244908	0.141748	0.131143	0.108656	-0.00962254	0.0051701	-0.034492	0.0360557	-0.0719861	0.10849	-0.0714077	-0.0632693	0.0445686	0.0287219	0.00401068	0.032925	0.0706552	-0.0240183	0.0285009	0.0432563	0.0482465	0.580066	-0.0430775	-0.00401068	0.0123616	0.0124521	-0.0475013	-0.0505172	2.13498	-0.117807	-0.0180181	0.0324882	0.0699237	-0.0541416	0.0614105	-0.0700127	0.57096	-0.0101947	-0.0748477	-0.0412218	-0.013297	0.0764163	-0.00882601	-0.0479128	0.105044	A_25_P00010207
0.144667	-0.448485	-0.982972	-0.0175714	-0.638795	-0.156617	-0.141448	0.238963	0.1898	0.00217106	-0.212492	0.529194	0.0575412	-0.00217106	-0.432318	-0.325937	0.182068	-0.0961887	0.552621	0.0203561	-0.103651	-0.729988	-0.32073	-0.0263664	0.318106	2.02691	-2.63691	0.223405	-0.168601	-0.689511	-0.64109	1.60748	2.09746	0.985183	-0.290855	1.15232	1.47146	0.695245	1.79527	0.277676	3.05098	-2.55751	-0.229553	0.796292	0.242724	-0.0549702	1.32738	-0.163994	0.556386	A_25_P00010208
0.00643042	-0.640887	-1.09493	-0.18106	-0.568825	-0.190283	-0.207547	0.124798	0.261545	0.0116	-0.128984	0.605318	-0.0214267	-0.0470954	-0.293553	-0.240455	0.24509	-0.157763	0.476013	-0.00643042	-0.273605	-0.514794	-0.429585	-0.0200503	0.543451	2.20557	-3.03728	-0.0520357	-0.0883262	-0.182858	-0.520097	2.05104	2.56329	1.57184	0.100555	1.2573	1.88479	1.04811	2.27325	0.759803	3.19951	-3.20489	-0.161759	1.03742	0.621769	0.156155	1.89263	0.252897	0.810775	A_25_P00010209
-0.0238643	0.413222	-0.43935	0.738086	0.0997064	1.11775	1.3787	1.00782	1.27704	0.921649	-0.16088	-0.320331	1.00193	1.21161	0.385137	0.245414	0.577368	0.700731	0.84993	1.05047	0.556939	0.313032	0.514214	0.968331	-0.190821	-1.50999	0.0238643	0.62313	-1.60966	-0.490059	-2.6253	-1.30891	-1.98614	-1.37008	-0.33967	-0.920406	-1.16186	0.0683822	-1.10083	-0.379171	-2.28601	-2.01445	0.380834	-1.26109	-0.6469	-0.773282	-0.516716	-0.075185	-1.49396	A_25_P00010210
-0.00358287	0.519099	-0.434842	0.836294	0.00358287	1.1	1.22223	0.976022	1.44822	0.867659	-0.168656	-0.202603	0.899256	1.38399	0.447201	0.0451571	0.605254	0.801026	0.893403	1.23299	0.484036	0.139427	0.378992	1.00002	-0.0650772	-1.38464	0.124004	0.705749	-1.57453	-0.464359	-2.37694	-1.19697	-1.78379	-1.1827	-0.59953	-0.851307	-1.03148	-0.0198927	-1.05642	-0.438181	-2.02066	-1.85068	0.309236	-1.13716	-0.69954	-0.791426	-0.547006	0.0399056	-1.43198	A_25_P00010211
-0.262213	0.591781	0.221476	0.196649	-0.506489	0.621119	0.692419	0.433148	0.445173	0.840232	1.0154	-0.434579	-0.0276972	-0.0040546	0.552444	-0.411579	0.604388	-0.227731	-0.35267	0.31496	0.185376	-0.601172	1.0723	0.285228	0.123498	3.06285	0.0977713	0.164045	-1.26707	-0.291719	-2.49453	0.086429	-0.119314	-0.414113	0.2733	-0.520008	-0.667619	-0.840849	-0.788427	-0.545232	1.75243	-1.02957	-0.0834073	-0.600238	0.0040546	-0.542332	0.0179346	-0.96459	-0.451276	A_25_P00010212
0.0754031	0.618989	0.454545	0.293191	-0.214038	0.497697	0.473709	0.28055	0.467962	0.336315	0.671941	-0.2097	-0.12408	-0.0483436	0.178865	-0.574079	0.669615	0.0781803	-0.091418	0.410149	0.0483436	-0.276971	0.583353	0.0713958	0.363746	2.28044	0.354614	0.390866	-0.600206	-0.354967	-0.781666	0.0680851	-0.080526	-0.195776	-0.667898	-0.298081	-0.359258	-0.466657	-0.456982	-0.586938	0.881922	-0.329075	0.0528775	-0.229627	-0.119871	-0.387995	-0.0574633	-0.455091	-0.279463	A_25_P00010214
0.00396108	0.098603	-0.319357	-0.28042	-0.00396108	-0.288739	0.195485	-0.0855048	1.39759	-0.363664	-0.363207	1.3943	0.335534	1.7705	0.0999181	-0.257693	0.619707	-0.142643	2.69244	-0.0355536	-0.106396	-0.193645	-0.216254	0.579526	1.57767	0.332217	-0.282536	0.192742	-0.0170859	-0.253624	-0.0121026	-0.150494	-0.374505	0.540921	-0.19409	1.67713	0.131103	1.22766	3.69296	1.93002	-0.284902	-0.0271871	-0.327452	0.597826	0.0101421	0.0356577	1.13858	-0.167617	0.185937	A_25_P00010220
0.0111925	0.0826129	-0.125578	-0.175153	-0.0388854	-0.12395	0.0614173	-0.0567725	0.839962	-0.198922	-0.175707	0.852414	0.1119	1.00819	0.0601485	-0.173834	0.333186	-0.0544414	2.04804	0.00651018	-0.0261667	-0.107512	-0.13225	0.382057	1.04697	0.204912	-0.18874	0.0915705	-0.0935712	-0.146893	-0.00651018	-0.105021	-0.222048	0.394093	-0.0746109	1.09021	0.0795446	0.590674	2.5817	1.26063	-0.132236	-0.0636002	-0.17336	0.435928	0.0715437	-0.0476444	0.60168	-0.0788733	0.112829	A_25_P00010221
-0.0332485	-0.0153378	0.0305457	0.0755323	0.0458459	-0.043651	-0.0244145	-0.0653612	0.0135077	-0.0611379	0.064155	-0.0421906	0.00783932	-0.0648957	0.0132082	-0.00375988	0.00944743	0.0847374	0.0294665	-0.0176375	0.0043012	0.0141531	-0.0455435	-0.0422657	0.000598595	0.0231783	0.0900698	0.0535871	0.0318892	-0.0506642	0.0503805	0.0304911	-0.0272945	-0.000598595	-0.0274126	-0.00661066	-0.0552466	0.0161802	0.0263834	-0.00616425	0.122071	-0.0066645	-0.0195011	-0.045759	-0.0115893	-0.0618743	0.0147254	0.143525	0.0146002	A_25_P00010223
-0.0349826	0.0141638	0.0452614	0.0822529	-0.0281293	-0.0388942	-0.0156393	-0.0206188	0.0283477	0.0346764	-0.0878666	-0.0211448	-0.0496964	0.0304997	-0.0573482	-0.0285334	0.0337737	0.065588	-0.0517508	-0.0253782	0.0473195	0.0388997	0.0361459	-0.0190578	-0.00827572	0.0434333	0.0858662	0.0195583	-0.0189315	-0.0153646	0.0290557	0.0432624	0.00637416	0.0300174	-0.0420466	-0.00410925	-0.00640968	0.0274317	-0.010169	-0.0491877	0.180096	-0.0294916	-0.0245039	0.00706336	-0.0129813	0.0879897	0.00410925	0.166667	0.0221485	A_25_P00010224
0.0149637	0.0154269	0.0148865	0.0768984	-0.0470429	-0.0779934	-0.0310924	-0.0284582	-0.0145247	-0.0366474	-0.0372319	0.0127268	0.00302752	-0.0456289	-0.0321583	-0.0469181	0.0269666	0.10675	-0.00477574	0.0245203	0.0826005	0.00596262	-0.0181102	-0.0365979	0.00837903	0.0252746	0.10413	0.0194811	-0.0673927	-0.000652547	0.0127827	-0.00619392	-0.0151286	0.0468673	-0.0088781	0.0401958	-0.0525652	0.0312753	-0.0673586	-0.0134604	0.19478	0.0895818	-0.0162708	0.0417551	0.000652547	-0.0353289	-0.0320968	0.182124	0.0231001	A_25_P00010225
-0.0454342	-0.069034	-0.00466989	0.0539014	-0.16508	-0.0753315	0.0791188	-0.195344	-0.166207	-0.0869491	0.238989	0.108626	-0.164312	0.00709326	0.240625	-0.0256152	0.123625	-0.0917593	0.023218	0.378043	0.0638071	-0.0654097	0.00466989	0.121459	-0.0589018	-0.115699	-0.0123761	0.075826	-0.0657958	0.269492	-0.0966464	-0.202536	0.25866	0.175512	0.537163	0.070789	-0.182962	0.179126	-0.170223	0.0174976	0.0523489	0.156888	-0.0128003	0.0165383	-0.159412	-0.191858	-0.0693215	0.0327819	0.00900264	A_25_P00010226
-0.0472648	-0.0367864	0.0486274	0.234379	-0.22815	-0.0590618	0.0304114	-0.23441	-0.0367657	-0.0860083	0.150653	0.0351837	-0.0257039	0.0570453	0.116465	-0.102815	0.104734	0.134412	0.089791	0.22705	0.136574	0.15056	-0.0760575	-0.00687942	-0.116908	-0.0359102	0.172474	0.00687942	-0.0857379	0.087718	-0.137163	-0.155811	0.0467855	0.0805757	0.597334	-0.0864721	-0.158192	0.0689903	-0.151342	-0.0707805	0.28082	0.23743	0.189239	-0.00917634	-0.22683	-0.0690483	-0.116223	0.187676	-0.00165235	A_25_P00010227
-0.0117991	-0.00498821	0.039542	0.109412	-0.134978	-0.109346	0.0357314	-0.129003	0.0662889	-0.0396218	0.126412	0.028372	-0.0443802	-0.0332377	0.135721	-0.0321048	0.152342	0.00498821	0.0312728	0.240355	0.10452	0.0284266	-0.019426	-0.0336626	-0.0236704	-0.0135972	0.0798923	-0.0646502	-0.0173357	0.143741	-0.0896283	-0.0756302	0.106812	0.0776111	0.354883	-0.0669138	-0.0588541	0.0404913	-0.12845	-0.06047	0.133461	0.0960783	0.12188	0.0201963	-0.134619	-0.11533	-0.0835997	0.0976261	-0.00712136	A_25_P00010228
-0.152909	-0.111108	0.0298768	0.0988058	-0.220293	-0.0754364	0.0226468	-0.197223	-0.157253	-0.0810511	0.198541	0.0608436	-0.195203	-0.049428	0.223075	-0.110252	0.197894	-0.0795489	-0.0178704	0.384516	0.0444656	-0.0559479	0.00150146	0.0275716	-0.0449744	-0.135675	0.055376	0.0258256	0.0598622	0.240085	-0.193383	-0.234763	0.170529	0.185282	0.521492	0.00448132	-0.216993	0.0884919	-0.213382	-0.100603	0.104843	0.148463	-0.00150146	0.0700905	-0.170606	-0.130457	-0.0404777	0.0263407	0.0180054	A_25_P00010229
-0.0544607	-0.0526946	0.0214794	-0.0104626	-0.0451997	0.003252	-0.09272	-0.0195666	-0.00858298	0.0392757	-0.0594678	-0.0348932	0.0606832	0.0694048	-0.0527122	0.0202422	0.00923061	0.0398691	-0.0499638	0.00778234	0.00486224	0.0120586	-0.0137858	-0.0103885	0.0217852	-0.0644638	-0.00241652	0.00492101	-0.0139931	0.036394	-0.0580142	-0.0327076	0.0959802	0.00241652	0.144721	0.0332689	0.00739406	0.0386628	0.0601321	0.0303697	-0.0227175	0.0139419	0.00648024	-0.0712035	-0.0139552	-0.00314293	-0.00711826	-0.0195205	0.0168322	A_25_P00010233
0.00564296	-0.0322491	-0.0202949	0.0443408	0.0361713	0.0931079	-0.00335306	-0.0106859	0.0564207	0.0327199	-0.00565962	-0.0397707	0.089258	0.123204	-0.0259292	-0.0120573	0.0234849	0.0405249	-0.0460074	-0.0122263	-0.031056	-0.013419	-0.0290404	-0.070198	0.0104544	-0.0139489	-0.0252616	0.0149601	0.0290422	0.0607454	-0.00767097	-0.034647	0.133553	0.00620753	0.0652739	0.00335306	0.111933	-0.0135719	0.0166486	0.0134487	0.0661009	0.0201268	-0.0434753	-0.0052708	-0.00591014	-0.0763017	0.0233367	-0.0303082	0.00524538	A_25_P00010234
-0.053343	0.000327097	-0.00209487	-0.0013061	0.0783094	0.0398696	0.0307097	-0.0168113	0.00211461	-0.00645439	0.0597043	0.0180274	0.0422374	0.0413583	-0.029039	-0.011614	0.0482996	0.00278532	-0.0187369	-0.0202456	-0.0484344	-0.0228436	-0.00371724	-0.000327097	0.0300651	-0.0652463	0.00779569	0.0658655	-0.0656486	0.054093	-0.07748	-0.0563112	0.0130183	-0.0664466	0.12537	0.13654	0.0742525	0.0502331	-0.0220237	0.0593307	0.014709	0.0434213	0.0109706	-0.0241712	-0.0173578	-0.00538552	-0.0282281	-0.0431907	0.0035583	A_25_P00010235
-0.0704031	-0.00101068	-0.0559212	0.0184014	0.10581	-0.0349503	0.183509	0.125293	-0.064861	0.487226	-0.0218026	-0.0452425	0.0119514	0.00101068	0.0791929	-0.0648108	0.0252021	0.420069	0.592557	0.101335	0.190774	0.25264	0.281257	0.275383	0.0166484	-0.0359901	-0.0646745	-0.0317123	-0.0433597	-0.0996737	-0.0505415	-0.0171448	-0.124673	0.0509581	-0.0530864	-0.0932584	-0.124863	-0.087841	-0.0821897	-0.0617746	0.0127118	-0.0563067	0.319936	-0.0710059	0.0339218	0.138952	0.0408349	0.00596498	-0.136282	A_25_P00010236
0.000747983	-0.0195987	-0.0222312	0.00030265	0.0358572	-0.0456058	0.181809	0.0553028	-0.0976273	0.50891	-0.0368544	-0.0473224	0.000429523	0.0764152	0.120006	-0.0793177	0.062963	0.47627	0.552086	0.0960587	0.221481	0.260996	0.270037	0.241085	-0.0383182	-0.0564796	-0.0472263	-0.0119983	-0.132563	-0.0593146	-0.0594008	0.0104682	-0.114179	-0.0302963	-0.0978247	-0.0481251	-0.121664	-0.0646926	-0.121824	-0.0744192	0.0474717	-0.0142448	0.308649	-0.00030265	0.0111027	0.181147	0.015269	0.0459151	-0.136877	A_25_P00010237
0.269348	0.426375	0.935402	0.404475	-0.0610297	0.094858	0.0955877	0.0117865	0.0521005	0.00431339	-0.00466958	-0.0845739	-0.036438	-0.0999614	0.0311382	-0.0855033	0.308808	0.257214	0.0543914	0.273971	0.1287	-0.026026	0.057517	-0.0258554	0.160946	0.0033802	0.210511	0.587452	-0.0848941	-0.012786	-0.0666256	0.0314571	-0.0562378	-0.00507507	-0.0570509	-0.0672243	-0.0799496	-0.0828422	-0.0976872	-0.11504	0.00945503	-0.0033802	0.258509	-0.0076539	0.0166859	-0.042971	-0.0700073	-0.0170893	-0.107085	A_25_P00010239
0.015826	-0.00904988	-0.0164249	0.0356985	0.0439673	-0.0430789	-0.0338159	-0.0170334	0.0318919	-0.00154386	0.0198465	-0.0602098	-0.022394	0.0197223	-0.0327681	-0.049089	0.0155222	0.0437754	0.0459092	0.0358277	0.0332831	0.0201955	0.05771	0.0272863	-0.0188054	-0.0478918	-0.0596987	-0.0259975	-0.0314082	0.993407	-0.0452921	0.00349787	0.101003	0.00940862	-0.0128047	-0.0398077	-0.0306812	-0.0391056	-0.0146402	-0.0317259	-0.00387819	0.113375	-0.013474	0.0654927	0.0348235	0.0743206	0.00154386	0.0240411	0.0351936	A_25_P00010244
0.0121623	-0.0390642	-0.0618438	0.0366553	-0.00864458	-0.0325949	-0.00580005	0.0446309	-0.0302441	-0.0217745	-0.0481082	-0.0449843	0.0171477	0.0462893	-0.014746	-0.00578254	0.040195	0.0687921	0.0221908	0.0634849	0.00302113	0.0753523	0.041894	0.020982	-0.0205628	-0.00302113	-0.0285605	-0.0230035	-0.00488456	0.228525	0.0249889	-0.0597669	0.130981	0.0270767	-0.0292925	0.0472425	0.0489517	-0.00487546	-0.0141166	-0.044693	0.0258336	0.00504786	-0.013743	0.105852	-0.00980905	0.0198787	-0.0294403	0.0305675	0.00958192	A_25_P00010245
0.33545	0.81099	1.30885	0.0520609	-0.412211	-0.591683	-0.382726	-0.629506	-0.37085	0.685324	0.733702	-0.218945	0.123568	-0.595284	-0.230468	0.11469	0.26072	0.105549	0.165084	-0.055482	0.833065	1.64786	-0.119693	0.346543	-0.312823	1.22411	0.180263	-0.177833	-0.621911	-0.258924	-0.0520609	-0.421567	3.92319	2.93952	-0.400572	-0.408488	-0.0984778	0.235077	-0.322671	-0.470942	1.40108	-0.147438	0.47584	1.72341	-0.248103	0.227212	-0.476653	0.153727	0.172848	A_25_P00010248
0.330417	0.779043	1.35532	0.0672313	-0.454485	-0.570907	-0.399179	-0.6758	-0.328617	0.705696	0.789445	-0.221987	0.202808	-0.608705	-0.262858	0.0575822	0.227748	0.0766586	0.0586938	-0.0818763	0.877016	1.74291	-0.123625	0.347736	-0.346233	1.11598	0.181664	-0.232211	-0.681712	-0.290762	-0.0575822	-0.423948	3.97164	3.02755	-0.461569	-0.375395	-0.120352	0.311061	-0.391238	-0.597088	1.38502	-0.148384	0.448705	1.6715	-0.217156	0.240002	-0.484743	0.129142	0.156818	A_25_P00010249
-0.0292635	-0.00187101	0.0535685	-0.0369935	-0.00410944	-0.0013676	-0.0196711	0.0013676	0.0122551	-0.042162	0.016189	-0.00623981	-0.0210096	-0.0423045	0.0179031	0.0301632	-0.0271715	-0.0406268	-0.0162615	-0.0211026	0.0246565	0.0141893	0.00347524	-0.0131445	0.739436	0.0238986	0.0122355	-0.0299325	-0.00498991	-0.0245283	0.0158417	0.0315655	-0.0273022	-0.0540513	-0.00370606	-0.0230249	0.00393964	0.00881788	0.0370564	0.0221751	-0.0540737	0.0398162	0.0170601	-0.0212512	0.0368511	0.0194755	0.0170462	0.00376801	0.0389856	A_25_P00010258
-0.0179564	-0.0587131	0.0408628	0.0177328	0.000813796	0.030751	-0.0575746	-0.0222983	0.0234594	0.00417903	0.000241422	-0.0265744	0.027074	0.0423675	0.0188924	-0.0235787	0.00454494	0.0580717	-0.0441402	-0.00368469	-0.00862545	-0.00373963	0.00326087	-0.0255011	0.501865	0.00933911	0.00979496	0.0400182	0.0213987	-0.0424866	-0.0265959	0.0288298	0.020436	0.0120237	-0.00825427	-0.000241422	0.0310127	-0.0158758	-0.00332038	-0.0432573	-0.0211404	-0.00857086	-0.0409243	-0.0302552	0.0202975	-0.0593057	-0.0329564	0.0394971	0.017561	A_25_P00010259
-0.0577038	-0.0183598	-0.146456	-0.0574886	-0.0578316	0.208667	0.0755466	0.0400353	0.0833256	0.746729	0.0271774	0.189081	0.17441	0.0656281	0.00121411	0.330136	-0.0904343	-0.0354792	-0.00157919	-0.0732996	0.0116692	0.00636671	-0.00415209	-0.0540073	-0.109395	-0.103145	-0.0762937	-0.0192284	0.511522	0.228081	-0.161004	-0.0549074	0.00488707	0.012052	3.03852	0.152512	0.0867113	-0.0182224	0.0278014	0.537688	-0.151822	0.0234529	-0.0719355	-0.107602	0.106953	-0.00121411	-0.120966	-0.100591	0.0946109	A_25_P00010262
-0.0842828	0.0142549	-0.0560246	0.00320147	-0.033927	0.194875	0.00426286	0.0306894	-0.0142468	0.635111	0.0729393	0.229078	0.0770416	-0.0253686	0.0561865	0.283104	-0.0970589	-0.00780965	0.0107747	-0.0353919	0.035387	-0.0375898	0.0312281	-0.017421	-0.0461413	-0.00843549	-0.0111716	-0.105482	0.621945	0.4841	-0.0419604	-0.0491759	0.038237	0.0187908	3.34844	0.144324	0.0837107	-0.0364426	0.0780794	0.748536	-0.0685414	-0.010136	-0.0362255	-0.0851204	0.0018151	-0.031203	-0.0018151	-0.017289	0.156243	A_25_P00010263
-0.0228619	0.0123473	0.00687263	0.00523269	0.0442575	-0.0551475	0.012761	0.0511802	-0.0290105	-0.045724	0.00838444	0.0377558	0.000356188	0.0300942	0.0223756	0.0226272	-0.0314589	-0.0320751	0.0502026	-0.0272686	-0.0041442	-0.0211848	0.00853046	-0.00151784	0.00298554	0.0150067	-0.0092859	-0.00144507	-0.0364588	-0.0250472	0.058836	-0.0307251	-0.0229663	-0.020683	0.0198109	-0.068011	0.025609	-0.00603678	0.0410498	0.0173491	0.0117491	-0.0399147	-0.0303044	-0.0287518	0.018819	-0.0318389	0.0347889	-0.000356188	-0.00618356	A_25_P00010264
-0.00987088	-0.00860198	0.0247825	0.0284737	0.023877	-0.0201085	0.0284559	0.0506667	-0.0197736	-0.0155486	-0.0086909	0.038251	0.0220937	-0.0208863	0.0368611	0.0128974	-0.040863	0.00537198	0.0415544	-0.0239174	0.0166649	-0.0162113	0.00631187	-0.00231184	-0.0553012	-0.0042926	0.0106961	-0.0440827	-0.0134994	-0.0365483	0.0604819	-0.0252119	-0.0434905	0.00510792	0.0156686	-0.0145676	-0.00783312	-0.0076674	0.0140248	-0.035676	0.00231184	0.0206401	0.0188535	-0.0345664	0.00994234	-0.0263621	0.0288062	0.00942588	-0.0126091	A_25_P00010265
0.0254128	-0.0305092	-0.0650154	-0.0246773	-0.0406698	-0.0422757	-0.0185795	0.0556926	-0.00566356	-0.00465609	-0.00440362	0.0350231	0.0210605	0.0106541	0.0786672	-0.00010976	-0.0268271	-0.00183536	0.0080608	0.0181822	0.00318617	-0.0105219	0.00010976	0.0446289	0.0162588	-0.0170466	-0.0156149	0.0180383	0.0416091	-0.00257216	0.0536747	0.0588202	-0.023901	-0.0259515	0.428115	0.0168148	-0.0293199	0.0556579	-0.00593129	0.210934	-0.0640064	-0.000444706	0.0211157	0.0152557	0.0582194	0.0664306	-0.0138396	-0.0228229	0.03394	A_25_P00010266
-0.0488699	0.0120684	0.0426119	0.0178486	0.0544796	-0.0373107	-0.0595931	-0.0023176	0.0995746	0.0434514	0.0224773	0.00451567	0.0388096	-0.00146951	-0.0039654	-0.0337419	-0.00686706	-0.0275641	0.00454102	-0.0275375	0.10979	0.011132	0.0221773	-0.0137308	-0.024481	-0.035279	0.0158013	-0.00467333	0.0230915	-0.0373954	0.01295	-0.0578938	0.0548646	-0.0207013	0.177961	-0.020612	0.0387235	0.00146951	0.0747173	0.107091	-0.032541	-0.0461158	-0.0166141	-0.00632292	0.0572489	0.0335197	-0.00985699	-0.0634348	4.19676e-05	A_25_P00010267
-0.0459018	-0.00848614	-0.00975395	0.0110767	0.0387694	-0.00357852	-0.0372426	0.0127963	-0.0124883	0.000841832	-0.00476315	0.0315205	0.0357669	0.032186	0.0299336	0.000128874	-0.0191061	-0.0381459	0.0674693	-0.0167422	0.00343664	-0.0182145	0.0432093	0.0489863	-0.0197756	-0.0465172	-0.00706096	0.00244012	0.0106757	-0.051847	0.00521488	-0.0594287	0.0544606	-0.0642223	0.147554	0.00236464	-0.000128874	-0.0139388	0.0283336	0.123575	-0.038038	0.0256819	-0.00506621	0.0160904	-0.0031103	-0.0101136	0.00961415	-0.0137079	-0.00202703	A_25_P00010268
-0.0378357	0.00841357	-0.0292856	-0.0149304	0.0288756	-0.0298607	-0.0482846	-0.0423383	0.0165094	0.0385937	-0.0276576	-0.0494782	-0.0198696	0.0482078	0.0541616	0.013329	0.0537097	0.00958653	-0.00452622	-0.0487857	-0.0390544	-0.00780477	-0.00343204	0.0017889	-0.0340647	-0.0338608	-0.00959548	0.00555563	0.0446673	-0.0113136	-0.0601641	-0.0017889	0.0317828	0.0394345	0.12505	0.0440587	0.0441102	0.115997	0.0172587	0.0965194	0.0340088	0.0462448	-0.0467532	-0.00340357	-0.0478073	0.00588279	0.0412631	-0.102435	0.0196089	A_25_P00010269
-0.127372	-0.1961	-0.248699	-0.0535531	0.422808	0.169678	-0.0152451	0.174471	0.0120788	0.24615	-0.0187574	0.233372	0.419245	0.637261	0.358584	0.469141	-0.0515995	-0.229597	-0.103058	0.117884	-0.0143893	0.196216	0.28319	0.158051	-0.40229	-0.949431	-0.219928	-0.0641699	-0.287416	-0.827501	0.327408	-0.25086	1.1583	-0.57022	-1.40836	0.127737	-0.0120788	0.426569	0.0223178	0.174287	1.18022	2.19321	-0.285932	-0.406841	-0.175484	0.24717	0.495199	-0.259036	-0.10862	A_25_P00010270
0.00753428	-0.106987	-0.187935	0.0463726	0.19824	0.0342154	-0.269797	0.0795897	0.128429	0.219589	-0.0170054	0.215559	0.159586	0.338899	0.111958	0.0686893	0.102899	-0.134774	-0.111744	0.162798	-0.106722	0.120295	0.0668157	0.00109071	-0.231422	-0.667156	-0.220486	-0.0186712	-0.41592	-0.856767	-0.00109071	-0.342734	0.862909	-0.365548	-1.27271	0.0387168	-0.111662	0.0203925	-0.220861	-0.0807656	1.00036	1.8053	-0.155467	-0.291939	-0.150033	0.0821992	0.16421	-0.249166	-0.116913	A_25_P00010271
-0.327664	-0.830575	-0.967716	-0.319037	-0.707803	-0.305648	-0.176093	0.259937	-0.135714	-0.162848	-0.428191	-0.310471	0.0895271	0.236906	0.0706453	-0.242048	-0.0706453	-0.35104	0.200105	-0.215223	-0.340288	-0.742812	-0.377042	0.206048	0.359879	2.00242	-2.6487	-0.314589	-0.15832	0.345548	1.39673	2.31753	2.63235	1.2784	-0.716934	0.54077	2.07804	1.42672	2.44553	1.11662	2.95794	-2.50277	-0.335274	0.724977	0.460467	0.778819	2.17334	0.641045	1.03951	A_25_P00010273
0.383116	0.22835	0.124538	-0.415389	-0.140247	-0.243716	-0.328152	-0.275868	-0.0880834	0.542436	0.90858	-0.123834	0.142601	-0.260818	1.00267	0.126753	0.153889	0.0994879	-0.432538	-0.147754	-1.06517	1.43343	-0.0403965	0.0861895	-0.256339	2.62576	1.60747	-0.381084	-1.28613	1.60081	5.88515	-0.767569	-1.19454	0.106395	0.312882	-0.0878971	0.642307	-0.92882	-0.463611	0.467261	1.32332	-0.798751	0.145703	0.0403965	-0.562736	-0.307694	-0.122327	0.975021	0.287705	A_25_P00010275
0.42877	0.295141	0.174522	-0.147495	-0.0463589	-0.182824	-0.288192	-0.155554	0.0214966	0.415937	0.696299	-0.0575279	0.00898796	-0.223128	0.730192	-0.0209669	0.172304	0.152183	-0.224997	-0.00425787	-0.59244	0.811537	-0.0841583	0.00425787	-0.0814193	2.12731	1.54189	-0.127136	-0.770117	1.10951	5.70267	-0.415406	-0.735176	0.126807	-0.683916	0.153053	0.432849	-0.521729	-0.319732	0.288311	0.556512	-0.401957	0.195146	0.0673626	-0.364284	-0.173737	-0.167484	0.613531	0.261214	A_25_P00010276
-0.144878	-0.203959	0.00173736	-0.0967469	0.416535	0.115489	-0.00173736	0.137798	-0.0367144	0.189133	0.0540161	0.132036	0.251067	0.321872	0.343498	0.15183	-0.119614	-0.381838	-0.197592	-0.0474449	-0.0730287	0.195868	0.218979	-0.0819099	-0.29015	-0.70221	-0.111087	-0.00649888	-0.0614189	-0.579541	0.430446	-0.221577	1.53033	-0.352574	-1.45082	0.0555346	0.133874	1.06127	0.108061	0.0384835	0.600621	2.05642	-0.181436	-0.250712	-0.111753	0.39179	0.491866	-0.192252	0.0517611	A_25_P00010283
-0.0992523	-0.118765	0.0530712	-0.00912996	0.286308	0.0369968	-0.0559629	0.0592478	-0.0053369	0.0219387	0.0112565	0.0881465	0.056991	0.127282	0.219057	-0.0658893	-0.0796005	-0.180001	-0.148023	0.0158039	-0.111194	0.11331	0.0198479	-0.045784	-0.1387	-0.369931	-0.138614	0.0822941	-0.104014	-0.433668	0.107531	-0.137685	1.25767	-0.17765	-0.840308	0.050047	0.163827	0.591326	-0.0517215	0.0053369	0.335534	1.63797	-0.124347	-0.0906902	-0.0944612	0.239001	0.252602	-0.197227	0.068075	A_25_P00010284
0.210919	-0.151318	-0.385302	0.140697	0.112523	0.555833	0.0617465	0.495063	0.425896	0.307364	0.703153	0.137948	0.0232914	-0.0757576	-0.641753	0.0567829	0.190621	-0.398518	0.177362	-0.0157954	0.3798	0.834355	0.440428	0.0775947	-0.847162	-1.96657	-0.738546	-0.13583	0.0157954	-0.760106	1.55912	0.0828889	-2.02545	-0.86631	0.0798091	0.65637	-0.752507	-1.67754	-1.09597	-0.375468	-0.825713	-1.13677	-0.13926	-0.533633	-0.249111	0.773964	-0.547693	-0.97053	-0.672465	A_25_P00010285
0.0142061	0.229002	-0.136497	-0.0142061	0.164215	0.689622	0.277291	0.443487	0.649094	0.301501	0.357374	0.0303954	0.0734736	0.23423	-0.637153	-0.0710005	0.249769	-0.111862	-0.148044	0.0957232	0.243311	-0.160672	0.306852	0.164215	-0.140605	0.25906	-0.225654	0.0468834	-0.282245	-0.632821	0.0237243	0.303782	-0.502808	-0.660723	-1.1439	0.25345	-0.138126	-0.93934	-0.341877	-0.261092	1.07235	-0.597411	-0.180024	-0.566405	0.476897	-0.169059	-0.352265	-0.418267	-0.348367	A_25_P00010287
0.0498424	0.271946	-0.191897	-0.000711322	0.274786	0.856558	0.415901	0.43887	0.663139	0.40562	0.414333	0.0654128	0.0295749	0.275675	-0.622897	-0.0678519	0.326602	-0.261741	0.000711322	-0.0181686	0.273003	-0.0841086	0.455752	0.221866	-0.206102	0.291135	-0.275274	0.127926	-0.365511	-0.456514	0.0111136	0.52291	-0.457758	-0.646115	-1.34129	0.30965	-0.153908	-1.14298	-0.351894	-0.205596	1.10686	-0.708671	-0.21681	-0.733833	0.678266	-0.11743	-0.315307	-0.328719	-0.382003	A_25_P00010288
-0.000525437	-0.0404085	0.00248228	0.0381933	0.015891	0.0416121	-0.00378046	-0.036849	0.0154711	0.0341158	0.000341292	-0.00144792	-0.00265296	0.0579279	0.021555	-0.0140159	-0.00381854	-0.029092	-0.0422922	-0.0246855	0.0129502	-0.0178348	-0.0102214	-0.0415615	0.00276974	-0.0107594	0.00407908	0.0212983	-0.010431	0.220471	-0.033577	-0.00184898	0.0620681	0.0272417	0.14499	0.0129109	0.0654782	0.0381203	-0.00305372	0.0892508	-0.0634947	-0.000341292	-0.046909	-0.00918375	0.0254222	0.0487468	-0.00747685	0.0111629	0.0256492	A_25_P00010291
0.0440285	0.0391413	-0.0180072	-0.00639771	-0.0103357	-0.0249339	-0.00336297	0.00213511	0.0624472	-0.00337576	0.0219673	0.0213121	0.0360771	0.0699971	-0.00902786	0.020638	-0.0287516	-0.00207109	0.00182903	-0.0222487	0.0143024	-0.0255196	-0.0148847	-0.000365291	-0.0220988	0.0277022	-0.00314632	0.00698575	-0.00360482	0.0702836	-0.0124441	0.0118928	0.0302456	0.0388386	0.072454	0.0189418	0.0620019	-0.015768	-0.0014498	0.0675318	-0.0338007	-0.0270497	-0.0160818	0.0104876	0.0199552	-0.0135753	0.000365291	-0.0158602	0.00450889	A_25_P00010292
0.0243534	0.0146238	0.00786478	-0.0468943	-0.0220554	-0.0145708	-0.0201484	0.0130137	0.00437181	0.0120336	-0.0331634	-0.0212883	0.0370561	0.0458826	0.00630661	0.0368842	-0.0254559	0.0106701	-0.0458422	-0.00605631	0.0131787	0.0101474	-0.0283606	0.0282303	0.0799606	-0.00390786	-0.0185539	-0.0167721	0.0159796	0.307344	-0.00815994	-0.00540732	0.0589495	-0.0164223	0.596156	0.00142945	-0.0157431	-0.0437869	-0.00142945	0.0896049	-0.0574261	0.00700438	-0.0332074	0.0150308	-0.00817521	0.0816547	-0.0338124	-0.00945482	0.0408364	A_25_P00010294
-0.12693	0.0342082	-0.31739	-0.207545	-0.110968	0.274438	-0.165402	0.392878	0.284944	-0.137189	0.0952886	-0.398212	0.0443769	0.331122	0.219959	0.268622	0.0775619	-0.0359253	-0.254949	-0.0935388	-0.146041	-0.377209	0.290445	0.319067	0.0261117	0.228346	-0.241183	-0.0267954	-0.528723	0.0547886	-0.781539	0.455374	-0.736382	-0.0261117	-1.05338	-0.328251	0.957514	0.148453	-0.345803	0.615537	0.597344	-0.507687	-0.214358	-0.455574	0.313723	0.226195	0.255179	0.133344	-0.0623121	A_25_P00010295
-0.0420769	0.0753474	0.0219874	-0.0536531	0.0591936	0.00327747	0.043554	0.0956115	0.00811136	0.00205565	-0.0492974	-0.0358289	-0.0198287	-0.0536114	-0.0293251	-0.0233652	0.0322985	-0.0183983	0.088801	-0.0208213	0.0602194	0.000684731	-0.0452004	0.0470999	0.00496382	-0.00373871	-0.00120289	-0.0236289	0.0089973	-0.0167551	0.0311957	-0.0258687	-0.041339	0.0491778	0.0762427	-0.0184433	-0.0617611	-0.00779927	-0.000684731	-0.00487217	0.0286305	0.00677997	0.0678005	-0.00560817	0.0342451	0.0639973	0.0697913	-0.0588075	0.00101989	A_25_P00010313
0.0120113	-0.0503263	-0.0608758	-0.0997025	-0.0452273	-0.0838318	0.0608532	-0.0325289	-0.0748855	-0.128908	-0.107741	-0.038974	-0.0120113	-0.0326256	-0.0315759	-0.111665	0.108596	0.0169129	-0.0248356	-0.0975974	-0.0628287	-0.0318339	-0.0665949	0.0323996	1.2559	2.58882	0.159802	0.0459334	0.0954998	-0.0175148	-0.101092	3.00851	-0.113894	1.85337	-0.123449	-0.0653585	1.10836	0.230526	1.07659	3.41233	1.40875	0.323318	1.09352	0.252101	1.10111	0.0185079	0.212978	1.07625	0.869361	A_25_P00010315
-0.0563776	-0.0981088	-0.0941997	-0.060591	-0.0309855	-0.164742	0.0511796	-0.000543565	-0.171573	-0.169113	-0.168722	-0.0618888	-0.078818	-0.0568005	-0.0529662	-0.0884011	0.135471	0.0182535	-0.125629	-0.068752	-0.113228	-0.0426138	-0.108294	0.0250508	1.46938	2.83496	0.2272	0.0412956	0.137062	0.000543565	-0.107495	3.25134	-0.148074	2.23919	-0.164721	-0.0472466	1.35902	0.339981	1.38317	3.78744	1.88831	0.42029	1.21785	0.314968	1.23834	0.0677991	0.266414	1.343	1.03927	A_25_P00010316
0.0336911	-0.0262473	0.0518002	-0.00128256	0.0400804	0.0167213	-0.00154827	-0.0435186	0.0745707	0.0466212	-0.035519	-0.0193684	0.00840641	0.0749558	-0.0642503	0.0587572	0.0321506	0.0597698	-0.0350615	-0.0426977	0.00128256	0.0631326	-0.0287093	-0.0480515	-0.0106821	-0.0193461	-0.00338372	-0.0414971	0.0144653	1.4384	-0.09008	-0.0265448	0.0517235	-0.0351432	0.00673302	0.0192385	0.0648504	-0.00340353	-0.00520036	-0.0818317	0.102504	-0.0163333	-0.0691975	-0.0314986	0.0268563	0.0144727	0.0274228	0.0371763	0.048084	A_25_P00010328
-0.0221065	0.000589772	-0.0201077	-0.0375663	-0.0145977	-0.0278701	0.00614333	0.0231053	0.00321832	-0.0130136	-0.0394973	0.00414487	0.0289349	-0.0203003	0.00189482	-0.0323128	0.0173381	0.0417324	0.0012024	-0.000589772	0.0198591	0.0192541	-0.00597841	-0.00391195	0.0481776	-0.0564033	-0.0423963	0.0393996	-0.0395535	0.502016	0.0467067	0.0110044	0.00804109	-0.043706	-0.0353906	-0.0219637	-0.0292661	-0.0459927	0.0230895	-0.020263	-0.0120109	0.0332428	0.0116531	0.0577615	-0.011564	0.0211878	0.0523312	-0.010849	0.0231536	A_25_P00010329
0.0593215	0.000979045	-0.00361464	-0.0340345	-0.0165722	-0.0467462	0.00805502	0.0254292	-0.0136891	-0.0178349	-0.035185	-0.0141352	0.000874224	-0.0478117	0.0190736	0.00361796	-0.00826153	-0.000761996	0.0102772	-0.0285847	0.00109505	0.0313695	0.0136651	0.0624639	-0.00963563	-0.0192651	0.0436115	0.0687965	-0.0148197	1.43231	0.021531	-0.00729469	0.0381396	-0.05447	0.143239	0.0196496	-0.011491	-0.019803	-0.0646274	0.000390051	0.0547817	-0.0172337	-0.000390051	-0.00101208	-0.024887	0.00426715	0.00524103	0.0470292	0.0693777	A_25_P00010331
-0.0416561	-0.0798705	-0.148662	-0.00645533	-0.117899	0.00645533	0.0601462	0.161532	0.237135	-0.16183	-0.0477959	-0.179101	0.0653122	0.141812	0.102989	-0.242025	-0.113528	0.0303358	-0.0303157	0.0382852	-0.15591	-0.259034	-0.179472	0.066451	0.308863	0.0960075	-0.200941	0.110622	-0.13233	-0.234134	-0.434877	0.219837	0.239074	0.101415	-0.456791	0.0372353	0.465083	0.212736	0.37358	0.14725	-0.166453	0.41077	-0.0560801	-0.0608664	0.230139	-0.122115	-0.0829391	0.0388808	0.0790444	A_25_P00010342
-0.0395997	-0.0407773	-0.112644	0.035663	-0.146565	-0.0160773	0.0260304	0.0928143	0.228955	-0.0641723	-0.0740394	-0.183326	0.036706	0.121047	0.0634561	-0.213554	-0.0413374	0.0110822	0.0521568	0.0696754	-0.0947843	-0.227488	-0.158595	0.0609194	0.282391	0.0919074	-0.188271	0.0919577	-0.083178	-0.203126	-0.468735	0.185885	0.231997	0.121358	-0.358405	0.0525898	0.350069	0.155734	0.265398	-0.0916012	-0.0951078	0.445601	-0.0110822	-0.0927891	0.0252545	-0.0982757	-0.102421	0.0307172	0.0480135	A_25_P00010343
0.664545	0.446486	-0.165104	0.233818	-0.124611	-0.210986	0.342248	-0.0625046	-0.0207371	0.272009	-0.0501447	0.0207371	0.407754	-0.113928	-0.248534	0.211169	0.106025	0.8209	0.0467657	0.133902	0.359368	0.93636	0.214388	0.85585	-0.285035	0.205043	-0.490954	0.115495	-0.401207	-0.386384	0.111581	-0.193646	0.669804	-0.211655	0.313853	-0.0738234	-0.363732	0.0625467	-0.184201	-0.139296	0.159541	-0.291685	-0.0880385	0.297	-0.346656	-0.208744	-0.234919	-0.0608939	-0.295908	A_25_P00010344
0.336461	0.142516	-0.177609	0.424306	-0.304294	-0.0242839	0.467421	-0.0116638	0.115372	0.154563	-0.150757	-0.198004	0.146325	0.00918261	-0.163952	0.231373	-0.0386993	0.517768	0.0521885	0.300007	0.159213	0.405968	-0.00918261	0.0866161	-0.177094	0.370271	-0.383985	0.295439	-0.309896	-0.215074	0.287758	-0.124336	0.733432	-0.0921444	0.103035	-0.271308	-0.330027	0.128788	-0.205324	-0.111869	0.429159	-0.203664	0.0639593	0.651548	-0.249719	-0.0573464	-0.209294	-0.215331	-0.106827	A_25_P00010345
-0.335062	-0.0303848	0.0680612	-0.000452507	0.000452507	0.523126	0.107727	-0.335062	-0.487227	0.0997246	0.17427	0.192637	0.0252201	-0.1291	-0.0885719	0.434722	-0.110109	-0.267091	-0.387406	-0.146709	-0.260468	-0.470594	0.156284	-0.103181	-0.141828	0.164743	0.169154	-0.286193	1.94611	1.46653	-0.449314	-0.211091	0.5397	0.371771	2.13571	0.0716539	0.00815423	0.0351416	0.132485	-0.0892667	0.217204	-0.183943	-0.33021	-0.192856	0.0510125	-0.0770761	-0.222232	0.24711	0.280902	A_25_P00010346
-0.263409	0.0451225	0.150811	0.0346779	0.0250358	0.44388	0.101445	-0.112767	-0.382409	0.0541929	0.105775	0.173491	-0.0250358	-0.16901	-0.0758089	0.307809	-0.0933075	-0.231792	-0.352185	-0.12244	-0.156609	-0.38604	0.125577	-0.0859116	-0.121986	0.183462	0.20163	-0.297994	1.91404	1.43466	-0.366983	-0.153454	0.540447	0.275174	1.88679	0.0765486	-0.044799	0.0477722	0.074403	-0.0269771	0.218981	-0.110158	-0.284111	-0.102955	0.0451225	-0.0502749	-0.199724	0.24089	0.261225	A_25_P00010347
-0.236556	0.110084	0.15551	0.0691112	0.0652437	0.426204	0.100217	-0.11883	-0.316326	0.079648	0.0957621	0.177326	0.029452	-0.0968702	-0.115648	0.227418	-0.0633885	-0.181756	-0.250372	-0.140289	-0.221945	-0.308016	0.104785	-0.102214	-0.0492578	0.237967	0.255203	-0.293445	1.43741	1.25368	-0.374358	-0.121084	0.481146	0.263481	1.23725	0.0637234	-0.0311796	0.0287978	-0.0341145	-0.142205	0.283131	-0.099458	-0.172959	-0.108617	0.0247823	-0.0247823	-0.185049	0.247132	0.19536	A_25_P00010348
-0.0455211	-0.00803689	0.0325696	-0.00640309	-0.00123064	0.0208124	-0.0296622	-0.0200321	0.0404646	0.0971178	-0.0455611	0.0217528	-0.00283687	0.00173777	0.0201464	0.0374184	-0.0458487	0.0129299	-0.0281537	-0.0321968	0.0439167	-0.00255328	0.0126925	-0.0284023	0.00767158	0.0440611	-0.0158218	-0.0370382	-0.00157718	0.0803557	0.0294829	-0.0538653	0.0258058	0.0185846	0.185777	-0.00595469	0.0296195	-0.00633465	-0.0391448	0.0254616	0.0550551	-0.0224767	-0.0140296	-0.0409593	0.00745775	0.0428838	0.00123064	-0.00148544	0.011235	A_25_P00010351
-0.0166129	-0.0363106	-0.0603707	-0.0190253	-0.0076683	-0.0413006	-0.0228489	-0.0435703	0.00151213	0.0676445	-0.025636	-0.0170494	0.0316975	0.0124382	-0.0523711	-0.00485611	0.0411871	0.0149859	0.0135386	0.0164635	0.0356785	-0.00461652	-0.0107082	-0.0108936	-0.0127207	0.00242403	-0.00401137	0.0365656	0.00745192	0.112144	-0.0267242	-0.0302643	0.0048963	0.00109811	0.130568	0.0181412	0.00239044	0.0547751	0.00219935	0.000276242	0.0511889	0.0109604	-0.0278122	0.0230993	-0.00441086	-0.000276242	-0.00971797	-0.00467075	0.0198443	A_25_P00010352
-0.0796188	0.0250804	-0.0437715	-0.00225035	0.00528263	-0.0212873	-0.111511	-0.0855534	0.0358364	0.193248	-0.0312112	0.0273498	0.0362017	0.0526438	0.0279107	-0.0229947	-0.00665671	0.0448595	0.00480379	-0.0805529	-0.05544	0.0420995	-0.0444781	-0.0405577	-0.0574453	0.00829522	-0.0739669	-0.0336501	0.101175	0.0351703	-0.0343689	0.0233372	0.0430659	-0.0156343	0.709311	0.00225035	0.0684152	0.0821694	0.0229834	0.106478	0.0140059	-0.0307124	-0.0313375	-0.0428778	-0.00717512	0.0190904	-0.0531567	-0.0865196	0.0374779	A_25_P00010354
0.0104395	0.0105558	-0.0641876	0.00967801	-0.00431707	0.000354814	0.0112228	0.0114909	-0.0713996	0.0585798	-0.000354814	-0.0375275	-0.00257755	0.00640765	0.0780423	0.0150779	-0.0941862	0.00899275	-0.0393436	-0.0190231	-0.0573658	0.00427971	-0.0199777	-0.00845478	-0.00471356	-0.0359355	0.020169	0.00510483	0.0438503	0.0316508	0.0621603	0.0160929	-0.0254157	-0.00677481	0.483517	0.00835298	-0.0955391	-0.022152	-0.0251884	0.133571	-0.0871418	0.00406871	-0.0225627	-0.0242868	0.0294982	0.0445925	-0.0125124	-0.0200884	0.028913	A_25_P00010355
-0.0127063	-0.024672	-0.0342221	-0.0183015	-0.00038111	-0.0347366	-0.0202181	0.0116159	0.00038111	0.064462	0.0233138	0.0621584	0.00335607	-0.0649922	0.113074	0.00962629	-0.022442	-0.0117893	0.0213821	-0.058915	0.0596275	-0.00339346	-0.0294307	-0.00429827	0.0159917	0.0134325	-0.0658143	0.00914041	0.155511	0.0161264	0.0715794	0.000737168	-0.0217964	-0.0153499	0.754997	0.0355039	-0.0162679	-0.00942604	0.0107902	0.286492	-0.0670284	-0.0356237	-0.00476047	-0.0512204	0.017615	0.0418891	-0.0143067	0.00528833	0.0460417	A_25_P00010356
-0.0180881	-0.0153162	0.0176842	-0.000583533	-0.0126739	0.0203207	-0.0344114	-0.0350837	0.0571359	0.165587	0.0466097	-0.00610692	0.0725351	0.0643019	0.0543809	-0.0270528	0.0130224	-0.00580654	-0.00418879	-0.0330875	0.00353375	0.0579779	0.0235992	0.000583533	-0.0064471	-0.0905977	-0.00598332	-0.0651912	0.0857101	0.016451	-0.0597787	-0.00258461	0.0275315	-0.0259921	0.272325	0.0282564	0.146689	0.0936595	0.00879516	0.0913087	-0.00470413	-0.0314342	-0.0437323	0.0201659	0.0466144	-0.0150463	-0.00110767	-0.0321812	0.00199389	A_25_P00010357
-0.0895755	-0.0438589	-0.00894857	0.00283387	-0.0155842	0.211175	0.000757982	0.00121776	-0.0296416	0.410765	0.0882477	0.160494	0.106673	-0.118705	0.0172137	0.339121	-0.0737984	-0.000376249	-0.0788463	-0.0606496	-0.0579637	-0.0342282	0.0285623	-0.0554691	-0.06038	0.0329582	0.0903882	-0.0845874	0.567937	0.301276	0.732444	-0.0654769	0.000376249	-0.0152705	1.35434	0.15628	0.0209226	-0.0257414	0.0385183	0.178266	-0.00467628	-0.00228741	-0.02425	-0.0354678	0.038692	-0.0779119	-0.0312671	0.0162511	0.10008	A_25_P00010360
-0.047891	0.0222984	-0.0334259	-0.0333368	-0.0502714	0.280817	0.031429	-0.00932029	-0.0439721	0.55923	0.0153913	0.152524	0.115608	-0.0507043	0.0534328	0.217274	0.00393082	-0.00340687	-0.0823896	-0.086051	-0.0706529	0.0851433	0.00340687	-0.0375952	-0.0462225	0.270226	0.0683303	-0.0746473	0.95687	0.440286	2.03317	-0.0658457	0.0298367	-0.0126108	1.7492	0.150437	0.0975024	-0.0468332	-0.0373274	0.285754	0.0731966	-0.0340557	-0.0596236	-0.0902263	0.1597	-0.0628578	-0.00832138	-0.0448211	0.197485	A_25_P00010361
-0.0336235	0.00947525	0.0858065	0.0592008	0.00925647	0.192007	0.00490313	0.0197063	-0.00691596	0.300346	0.0733265	0.115066	0.0826436	-0.0559509	-0.0357977	0.0963597	-0.00918299	-0.00490313	-0.0541016	-0.0146042	-0.0386903	-0.0235577	-0.0202274	-0.110588	-0.0294341	0.0229195	0.0650698	-0.00785903	0.382461	0.176602	-0.088075	-0.00619289	0.0666406	0.00537564	0.263263	0.12491	0.0856602	0.00688972	-0.0758841	-0.0430991	-0.00982461	-0.0739948	-0.0661886	-0.0179785	0.0950362	-0.0268463	-0.0330689	0.0575032	0.00974714	A_25_P00010362
0.0191728	-0.00117575	-0.0328715	0.0219073	-0.00281832	0.0280827	-0.00228093	-0.0155802	-0.0026708	0.00935184	-0.0316379	-0.0682693	-0.0143784	0.00786227	-0.00154359	0.0208823	0.0333048	-0.0125452	0.0564539	0.0375367	0.0400829	0.0131377	0.0272376	0.00286311	-0.0305005	-0.000186801	0.0159618	0.027436	-0.0436094	-0.0052599	0.057363	0.0193995	-0.00238306	-0.011456	-0.0620166	-0.0107777	0.02273	0.0257572	-0.0146788	0.000186801	0.0339122	-0.00218897	0.0753515	-0.0356031	0.0723289	-0.00774511	0.018142	-0.0662424	-0.002341	A_25_P00010364
-0.000816512	0.0116307	-0.0190867	0.0368097	0.0591141	-0.00852597	-0.0253231	-0.0582861	-0.0291673	-0.0140594	0.0485092	0.000515057	-0.0766187	-0.00783829	-0.0118006	0.0308328	0.0692926	-0.00991276	-0.0126776	0.0229099	-0.0600649	-0.05518	0.0192259	-0.000515057	0.05837	0.0225315	0.0457153	0.0385771	0.0125877	0.0174018	-0.0249855	-0.0182891	0.0477332	0.0229855	-0.0475282	0.024169	0.073564	0.0287334	-0.0432905	-0.0264692	-0.0307481	-0.0881052	0.0310249	0.0359541	-0.0645732	-0.0262485	0.0614892	0.039381	0.0117089	A_25_P00010365
0.0154375	0.000204629	-0.0859615	-0.0546885	0.081306	-0.0341697	0.0285258	0.0319978	-0.0893882	-0.105098	0.0942364	0.0118112	0.0263346	-0.122824	0.0441446	0.0688375	0.00764137	-0.0853334	0.0145748	0.0445638	-0.057997	-0.0522885	0.0162943	0.0633499	0.060742	-0.0134761	-0.0426695	-0.0136689	-0.0395817	-0.0167275	0.126432	-0.0430701	-0.000204629	-0.0273382	-0.0624634	-0.0147331	0.000592138	-0.0264405	0.000448543	-0.0282378	-0.0715725	0.0639713	0.0634213	0.0736775	-0.10981	-0.10177	0.114966	0.00789438	0.00161956	A_25_P00010366
0.0159195	-0.0132652	-0.00442836	-0.00635607	0.0998462	0.0101166	0.0248402	0.0473978	0.0416994	0.0216153	0.0180629	-0.00948484	0.033509	-0.0135566	-0.047262	-0.0539307	0.0627083	-0.0278732	-0.0217111	-0.00118727	-0.0642305	0.0359219	0.00645519	0.0195762	-0.0158157	0.00864614	-0.0108614	0.0416885	-0.0469158	0.0116601	-0.0225602	-0.0177741	0.0406081	-0.0512035	-0.0701169	-0.0486899	0.0339581	0.176707	0.00118727	-0.0404788	-0.0337639	0.0386001	-0.0635473	0.00914739	-0.0304433	0.062889	0.0310903	-0.0632576	-0.00973455	A_25_P00010367
-0.0756828	0.0346951	0.020701	-0.0322397	0.0378184	-0.0218742	0.00945131	-0.0693712	0.0174356	0.10197	0.00807053	0.0569015	-0.0465292	0.0743109	0.0947415	-0.0145264	0.0111695	0.0120566	0.0324938	0.00111873	-0.0299797	0.010243	-0.0203931	-0.0257668	-0.0856424	-0.0666661	-0.0512653	-0.0880638	0.11606	0.017369	-0.0909594	-0.0727246	0.0848083	-0.0035705	0.465274	-0.00507909	0.0737398	0.0375963	-0.000400918	0.266274	0.000400918	-0.0379547	-0.0285691	-0.0328493	0.042154	-0.000730044	-0.00534478	-0.0580681	0.0120406	A_25_P00010368
-0.0135513	-0.0286912	-0.0749003	-0.0498438	0.0134681	0.0371429	-0.101966	-0.0241007	-0.0117091	0.0549282	0.00846078	0.0306332	0.0191889	-0.0271881	0.00342491	0.00836728	-0.00209623	-0.0376243	0.0600031	0.0213683	0.0312066	0.00738833	-0.0184758	-0.000738547	-0.055321	-0.0659494	-0.0221777	-0.00557573	0.0139856	0.0292493	0.0118624	-0.0306684	0.000930826	-0.029556	0.182228	0.0106678	0.00569333	0.0199246	0.0136753	0.124653	-0.0641847	-0.00620268	0.00063744	-0.0394236	0.0192174	-0.00063744	-0.0200905	-0.0135228	0.00727996	A_25_P00010369
-0.020144	-0.0334408	-0.0669457	0.00726228	0.0108294	-0.000795803	-0.0427138	-0.0270965	0.00720217	0.124868	-0.00473066	-0.0108852	0.0570604	0.0766753	-0.00369702	0.0220853	-0.00433644	0.0131373	0.0259253	-0.0429869	0.0690568	-0.013446	-0.0554273	-0.0195603	-0.0649789	-0.0244408	-0.0460347	0.0526223	0.0257489	0.0346931	-0.020495	-0.0828339	0.0285886	-0.000445457	0.0914453	0.00385817	0.0509904	0.0499402	0.0305859	0.120299	0.0472193	0.0173321	-0.0520624	-0.00985743	0.00664403	0.000445457	-0.0133294	-0.0279526	0.00625361	A_25_P00010370
-0.0709923	-0.0302464	0.0419141	-0.00114882	0.0181094	0.0154035	-0.0222619	-0.00728629	-0.00935732	0.198235	0.0215009	0.0407165	-0.0199866	-0.0619452	-0.0267088	0.0192007	0.0156111	-0.0746546	-0.00882047	0.0032873	-0.0284727	-0.0528874	-0.0353136	-0.0916752	0.00900816	0.0137437	-0.0127385	-0.12608	0.034406	0.0678538	0.0015361	-0.0501648	0.00114882	-0.0120548	1.29618	0.0313727	0.00479649	-0.103986	-0.00524762	0.207954	0.0246518	-0.00707661	0.0457813	-0.0233251	0.0451312	-0.0447609	0.0174051	0.00477613	0.0661702	A_25_P00010371
-0.0740275	-0.0794412	-0.0390822	0.00321227	0.0428165	0.00885105	-0.0839954	-0.0519538	0.0222206	0.228194	-0.00321227	0.0131365	0.104642	0.0271839	0.0359189	-0.0229608	-0.0118672	-0.0154849	0.00641336	0.0217954	-0.00912419	-0.00684254	-0.0568202	-0.0576517	-0.0541365	-0.0447974	0.00919581	-0.0298961	0.16827	0.0797575	-0.0193183	-0.027138	0.0141543	-0.0204582	1.54314	0.0902722	0.179105	-0.0381555	0.0244474	0.247503	0.0785186	0.0595539	0.0187983	-0.037527	-0.045196	-0.0817479	-0.050093	0.0421588	0.087687	A_25_P00010372
-0.0742616	-0.0553559	0.036692	0.0198598	-0.0199041	0.0239481	-0.0509405	-0.0594829	0.0623863	0.162977	-0.0315925	0.0132994	0.0339257	0.0400876	0.0678787	-0.00230161	-0.000172819	0.0503661	0.0146354	-0.0495639	-0.00781724	-0.0173558	-0.0182733	-0.0370458	-0.0290987	-0.0259494	0.0334047	-0.0270942	0.11775	0.0472052	0.000172819	-0.0256991	0.0295221	-0.010288	0.893403	0.0431035	-0.0358542	-0.0704133	-0.00104695	0.0927357	0.0306369	0.0794644	-0.010251	-0.0164964	0.0291153	-0.0339499	0.0142592	0.0334817	0.0440052	A_25_P00010373
-0.0229548	-0.0267597	0.00768649	-0.00774969	-0.00366425	-0.014652	0.0194853	0.0246587	-0.0439703	0.0314965	0.0315652	-0.035589	0.0142762	-0.0339788	0.0197707	0.000599317	0.0287591	-0.0620937	-0.036413	-0.00323688	0.0200764	0.126679	0.0231253	0.0160514	-0.0340288	0.0538598	-0.0347723	-0.0234458	-0.0873767	0.0644558	1.21439	-0.039483	-0.09573	0.000557367	-0.0676579	0.00641844	-0.00734025	-0.000557367	0.0234459	-0.0208047	0.37131	-0.050966	0.0183912	-0.0210917	-0.0194985	0.0246267	0.0025772	0.0476006	0.0521548	A_25_P00010378
-0.013323	0.0222671	-0.0250634	-0.0169998	-0.0649172	-0.0207075	-0.0261339	-0.0231277	-0.0665936	0.000485725	-0.0447099	-0.0448214	-0.0442714	-0.0700147	-0.0135166	0.0330383	0.0558851	0.00506416	0.023115	0.0527948	-0.0188703	0.0560962	0.0397794	-0.0490909	-0.0278055	0.210677	0.0604047	0.0357826	-0.0505993	0.0276928	-0.0257354	0.0545228	-0.0467419	0.0183532	0.530467	0.00644272	-0.00412342	-0.0585481	-0.0186219	0.0271168	0.0826392	0.0132879	0.0181597	0.0448788	0.0783627	-0.000485725	-0.0192335	0.0254408	0.0514987	A_25_P00010380
0.233925	0.0641204	0.0637628	-0.120076	0.268902	0.0136093	-0.11268	-0.168234	-0.111966	0.115552	0.458695	0.113713	-0.0123641	-0.132579	0.412665	0.171028	-0.0018281	-0.103277	-0.145721	-0.117001	-0.279367	0.714751	0.0292684	-0.135494	-0.155412	-0.235675	1.00825	-0.183619	0.0823937	0.984569	4.64673	-0.109862	-0.230084	0.0018281	-0.312904	0.120751	0.341766	-0.165518	0.013423	0.100898	0.474588	-0.177252	0.00657067	-0.139746	-0.119221	-0.0191895	-0.0460342	0.0852797	0.198047	A_25_P00010381
0.306768	0.0107971	0.0507837	-0.228973	0.390482	0.0760581	-0.084253	-0.177055	-0.244571	0.386253	0.802905	0.331288	0.0741171	-0.110103	0.80057	0.532886	-0.0460336	-0.11353	-0.258712	-0.237013	-0.430101	1.2177	0.0322323	-0.19546	-0.314649	-0.48566	1.41447	-0.329023	-0.262507	1.31258	5.66631	-0.275842	-0.612772	-0.0107971	-0.342602	0.420683	0.645478	-0.259691	0.180261	0.319083	1.01075	-0.3084	0.0242417	-0.145156	-0.144549	0.0564615	-0.0188891	0.388557	0.210054	A_25_P00010382
-0.0562268	0.0157379	0.0772099	0.0518352	0.0510218	0.0023787	0.0339293	-0.0926407	-0.147117	0.00195465	0.143341	0.0534747	-0.0190441	0.0383058	0.0250351	0.00861653	0.147267	-0.0523824	-0.0351399	0.137344	-0.0109297	-0.101485	0.0533064	-0.00959683	-0.00651926	0.0630007	0.0425816	-0.0699331	0.0403282	0.270878	-0.090781	-0.130015	0.221005	0.0600739	-0.0218467	-0.00195465	-0.0609213	0.175042	-0.0740409	-0.0539484	0.117568	-0.0510454	-0.098558	-0.0571192	-0.048612	-0.0217856	-0.0548876	0.104044	-0.00265172	A_25_P00010383
-0.0764791	-0.00456882	0.054875	0.0115897	-0.0979137	0.00125223	0.0710223	-0.107273	-0.106423	0.0610851	0.179725	0.0126451	-0.0312477	0.0243696	-0.0462124	-0.0583566	0.14158	0.0281535	-0.0736318	0.129487	-0.0318466	-0.0978559	0.0577918	0.0730028	0.018164	0.0599626	0.0330408	-0.0242461	0.0801577	0.232925	-0.0970866	-0.0704181	0.194814	0.139194	-0.0102575	-0.0292976	-0.00125223	0.203402	-0.086533	-0.0970346	0.125187	-0.0884484	-0.0443269	0.0147528	-0.0393348	-0.0424392	-0.100023	0.111892	0.0153343	A_25_P00010384
0.0258167	0.022827	0.00534145	0.00451008	0.0155544	0.00723617	0.100354	0.00348851	-0.0851706	-0.0215603	0.0547416	-0.00120688	-0.0582888	-0.0395387	-0.0579504	-0.0436223	0.0703056	-0.0240951	-0.0602401	0.0467372	-0.0364621	-0.056976	0.00120688	0.0144099	0.0209744	0.0274983	0.0179022	-0.0398836	0.0119829	0.169919	-0.00351801	-0.00832082	0.00458143	0.0671779	-0.0304348	-0.0898345	-0.0586296	0.011969	-0.0640949	-0.0441324	0.0971649	-0.0542143	-0.0308782	-0.031227	-0.0326052	-0.0489199	0.0122755	0.036649	0.0022493	A_25_P00010385
0.509073	-0.377499	0.55019	0.642338	0.563815	-0.202233	-0.597939	0.486884	-0.0155244	0.149548	-0.280918	-0.0308785	0.588901	0.483457	0.745277	0.270479	0.189682	-0.309522	-0.12441	0.630753	-0.199122	0.355178	-0.652862	0.219959	0.487113	-1.54009	0.507481	0.765937	0.944074	0.123493	-2.18815	-0.39237	-1.33204	-0.753182	-0.379033	-0.531567	-1.56078	-2.3858	-0.004001	0.712391	-0.651556	1.23631	0.004001	0.43541	-0.128908	0.952181	-0.539859	-0.519661	-0.430551	A_25_P00010386
0.636083	-0.238873	0.383173	0.681323	0.618835	-0.0865704	-0.440605	0.570622	0.0490122	0.0544969	-0.335889	-0.309767	0.359268	0.0946573	0.253039	0.0416731	0.136353	-0.102539	0.0607121	0.659074	-0.213952	0.0840391	-0.630334	0.0556349	0.411819	-1.17038	0.965972	0.821684	0.611698	-0.160491	-2.3028	-0.422863	-1.62772	-0.9368	-1.28699	-0.729497	-1.46056	-2.1143	-0.0416731	0.0694593	-0.937461	1.08394	-0.0635121	0.0704325	-0.428016	0.342758	-0.617257	-0.666783	-0.540367	A_25_P00010387
0.746708	0.42814	0.421812	1.06579	0.489734	0.885803	0.613141	1.03868	1.05832	0.771626	0.661799	-0.0347391	0.22544	0.36943	-0.49078	-0.686358	0.812553	0.856893	0.825253	1.11444	0.73102	-0.324558	0.353615	0.331608	0.312337	-0.506634	-0.392792	0.887915	-0.731388	-1.64075	-0.599997	-0.423269	-1.06346	-0.706925	-0.233209	-0.298565	-1.04765	-1.39466	-1.51287	-0.995859	-0.666772	-0.484736	0.269808	-0.525207	0.0347391	-0.54136	-0.986447	-1.12847	-1.11007	A_25_P00010390
-0.0488606	-0.0554341	-0.0867853	0.0559935	0.137633	0.131689	-0.090603	0.0347509	-0.0437635	0.216823	0.0384039	0.0537864	-0.000920317	-0.0810725	-0.058663	0.0496667	0.00247659	0.0521707	0.0735143	-0.0576417	-0.01227	-0.0234509	-0.0497151	-0.0275082	0.000920317	-0.0681616	0.235359	-0.083301	0.277452	0.0563425	0.0878431	-0.110512	-0.105315	-0.0665614	1.12893	0.0151588	-0.0218782	-0.0949045	-0.0767252	0.210498	-0.0752909	0.0652589	0.0766152	-0.0192298	0.0309488	0.0144737	-0.00344206	0.0375225	0.0542408	A_25_P00010397
0.0561321	0.0214281	-0.00146837	0.2154	0.136313	0.19997	-0.125376	0.0451764	-0.00211077	0.304218	-0.00187393	0.00612215	-0.0294346	-0.0246722	-0.174731	0.0171168	-0.0294047	0.0914659	0.00146837	-0.102262	-0.00847038	-0.0329801	-0.0466786	-0.112898	0.104077	-0.0575605	0.651777	-0.0127814	0.688776	0.0952281	0.155584	-0.0224798	-0.103349	-0.117026	2.36161	0.0541095	-0.0997766	-0.0934576	-0.156302	0.135357	-0.106938	0.072318	0.0246197	-0.0655592	0.0887666	0.0852911	-0.00991842	0.0355939	0.13773	A_25_P00010398
0.00470756	0.125792	-0.278894	-0.0703034	0.438393	0.434189	0.515508	-0.00470756	0.780701	0.0712188	0.0874966	0.0322059	0.445877	0.452429	0.734717	0.282877	-0.183014	-0.106813	0.261166	-0.131462	-0.1927	0.470514	-0.126838	0.0953794	-0.124803	4.43726	0.526823	-0.0670899	-0.386342	1.70508	-0.561266	-0.269684	-0.1395	-0.334655	2.64905	-0.277734	-0.311481	0.813617	-0.0598407	0.17921	-0.55584	-0.479075	0.200292	-0.50333	-0.35048	-0.309929	-0.208948	0.8045	0.0932249	A_25_P00010399
0.0628	0.146368	-0.107373	-0.0333424	0.156159	0.115033	0.212901	-0.026366	0.370505	0.00780054	0.036576	-0.00780054	0.0498992	0.0846317	0.19445	-0.0781305	-0.0744879	-0.0558177	0.156054	-0.0241801	-0.103171	0.14316	-0.0641036	0.0162867	0.0146645	3.10503	0.245231	0.00984214	-0.107831	0.860382	-0.141965	-0.15839	-0.0523662	-0.112657	2.18218	-0.174118	-0.144787	0.224636	-0.00846959	0.129609	-0.207924	-0.207721	0.126539	-0.202255	-0.117178	-0.139606	-0.0602886	0.265418	0.172922	A_25_P00010400
0.203229	0.648298	-0.618849	1.49606	-0.333755	-0.172328	1.30478	-0.327571	-0.407252	1.09243	0.233301	0.726642	0.793235	0.601644	0.0368185	1.71423	-0.37774	1.97639	1.17794	1.27486	0.901104	1.50765	0.795085	0.606568	-1.70344	-0.85312	0.131256	1.00933	-1.38329	-1.92039	-0.0795246	-1.23498	-0.0368185	-0.677569	0.259943	-0.222279	-1.81314	-0.873595	-1.29421	-0.849634	0.724282	-0.0459879	0.898011	-0.0762943	-0.848801	-0.873823	-0.369382	0.67495	-1.0963	A_25_P00010402
0.220812	0.469888	-0.615326	1.53187	-0.435753	-0.267484	1.18724	-0.141158	-0.126047	1.19633	0.293848	0.899803	0.916697	0.797436	0.259382	1.76738	-0.406311	2.02937	1.02909	1.45292	0.644145	1.28427	0.717823	0.602816	-1.55439	-0.849845	0.0741816	0.906484	-1.391	-2.03921	-0.246984	-1.464	-0.304778	-0.42361	0.109205	-0.0741816	-1.72456	-0.773551	-1.18512	-0.71026	0.462584	-0.572918	0.874066	-0.289297	-0.620848	-0.874734	-0.365667	0.454761	-1.1622	A_25_P00010403
-0.0469879	-0.0416761	-0.0427557	0.0756655	0.0821019	-0.0235838	0.247316	0.0597076	-0.0477914	-0.00092156	0.0218671	0.0152479	-0.00658956	0.044267	0.0308585	-0.00607737	-0.0387753	0.0632516	0.0382714	-0.000921572	0.138541	-0.0529186	0.0560548	0.0060236	-0.0433743	-0.0374543	-0.0528395	0.00821943	0.0624788	-0.0372237	0.000552766	-0.000552766	-0.012979	-0.0454227	2.04322	-0.0101745	-0.0149035	0.00190739	-0.0359173	0.366477	-0.0799833	0.00341544	0.0179257	-0.00200442	-0.00266383	0.0485876	0.0531649	0.0101881	0.0696028	A_25_P00010405
0.0307701	-0.0171998	0.0984271	-0.082342	0.0649976	-0.11186	-0.083633	-0.0387389	-0.152488	-0.004627	0.261681	0.00680255	0.0270416	-0.0429284	0.419696	-0.0185096	-0.00979	-0.0873741	-0.126949	-0.0529612	-0.142609	0.579153	-0.0324894	-0.025092	-0.0486033	0.601765	0.283754	-0.0498305	-0.121667	0.242686	4.40232	0.0527223	-0.0894738	-0.0158574	-0.17531	0.0111573	0.276681	0.00734374	0.047739	0.004627	0.611129	0.0469831	-0.0779189	0.0627097	-0.165623	0.123161	0.0319403	0.160949	0.240184	A_25_P00010407
0.0265317	-0.00938998	0.0931423	-0.0840364	0.104166	-0.0436376	-0.021063	-0.0175276	-0.123474	-0.0102462	0.244074	0.00199448	0.0265299	-0.0662343	0.373336	0.00661015	-0.0255015	-0.0693111	-0.0535533	-0.0180081	-0.11589	0.47172	0.0338684	-0.0497988	-0.0319936	0.537693	0.244234	-0.119294	-0.0859928	0.212099	3.94979	-0.00813252	0.0132138	-0.00199448	-0.134697	-0.0255264	0.273412	-0.0784594	0.0718342	0.0120143	0.510429	0.0733342	-0.0368985	0.0265819	-0.101188	0.0329841	0.0636575	0.13505	0.202411	A_25_P00010408
0.0816919	0.0412503	-0.0229708	-0.0322874	0.0482436	0.0168696	-0.0067961	0.0601102	-0.0223349	0.00596531	-0.00348942	-0.0113482	-0.00556238	0.0198098	-0.0169022	-0.0280456	-0.0156559	-0.0163275	-0.00580744	0.0189377	0.0236779	0.00318202	-0.0162972	0.0255168	0.0116824	0.020856	0.00544541	0.0206105	-0.0184125	1.18039	0.0566989	-0.0307037	-0.0834461	-0.004307	0.0149218	0.000468655	-0.0710322	0.0241076	-0.00668765	-0.000468655	-0.0333648	0.0452302	-0.00241265	-0.0308331	0.0174206	-0.00903645	0.0495882	0.0509784	0.0444277	A_25_P00010428
0.0325919	0.106479	0.495174	-0.0222066	0.116747	0.128832	-0.104096	0.0701931	0.0391047	0.17442	0.193121	-0.0427594	-0.0991017	-0.0521787	-0.0415861	-0.0858438	-0.0741742	-0.0542893	-0.0510842	0.0419523	0.149151	0.0864393	0.0611999	-0.0833793	-0.0379202	0.106669	0.181972	0.0337069	0.158747	-0.373198	-0.0854159	-0.0491035	-0.204485	-0.266824	-0.73281	-0.0906562	0.0980095	-0.255689	0.379604	-0.158644	-0.0333935	0.118986	0.0222066	0.274087	0.528527	0.0965902	-0.0455116	-0.352585	-0.0696598	A_25_P00010431
0.00335782	0.0460922	0.35234	0.0512959	0.155703	-0.00335782	-0.195883	0.0287256	0.0057292	0.0458949	0.0996385	-0.0752648	-0.0777806	-0.0255637	-0.125511	-0.19081	-0.0341532	0.0520289	-0.017559	0.0918187	0.0670923	0.0146532	0.0647712	-0.0201096	-0.0769555	0.0802606	-0.0255497	0.053254	0.0309622	-0.339886	-0.0373314	-0.0637736	-0.023833	-0.11578	-0.471442	-0.0203836	0.0225585	-0.0808507	0.210287	-0.203105	-0.0435268	0.161541	0.0233547	0.252156	0.375804	0.0498972	-0.00921083	-0.231828	-0.0331887	A_25_P00010432
-0.315761	0.0780267	1.03209	-0.310888	-0.769239	-0.573669	-0.848979	-0.636098	-0.790301	-1.14871	-0.416297	-0.758846	-0.685448	-0.586455	-0.331384	-0.885771	0.0296411	-0.411375	-1.24341	-0.486887	0.0214587	-0.770074	0.118587	-0.642237	0.832757	0.914111	-0.703536	0.0342079	0.0989948	0.0808943	-0.892173	0.475284	0.378246	0.642008	-0.604461	0.153585	-0.136322	1.0342	0.632556	0.221787	2.05589	0.33904	-0.0214587	1.47664	0.126019	0.173291	0.188038	0.549891	0.807564	A_25_P00010433
-0.292637	0.155154	0.887072	-0.278291	-0.636	-0.531283	-0.733519	-0.468426	-0.661395	-0.759588	-0.274485	-0.603527	-0.612076	-0.634337	-0.118287	-0.757795	0.114405	-0.279301	-1.02466	-0.387105	0.0409758	-0.626686	0.252159	-0.580936	1.08754	1.01839	-0.584904	-0.0974344	0.116296	0.132785	-1.36922	0.423271	0.709391	0.846799	-0.519547	0.226333	0.0429928	1.04616	0.53653	0.354522	2.3107	0.652711	-0.0409758	1.64884	0.122474	0.300893	0.212248	0.312241	0.762483	A_25_P00010434
-0.0581412	-0.0312544	0.0329437	-0.0355486	0.0434214	-0.0236038	0.0415291	0.0313273	-0.0304028	0.0192469	0.065689	0.019745	-0.0505117	0.0289683	-0.0167534	0.0777021	0.0318512	0.0652557	0.0299512	0.0346803	-0.0180734	-0.0226608	-0.024292	0.00260225	-0.0331314	-0.0573712	-0.0534267	-0.00104706	-0.0308903	-0.0520421	0.0236849	0.02576	-0.0239568	-0.105644	-0.0140671	0.0389071	-0.00142378	0.0222439	-0.0288726	-0.0127301	0.0387707	0.00104706	0.0441484	0.0643406	-0.0297187	-0.0139171	0.027131	0.0162454	-0.0154013	A_25_P00010435
-0.0390652	-0.0601537	-0.0311631	-0.0027352	-0.0261391	-0.0549269	0.00795334	-0.0403965	0.0648901	0.0027352	-0.0197123	-0.0240698	0.0434403	0.0216056	-0.0470364	0.0166503	0.0166447	0.0267096	0.075388	0.0425765	-0.0743503	0.0351603	0.0230596	0.0234303	0.00339832	-0.0666278	-0.0307374	-0.00999858	0.00541937	-0.0101769	0.00589044	-0.00828048	0.0367094	-0.00804206	-0.0613218	-0.0126591	0.0107748	0.0275339	0.0310689	-0.0673847	0.0691584	-0.0332451	-0.0127492	0.025333	0.0726996	-0.0289547	0.0539787	-0.0499093	-0.00160907	A_25_P00010436
-0.78019	-0.713175	0.394797	-0.981082	0.04674	-0.648448	-0.953941	-0.256578	-0.775991	-0.817595	-0.04674	-0.214573	-0.53156	-0.656514	0.484047	-0.572512	-0.615972	-0.92684	-0.751068	-0.743052	-0.489634	-0.184331	-0.149716	-0.370768	0.21451	1.22609	0.0791017	-0.86095	0.590185	0.803875	2.46222	1.72632	1.03382	0.61543	-1.08329	0.245433	0.763754	2.55173	2.05665	0.464848	1.46796	2.06545	-0.318541	0.264671	1.81246	0.797373	0.248905	0.918564	1.30839	A_25_P00010437
-0.683353	-0.538578	0.399757	-0.733431	-0.0567617	-0.57487	-0.835664	-0.244612	-0.625526	-0.693832	0.0567617	-0.101873	-0.546323	-0.614451	0.436468	-0.526862	-0.417854	-0.616002	-0.615665	-0.471992	-0.431102	-0.0923701	-0.203276	-0.336632	0.292759	1.24877	0.281759	-0.671993	0.600651	0.534713	2.14959	1.53004	0.785563	0.533375	-1.30628	0.280199	0.688101	2.50777	1.81795	0.407941	1.24178	1.84312	-0.153299	0.330372	1.6478	0.718433	0.177691	0.863588	1.14243	A_25_P00010438
-0.143789	0.459215	-0.427093	-0.0911907	0.0443865	0.133989	-0.156167	0.106132	0.379825	0.113632	0.119951	0.0393604	0.211795	0.39007	0.315926	0.224626	-0.00128489	-0.0266568	0.431542	0.0144497	0.137541	0.309981	0.151581	0.330916	-0.776862	-1.68056	0.0114771	-0.211182	-1.13035	0.0019074	-1.38454	0.284887	-2.89453	-0.971285	0.00128489	-0.686886	-0.69326	-0.0407847	-0.143789	-0.124012	-1.10007	-3.28531	0.198014	-0.759456	-0.314799	-0.294335	-0.672225	0.274509	-0.81087	A_25_P00010439
-0.124998	0.436228	-0.262504	-0.129819	0.0096769	0.312729	-0.146302	0.183784	0.55569	0.270307	0.289327	0.110573	0.117171	0.349799	0.259948	0.253531	0.0921711	-0.0418085	0.534527	-0.0096769	0.170771	0.380967	0.208141	0.371459	-0.632809	-1.53256	0.0175079	-0.0131493	-1.13068	0.226502	-1.37891	0.248468	-2.91686	-0.919992	0.208141	-0.662601	-0.667351	-0.226327	-0.269984	-0.251884	-0.957225	-3.13581	0.28275	-0.597267	-0.465057	-0.333844	-0.628035	0.351239	-0.815726	A_25_P00010440
0.0370358	-0.0354786	0.0194392	0.018214	0.0613897	0.00730549	-0.043911	-0.0389141	-0.00411146	0.0163279	-0.00726826	-0.0325	-0.0561869	0.0255054	-0.0447241	-0.0393504	0.0725115	-0.00594984	-0.0207773	0.0419159	-0.0172383	-0.000299557	0.0182304	-0.0174523	-0.0501222	-0.0298595	0.0507092	0.0663952	-0.0351594	0.000299557	-0.0101374	-0.0622813	-0.00443572	0.0343603	-0.0524127	0.0225174	0.0322597	0.159932	-0.0347673	-0.0314764	0.0326882	0.0710032	0.0292547	0.0437382	-0.0232277	0.0878285	0.0554488	0.00100254	0.0166602	A_25_P00010441
-0.0213091	0.00434052	0.0396807	-0.0354685	-0.0453546	-0.00862997	-0.0690934	-0.0301668	-0.0106742	-0.00100599	-0.0263692	-0.0573346	0.0151156	0.00559548	0.00142735	-0.0177297	0.0204282	0.0349812	0.021051	-0.00643509	0.0591635	0.0351226	0.0224655	0.00560857	-0.00725002	-0.0180359	-0.0274214	0.0263688	0.00670208	-0.046961	0.00100599	-0.0819173	-0.0132229	0.0360046	-0.055475	-0.0780259	-0.0132079	0.0524723	0.00458545	-0.0061921	0.0116446	0.0635229	0.00572957	0.0092077	0.0597115	0.0152382	-0.00737906	-0.0542401	-0.00218934	A_25_P00010442
-0.0848032	0.00673887	0.00460366	-0.0190243	0.0348512	0.0225589	-0.0517987	-0.0164157	-0.000376154	0.0302484	-0.00260247	-0.0417744	-0.00358467	0.0307332	-0.0636594	-0.0660545	0.0332185	0.0467843	-0.011882	0.00794047	-0.0237772	0.000376154	0.0232282	-0.0623325	-0.0206575	0.0478533	0.0257119	-0.0450974	-0.0437638	-0.0271219	-0.0355624	0.0288013	0.0170861	-0.0384128	-0.0614338	-0.000946956	0.0393991	0.00151894	0.0221532	-0.0542658	0.0577426	0.00272986	0.0443284	0.126874	0.0065894	-0.0425647	-0.085375	0.00209251	0.00727008	A_25_P00010443
-0.0439322	-0.0270596	0.00370754	-0.0164111	-0.0162159	-0.0427966	-0.0572215	0.00873993	0.0351649	-0.0264333	-0.0169159	-0.0415501	-0.0547386	0.00216393	-0.0450486	0.0144559	0.00325851	0.0473365	-0.00884989	0.0340875	0.0872319	0.0307881	0.0148427	0.0237605	0.00110323	-0.00217614	-0.0316603	0.0343605	-0.0171792	-0.0634922	0.0270823	-0.0517931	0.0471684	-0.00110323	-0.0701715	0.0111536	-0.0744856	0.0343848	-0.062237	0.0241276	-0.0393315	0.064949	0.0443004	-0.0230033	0.0186405	0.0221677	0.0291304	-0.05701	-0.00180997	A_25_P00010444
0.199276	0.124377	0.0736663	-0.156793	0.247136	-0.0387614	0.0452195	-0.0825967	0.00207559	0.174524	0.319573	0.0813232	0.154265	0.0534261	0.434113	0.132402	-0.0504003	-0.09235	-0.0845266	-0.0813791	-0.240628	0.466272	0.0901234	-0.0481964	-0.0573988	-0.160342	0.470512	-0.0908703	-0.108646	0.415759	0.844272	-0.0401259	-0.155239	-0.0542722	2.15249	-0.130045	0.458458	-0.158357	0.078346	0.161097	0.607571	-0.160132	-0.0605799	-0.0138123	-0.0982359	-0.139689	-0.00207559	0.157152	0.0914043	A_25_P00010445
0.0758841	0.0601091	0.00540058	-0.0827731	0.0397238	0.000835194	-0.0144618	-0.0816201	-0.0180184	0.0814503	0.126417	-0.0151773	0.065956	0.0475923	0.218472	-0.0600497	-0.0417366	-0.0407576	-0.0189055	-0.000835194	-0.0805079	0.204242	-0.00912032	-0.0382819	-0.0292619	-0.107724	0.163762	-0.0502282	0.0840896	0.125058	0.40468	-0.0691077	-0.0828946	0.00395919	1.87889	-0.0814953	0.150762	-0.0961665	0.0142624	0.189914	0.250023	0.0167638	-0.0258351	-0.0310476	0.0224194	-0.0479807	-0.0529947	0.020988	0.0927917	A_25_P00010446
-0.0238708	0.0773759	0.0807509	-0.048499	-0.000959866	-0.120623	0.05354	-0.0801343	0.0190287	-0.0534361	-0.0847836	0.00778475	-0.0548337	-0.0127083	0.0332644	-0.123201	0.000959866	-0.116756	-0.0593306	-0.109823	0.0201784	-0.0391942	0.0280736	-0.0434452	-0.0707727	0.0595169	-0.174141	-0.0120861	0.0212449	-0.170356	-0.0631427	0.11108	0.0964125	-0.114459	0.382008	0.0281647	0.0520812	0.295686	0.0767849	0.323904	0.0361554	0.135586	-0.0289625	-0.0466354	0.0667467	0.00626131	0.0703143	-0.0452522	0.0702826	A_25_P00010447
-0.0708275	0.0436981	0.0465507	-0.0252666	-0.0780719	-0.0655209	0.0909721	-0.00619614	0.0471416	-0.0632831	0.00222414	-0.0186646	-0.0354876	0.0621898	0.0374755	-0.129269	-0.0169958	-0.12155	-0.0826019	-0.0689293	-0.032432	-0.0175126	0.0243228	-0.00222414	-0.0409833	0.0605881	-0.174388	-0.0387982	0.0705771	-0.136851	0.0337595	0.0680517	0.114681	-0.10564	0.276045	-0.040519	0.0111798	0.254826	0.121659	0.333555	0.0535094	0.12397	-0.0613744	0.00499098	0.0725452	0.0635408	0.14422	-0.0488384	0.0683569	A_25_P00010448
-0.0691512	0.0824953	-0.0167164	-0.0313305	-0.064589	-0.0056319	0.0761476	-0.0922263	0.0487988	-0.0185275	-0.050914	0.00300012	-0.0249714	0.0471609	0.0351191	-0.0924346	-0.0393721	-0.031413	-0.0695713	-0.0570225	0.0176882	-0.00108738	0.0202819	0.0137449	-0.0330257	0.114411	-0.146412	-0.0499313	-0.0310345	-0.116549	0.0544362	0.130643	0.131506	-0.116384	0.221573	0.0961364	-0.0516435	0.19033	0.0770672	0.297867	0.0347125	0.134248	-0.0317263	0.0138367	0.0436259	-0.000709166	0.100482	0.000709166	0.0576955	A_25_P00010449
0.00772724	-0.00167708	-0.011001	0.0136376	-0.000860151	-0.0151428	0.0615438	0.0238409	-0.0146913	-0.0172422	0.000860151	-0.0511905	-0.0208795	-0.00707222	-0.0154226	-0.0394502	0.0575629	0.0343817	0.0626348	0.0404467	0.0238083	-0.0188793	-0.0532312	-0.00443711	-0.0114312	0.0192978	0.00452135	0.0280823	0.0177008	-0.00111381	0.0272947	0.0119845	-0.0190641	-0.0471116	-0.046729	-0.0449469	0.00194641	-0.0173195	-0.0362597	-0.0520282	0.0889031	0.0632373	0.0329463	-0.0117726	0.0231958	0.0313297	0.0271304	0.0445925	0.00329665	A_25_P00010450
-0.055773	0.0143289	-0.000176494	0.000176494	-0.0417532	-0.0680182	-0.0187649	0.0182971	0.00330072	-0.0071369	-0.0186632	-0.00667516	0.0317671	0.00578447	0.0112577	-0.0473529	0.0394408	0.0255621	0.000855401	-0.0175302	0.0499985	-0.0238872	0.0822523	-0.0266506	-0.0367361	0.0493909	0.0341408	-0.00991519	-0.0155085	-0.0165486	0.0388201	-0.00557221	-0.0324054	-0.0101028	0.0298816	-0.0369548	0.0130555	0.00784222	0.0299176	0.0159483	0.0355265	-0.00300194	-0.00632972	0.0174097	0.0606099	0.0404379	-0.01168	-0.00131922	0.00984445	A_25_P00010452
0.222156	-0.00193162	-0.165782	0.195567	0.149365	0.0964503	0.140507	0.200328	-0.10803	0.31127	0.00193162	0.0222285	0.505292	0.497564	0.24631	0.29993	-0.00434087	-0.00676557	-0.22144	0.211421	0.0398561	0.00306292	0.257662	0.25469	-0.287966	-1.0559	-0.0840167	0.441873	-0.525778	-0.82229	-1.54402	-0.498033	1.05537	-0.436719	-0.408804	-0.254796	-0.476211	-0.0731057	-0.244452	0.0489475	1.20273	2.0028	-0.167708	-0.262592	-0.155974	-0.206765	0.0915977	-0.11325	-0.246764	A_25_P00010459
0.289918	0.111775	0.19475	0.194917	0.0845379	0.0506055	0.179779	0.172569	0.210575	0.252405	-0.0117446	-0.0149165	0.141528	0.305298	0.131584	-0.158692	0.222366	0.0491892	-0.0551787	0.330569	-0.0177689	-0.257823	0.0894004	0.0927556	-0.0218719	-0.50357	0.287937	0.427839	-0.280263	-0.821206	-0.85885	-0.364765	0.472357	-0.277951	-1.20128	-0.0940087	-0.286275	-0.253696	-0.161785	-0.0991624	0.977315	1.56692	0.0117446	-0.142275	-0.188193	-0.110772	-0.0230515	-0.162688	-0.195665	A_25_P00010460
0.0205111	0.547464	-0.844989	-0.104339	-0.355355	-0.46512	1.02997	0.0287731	1.6439	0.0454424	-0.234467	1.46581	0.35274	1.83258	-0.0621027	-0.144916	1.90194	-0.295175	3.35663	0.950705	-0.211899	-0.565219	-0.339189	1.63267	1.82945	-0.834148	-0.42685	0.0708306	-0.714351	-0.2775	-1.01837	-0.613958	-0.64494	0.255819	-1.14774	2.18717	-0.0205111	1.57939	3.231	2.18104	-1.5056	0.802912	-0.0851212	1.16182	-0.716339	0.191015	1.6474	-0.969731	-0.20932	A_25_P00010464
-0.0696445	0.74748	-0.936632	-0.268814	-0.366162	-0.516948	1.38805	0.148549	1.96553	-0.150697	-0.20863	1.66897	0.707732	2.23477	-0.0108684	-0.0748581	2.33082	-0.382823	3.81233	1.04075	0.0108684	-0.569357	-0.208866	2.11975	2.29378	-0.902318	-0.493442	-0.0472365	-0.670689	0.153955	-0.884129	-0.663803	-0.664617	0.293689	-1.36992	2.45792	0.166799	2.16907	4.00656	2.63157	-1.37904	0.519004	-0.14541	1.19982	-0.79256	0.390227	2.11332	-0.735448	-0.198508	A_25_P00010465
0.146768	0.542841	0.728169	0.163125	-0.244079	0.0307334	-0.353639	0.154085	-0.17547	0.0868996	-0.184892	-0.276948	-0.170244	-0.0272742	-0.0644472	0.184741	0.601925	0.00375752	-0.222069	0.390103	0.163125	0.333987	0.376765	0.0408107	-0.0343897	-0.77422	-0.301277	0.317714	-0.0201009	-0.684408	-1.98156	0.316908	-0.420028	-0.382527	-0.233691	-0.269225	-0.894865	-0.609723	0.0566995	-0.248098	0.411027	0.403793	0.100002	0.236955	0.325486	0.008311	-0.167048	-0.00375752	-0.294867	A_25_P00010467
-0.254417	-0.0149623	-1.01702	-0.417539	0.173681	0.0580534	0.214684	-0.239354	0.302322	0.294606	0.31489	0.0149623	0.0314486	0.0370142	-0.0511024	-0.20258	0.0161061	0.278971	0.292086	0.165616	-0.241393	-0.180028	-0.163014	0.136896	-0.463197	0.558648	0.351454	-0.193118	-1.82369	0.551534	-3.10097	-1.23357	1.95898	-1.10366	0.270995	-1.79755	0.86488	-2.10833	2.33329	-0.48173	1.94923	-2.47806	0.31489	-1.1263	0.532822	-1.21074	-0.705956	-0.741368	-0.351311	A_25_P00010469
-0.263108	-0.0116817	-0.77121	-0.376152	0.121798	0.0574965	0.112148	-0.170204	0.278698	0.392413	0.315063	-0.0843827	0.17256	0.10898	-0.0105802	-0.111417	0.195413	0.430114	0.58458	0.365404	-0.10998	-0.220489	0.0105802	0.180665	-0.542234	0.254571	0.126104	-0.0768554	-1.55589	0.379694	-2.38568	-1.13507	2.159	-1.0642	0.125426	-1.57039	0.829177	-1.71806	2.14545	-0.349898	1.95892	-1.97165	0.355279	-0.942487	0.449033	-0.940427	-0.495079	-0.784839	-0.331117	A_25_P00010470
0.0721889	0.570643	-0.921583	-0.180939	0.389851	0.300817	0.441947	-0.158403	0.353307	0.624426	0.010467	0.648524	0.990884	0.4626	0.57056	0.735818	-0.03793	0.372149	0.779099	0.222275	-0.144259	0.450897	-0.0380051	0.353195	-0.690706	-1.54549	1.07686	-0.340192	-1.27456	-0.1682	-2.78897	-1.56534	-3.46284	-1.15278	0.223327	-0.010467	0.850578	2.22803	-1.79526	-0.240865	-1.65488	-3.04813	0.307292	-1.90472	-0.787181	-0.828124	-0.759478	0.949804	-1.05212	A_25_P00010471
0.228756	0.303119	-0.835294	-0.247725	0.42171	0.291106	0.367032	-0.0647963	0.291113	0.621158	0.0647963	0.543507	1.0571	0.413556	0.736808	0.660741	-0.0814799	0.37773	0.733948	0.153125	-0.179633	0.459699	0.0777079	0.317456	-0.748613	-1.13805	1.25737	-0.225081	-1.21062	-0.294359	-2.17698	-1.38199	-2.57837	-1.08582	-0.521721	-0.141891	0.893855	2.28885	-1.35948	-0.405624	-1.62062	-2.50984	0.171733	-1.75724	-0.534902	-1.00781	-0.724607	0.795198	-0.946994	A_25_P00010472
0.0499093	0.000941536	-0.706831	-0.273501	0.0235693	-0.0367805	0.223201	-0.211852	0.181271	-0.118378	-0.000941536	1.06955	0.188968	0.187869	0.404528	-0.0384805	0.082821	0.29049	0.362097	0.0565956	-0.396029	0.318197	-0.021251	0.0123936	-0.543327	-1.67573	0.53975	-0.383046	0.91	0.361803	-2.90792	-1.39322	-3.01993	-0.673706	0.426543	0.768088	-0.410573	-0.690267	-1.80589	1.75537	-1.65995	-0.897499	0.317052	-1.03774	-0.716357	1.63768	-0.580003	0.141832	-0.549391	A_25_P00010474
0.0749032	-0.162283	-0.468084	-0.163017	-0.0664781	-0.115457	0.0783166	-0.269505	0.176872	-0.0201482	0.100944	0.990625	0.197449	0.188037	0.500525	0.0653324	0.119011	0.37632	0.458203	0.112507	-0.327079	0.283095	0.0681573	0.0201482	-0.524667	-1.44472	0.57127	-0.113162	1.30108	0.286364	-2.41155	-1.18873	-2.39625	-0.460777	0.536751	1.04932	-0.572997	-2.35955	-1.50364	1.86622	-1.6749	-0.674119	0.377589	-0.892243	-0.490355	2.00393	-0.504569	-0.114594	-0.481362	A_25_P00010475
0.0286509	-0.482147	0.0154612	0.16055	1.88572	-0.0524686	0.0814747	0.219479	0.560187	-0.0246805	0.346611	-0.11961	-0.281774	0.0124192	-0.641692	-0.0894668	0.0597527	0.796509	0.251778	-0.357492	0.0984892	-0.336159	-0.109679	0.283938	-0.0124192	-0.980089	1.41962	0.411407	0.830517	-1.05399	-1.21175	-0.685698	-1.17113	-0.313813	0.193934	-0.296555	-0.665573	-1.29178	-0.114833	-0.38858	-0.900375	0.386301	0.187374	-0.188901	0.783515	0.250944	0.0719422	0.530817	-0.271457	A_25_P00010490
0.0480928	-0.0719741	0.669335	-0.0708644	-0.151123	0.155637	-0.151145	0.243624	-0.27402	-0.157498	-0.0704035	-0.617753	-0.310184	0.00798466	0.0641791	-0.384965	0.080983	0.104601	-0.73768	0.164334	-0.0470382	-0.798008	-0.0260001	0.132745	0.104854	1.06527	0.168639	0.197857	0	0.184939	-2.82669	0.332672	0.473753	-0.2247	-0.212275	-0.674607	-0.0545455	0.325634	-0.0509017	0.0383452	0.415154	0	-0.104822	0.132745	0.349316	-0.149145	0.159849	-0.00847877	0.0766669	A_25_P00010491
0.0363611	-0.0860974	0.641146	-0.0159573	-0.156023	0.113972	-0.244952	0.216904	-0.234483	-0.185767	-0.138015	-0.777157	-0.330789	0.0569877	0.0602438	-0.435054	0.164559	0.0689336	-0.806891	0.0938589	0.0142339	-0.814854	0.0255615	0.15172	0.115378	0.894489	0.13524	0.141761	0.0443584	0.182674	-2.64204	0.385417	0.352859	-0.25318	-0.173788	-0.599049	-0.129749	0.282745	-0.162876	-0.0762122	0.381126	-0.249748	-0.121905	-0.0142339	0.385417	-0.240749	0.197333	-0.120692	0.0540057	A_25_P00010492
0.124532	0.155136	0.19406	0.238497	-0.115739	-0.208659	-0.0366545	-0.0741605	-0.155892	0.0231618	0.057478	-0.0213243	0.0368588	-0.112375	-0.0776332	-0.0375229	0.110898	0.179636	-0.0271994	-0.0862517	0.448853	-0.0171899	0.0331553	0.174452	-0.0885603	0.0754536	0.0216351	0.0724658	-0.188669	0.143119	0.0615341	0.0821594	0.251095	-0.0542596	-0.0041203	-0.0857405	-0.208087	-0.140562	-0.0389561	-0.182112	0.949132	0.125401	0.0187765	0.0041203	-0.186532	-0.0350151	-0.139417	0.480732	0.0053115	A_25_P00010496
0.0342583	0.0252272	0.013952	0.0853893	-0.0843283	-0.0944966	0.0221697	-0.0440285	-0.0677592	-0.00967459	0.016997	-0.0208968	0.0249065	-0.0729435	-0.0399864	-0.00441557	0.0475272	0.0700987	0.00745888	-0.0172686	0.0782847	0.00276652	-0.0377647	0.0664814	-0.0182034	0.022052	0.000618994	-0.00689506	-0.0477267	0.413743	-0.0212013	0.00351709	-0.0160621	-0.0223066	0.0767736	0.00253989	-0.0733052	-0.0322746	0.00673957	-0.0175268	0.253559	0.00152621	-0.0395465	-0.000618994	-0.0517489	0.0194183	-0.035609	0.166277	0.024241	A_25_P00010497
-0.00236859	-0.072878	-0.0724699	-0.0547251	0.0303133	-0.00126943	-0.0198667	-0.0313009	-0.000186021	0.0160945	-0.0766201	-0.0776982	0.0229995	0.0554855	0.0314083	0.00411695	0.0312145	0.0562229	0.0612822	0.023111	0.0579886	0.0380787	-0.0340835	0.016197	-0.0231027	-0.0570313	-0.0179649	0.012039	0.0060555	0.41255	-0.0242742	-0.0190305	0.0181702	-0.02979	-0.0206361	-0.0154931	0.000186021	0.0268633	-0.0196043	-0.0187061	0.0588418	0.0350789	0.01978	-0.0540627	0.0921908	0.0516312	-0.0207754	-0.0437931	0.0153365	A_25_P00010499
0.0868543	0.00161692	-0.0585143	0.0978824	0.0710066	0.0260194	0.147676	0.0448737	-0.00161692	-0.0170103	-0.025446	0.0105197	0.0234657	0.0920808	0.0470413	0.0621807	-0.0196997	-0.0359383	0.00967548	0.0450701	0.014178	0.0453976	0.0814269	-0.0216222	-0.0933867	-0.251509	-0.105354	0.0761789	-0.152369	-0.304155	-0.00779278	-0.052913	0.110459	-0.174197	-0.370566	0.0475215	-0.109925	-0.0114854	-0.113811	-0.215756	0.0855276	0.821819	0.00750363	-0.188279	-0.0710589	-0.1579	0.0515257	-0.14732	-0.0855983	A_25_P00010501
0.0932315	-0.121071	-0.0522057	0.0214327	0.326887	0.193028	0.3531	0.0899777	-0.0111998	0.191859	-0.0400834	0.126992	0.168971	0.260539	0.200896	0.254383	-0.0853041	-0.124492	-0.0746314	-0.0731859	0.0258394	0.123746	0.0857722	-0.0444801	-0.260176	-0.556473	-0.173996	0.0980474	0.0111998	-0.744525	0.0735983	-0.216228	0.26569	-0.407233	-0.928016	0.182207	-0.208767	0.0229142	-0.110251	-0.0950981	0.282211	1.27385	-0.0460387	-0.416073	-0.104534	-0.22816	0.281996	-0.263978	-0.173243	A_25_P00010502
-0.460199	-0.253289	-0.549798	-0.545918	-0.517075	-0.591466	0.0156798	-0.444736	0.321195	-0.585034	-0.215465	2.47382	0.553032	0.310151	-0.221065	-0.0156798	0.791722	-0.340968	1.35502	-0.44683	-0.461547	-0.50882	-0.422632	0.0839571	0.219852	0.574386	-0.4853	-0.512653	0.420455	5.53504	1.83932	1.2468	-0.526953	6.64949	-0.481464	3.70328	6.40377	7.50959	1.38536	0.601456	-0.503962	-0.292114	2.80298	-0.339521	-0.510435	0.608526	5.1117	3.96564	1.90005	A_25_P00010503
-0.752347	-0.458018	-0.960841	-0.974777	-0.907872	-0.96224	-0.0144562	-0.666024	0.281403	-0.992656	-0.403287	2.88305	0.606362	0.456743	-0.347046	0.0144562	0.845274	-0.575821	1.48723	-0.756839	-0.788775	-0.872989	-0.717433	0.0726332	0.19432	0.70187	-0.855165	-0.925181	0.401758	5.80513	2.01128	1.68373	-0.948617	7.05501	-0.830242	4.00625	7.00781	7.61874	1.65764	0.813622	-0.85283	-0.5848	3.0771	-0.477941	-0.891223	0.631596	5.52551	4.43709	2.11528	A_25_P00010504
0.0201364	-0.0341259	0.0522275	0.0411272	-0.00636037	0.0105185	0.000355002	-0.0200123	0.0150741	0.0240473	0.00625981	0.00313572	0.0224199	-0.00881226	-0.0240211	0.0107617	-0.00255905	0.0274688	-0.0242221	-0.0348154	0.0381628	0.0308355	-0.0157742	0.00355399	-0.0268422	-0.0107996	0.052936	0.0448318	-0.00348629	-0.018437	-0.0294496	-0.0281462	0.0819156	0.0319335	-0.0244304	-0.000355002	0.0118278	0.0583747	-0.0117717	-0.022418	0.009614	0.0455036	-0.0231649	-0.0206465	-0.00252513	0.0633088	-0.00601024	-0.0135592	0.000950926	A_25_P00010505
-0.00104319	0.00755016	0.00920731	-0.0151921	0.00453798	-0.0222185	-0.016195	0.026894	0.0234508	0.026537	-0.00355771	0.0490465	0.000509096	-0.0188514	0.000405406	0.0178705	-0.00240082	-0.016996	-0.015557	-0.0652643	-0.0232337	-0.0200587	0.025365	0.0222989	0.00270923	-0.0411786	0.0252718	0.00336011	0.0173931	-0.0128184	-0.000405406	0.0277531	0.00373755	-0.0191431	-0.0168913	0.0121737	-0.0240387	-0.00558345	-0.0588009	-0.0224709	0.0345123	0.0105326	-0.0438089	0.0306776	-0.0112763	-0.0417316	0.00293121	0.0322696	-0.00366375	A_25_P00010506
-0.0225232	0.0673813	0.0210305	0.0197483	-0.00379415	0.133774	0.138573	0.0808709	0.0744616	0.10756	-0.0202868	0.0246676	0.108228	0.0047617	-0.048551	0.0021884	-0.00821934	0.0467006	0.0118001	0.0314254	0.0740618	-0.000174482	-0.0259974	-0.0493128	-0.00423431	0.00710746	0.00170923	-0.0583979	0.000174482	-0.0470654	0.0139077	-0.032429	0.00589497	-0.0094514	-0.0307563	-0.0482233	0.0134728	-0.0167742	-0.0270072	-0.0233072	-0.0385585	-0.0108584	0.00858511	-0.00648435	0.00575361	-0.0798152	-0.0248623	-0.0308118	-0.0500336	A_25_P00010507
0.0291663	0.0194126	0.0158288	0.0182205	0.0619763	0.217331	0.151229	0.0823499	0.0911144	0.155239	0.0251348	0.00126235	0.11807	0.0409434	-0.0525696	-0.0244052	0.0117966	0.055871	-0.00311988	0.0343925	0.0134488	0.00274438	-0.0383574	-0.0174981	-0.0244167	-0.0329106	-0.0180682	-0.0237897	-0.033586	-0.0504884	-0.0368043	-0.00946902	-0.033638	-0.0376007	0.00470776	-0.0255877	0.0198532	-0.0273639	-0.0608901	-0.0131915	0.078231	-0.0343419	0.047636	-0.0250385	-0.00126235	-0.0279613	-0.0442011	0.00436338	-0.058975	A_25_P00010508
0.000871811	-0.0198938	-0.000267807	-0.00932574	-0.0239974	-0.00225098	0.01039	0.00705525	-0.00544969	-0.0275238	-0.00667388	-0.0490187	-0.0376031	-0.0726422	-0.0162602	0.0205531	-0.0186095	0.0392214	0.00594053	-0.0487981	-0.00336589	-0.0779695	0.0613395	0.00579878	0.0642014	0.0160941	-0.0190206	-0.0476475	-0.0127445	-0.0290982	0.0498149	-0.00238258	0.0960997	0.0733803	0.000267807	-0.0305798	-0.061249	0.00498799	0.0387381	0.00425263	0.137671	0.00774292	0.0402569	-0.00833148	0.0271123	0.0346974	0.0353153	0.0197808	0.0294933	A_25_P00010514
-0.0508292	0.107878	0.252214	0.153201	-0.0117229	0.369844	0.147036	-0.101536	-0.138174	0.18391	0.16734	0.211559	0.0027497	-0.114834	-0.0288226	0.156222	0.0597003	-0.0190934	-0.125416	0.053272	-0.0475729	-0.0762977	0.106458	-0.0027497	0.0977641	0.187188	0.248707	-0.191496	1.1126	0.990738	-0.194	-0.130665	0.235895	0.164499	-0.0559795	0.138149	-0.0438371	0.0274337	-0.0620183	-0.192266	0.187242	-0.0485325	-0.0894359	-0.0288729	-0.0668171	-0.0463265	-0.0706171	0.227111	0.0475887	A_25_P00010528
-0.0694588	0.0632359	0.103446	0.116123	-0.0280919	0.305722	0.0957073	-0.0859323	-0.151193	0.171878	0.111628	0.13453	-0.0559186	-0.0867571	-0.0407408	0.121145	0.0197723	-0.0467873	-0.139203	-0.0338352	-0.103191	-0.0741049	0.0613748	0.00338247	0.0400319	0.168841	0.190051	-0.0677478	0.910152	0.739299	-0.177433	-0.121545	0.238722	0.133055	-0.094009	0.0506561	-0.120639	-0.00338247	0.0373603	-0.184254	0.187008	-0.0301155	-0.0883439	-0.0287056	0.00597007	-0.0313143	-0.0341909	0.188099	0.0631181	A_25_P00010529
-0.0629904	-0.109183	0.048427	-0.0589986	-0.057994	0.0168136	0.0828666	-0.180695	-0.282601	-0.0930692	0.417418	0.225478	-0.109976	-0.0614492	0.511952	-0.0224699	0.215369	-0.142186	0.157886	0.605383	-0.101503	0.174301	0.0126961	0.0726459	-0.0228315	-0.131255	0.0784254	-0.0441532	0.180419	0.583322	5.20759	-0.138756	0.337057	0.337942	0.242995	0.118795	-0.0840916	-0.00296639	0.00296639	-0.0839567	0.507032	-0.0184964	0.0570469	0.190492	-0.129759	-0.260587	-0.0911298	-0.00822586	0.232073	A_25_P00010531
-0.0655964	-0.0398298	-0.0274352	0.0355209	-0.117868	0.0478132	0.0101216	-0.114079	-0.167096	-0.0102853	0.311176	0.165538	-0.0334113	-0.0502492	0.293864	-0.0231894	0.177339	-0.0601611	0.0821407	0.436313	-0.0565586	0.0744791	0.0550318	0.0255971	-0.0101216	-0.0345891	0.0951353	-0.126651	0.23203	0.377725	4.31682	-0.132582	0.146135	0.22021	0.0990499	0.1247	-0.0623081	-0.0654203	-0.0650294	-0.131854	0.277574	-0.0330459	0.0623733	0.0550464	-0.0975103	-0.130721	-0.067511	0.0277233	0.172	A_25_P00010532
0.00245039	0.0411207	-0.0549208	0.0221233	-0.0596398	-0.0158066	0.0143952	0.0422328	-0.0764641	-0.0135844	0.026709	-0.0324356	-0.014536	-0.0218528	0.0164903	0.00779734	-0.0509072	0.0176077	-0.0121285	0.0118787	-0.0145879	-0.00168349	-0.0307616	0.0360895	-0.0195953	-0.035545	0.0265012	0.00739011	-0.0763191	0.006257	-0.024383	0.0448347	0.00293815	0.00168349	-0.00473214	0.0550348	-0.077864	0.0532661	-0.063018	0.0153968	0.0198192	-0.0402038	-0.0355064	-0.0154302	-0.0412638	0.00825248	0.0319552	0.0378528	0.00157232	A_25_P00010533
0.0176895	0.000911278	0.0379643	0.0267754	-0.0613179	-0.0677402	0.0523708	-0.037953	-0.0295496	-0.0487061	-0.000911278	0.0127253	0.0151131	0.0280029	0.00867151	0.0495792	-0.0734363	0.0631826	-0.00692923	-0.00209228	0.0510701	0.00879133	0.00994452	0.0474319	-0.0103738	0.0248825	-0.0751035	-0.00275654	-0.0564524	-0.0668667	0.038954	0.00372732	-0.0176547	-0.0165451	-0.0254903	-0.0319287	-0.0295917	-0.0561555	0.00783	-0.0637829	0.0223712	-0.0460365	-0.0301282	0.0404909	0.00945088	-0.0731962	0.0112216	0.0922216	-0.0188542	A_25_P00010534
0.0488632	0.0354184	0.042808	0.0268765	-0.0244794	0.000851498	0.0239385	0.00389724	-0.0132581	-0.0141293	0.00150075	-0.0368679	-0.0332484	0.0455081	0.0256526	0.0136081	0.0249787	0.0577173	-0.0107017	0.0134959	-0.00296833	0.035195	-0.0190874	-0.0206618	0.00950935	0.00135338	0.0386552	0.00492267	-0.041803	-0.010685	0.0345459	0.0376712	-0.0120652	-0.0085182	-0.0303719	-0.0188869	-0.0326669	-0.000839498	-0.0220228	-0.0452472	0.0515011	-0.0156342	-0.00355113	-0.00569995	-0.0337802	-0.0243181	0.000839498	0.0429961	-0.0128751	A_25_P00010535
-0.00768078	-0.0408638	-0.0335109	-0.00952043	-0.0102331	-0.00219848	0.0662668	0.0416869	0.0166114	-0.0319259	-0.0137668	0.0135312	0.0242035	-0.0207274	0.040476	0.00613476	-0.0201326	0.0202967	0.0105976	-0.0760589	-0.0308732	-0.00689999	-0.0382176	0.0622917	0.0095648	-0.0168347	-0.000511159	-0.0360673	0.0609424	0.000511159	0.0345249	-0.0521467	-0.0452587	0.000610829	0.408631	0.0280287	-0.0539068	-0.0167151	0.0270404	0.0552394	-0.0334819	0.033007	0.0549439	0.0397024	0.0571199	0.0583265	-0.0101372	-0.00845483	0.0264663	A_25_P00010536
-0.0735673	-0.00434516	0.0538504	-0.00875288	0.0043018	-0.0269492	-0.0454229	-0.0436987	0.0213635	0.0626151	0.0295416	0.0473256	0.0250132	-0.031501	-0.0140626	0.0957276	0.0153666	0.0594517	-0.00156879	-0.0219034	-0.0190584	0.0447923	0.0545195	-0.0199759	-0.0396002	-0.00385874	0.00156879	0.019802	0.0427806	-0.00625773	-0.0338126	0.00609393	0.0621984	-0.027224	0.232662	-0.0147459	0.0724144	0.00310079	-0.00659	0.0652844	0.00715466	0.00559873	-0.0165554	-0.0438003	0.0100387	-0.0128466	-0.0366301	-0.0469071	0.00153355	A_25_P00010537
0.0166337	-0.0466219	0.00843672	-0.0191504	0.0501857	-0.0127162	-0.026213	0.0237066	-0.0108442	-0.00469314	0.0378615	-0.0236899	-0.00692203	0.00125817	0.000280632	-0.0126133	-0.0234807	-0.0544155	-0.0208272	-0.0636758	-0.000210467	0.00460028	0.00173404	-0.0173005	0.000210467	-0.0197947	0.0285386	0.0644559	-0.0739416	0.0115736	-0.0400913	-0.0257326	0.00733655	-0.00560804	0.043636	-0.00256018	-0.0190728	0.0333313	0.0195414	0.059909	0.0011158	0.0404441	0.0978528	0.0189312	0.0172454	0.0490171	-0.0155995	-0.0153342	0.0197534	A_25_P00010538
-0.109752	-0.207631	-0.0325791	-0.143544	0.468001	0.306414	0.0918912	0.0844319	-0.106329	0.0832643	0.0710746	-0.0480508	0.0325791	0.174352	0.0983235	0.532329	-0.264714	-0.425706	-0.0575886	-0.405418	0.175105	0.971288	0.113778	-0.100432	-0.135965	-0.683281	0.109584	-0.162742	0.404766	0.179288	0.545321	-0.139992	-0.714539	-0.441715	-0.683802	-0.050538	0.114154	0.586534	0.144363	-0.205755	-0.514165	0.32854	-0.329785	0.0976138	0.59794	0.222738	-0.041664	-0.394552	-0.102864	A_25_P00010539
0.257764	-0.0824568	0.201912	0.120099	0.520409	0.192411	-0.0426599	0.0265454	-0.0418543	-0.0100456	0.0439209	0.000325313	-0.179371	-0.130199	-0.112109	0.0800911	-0.00456362	-0.283748	-0.000325313	-0.317404	-0.125252	0.763426	-0.112405	-0.233775	0.14452	-0.239449	0.672678	-0.0264577	0.897703	0.503662	0.845132	-0.0183673	-0.390869	-0.306711	-0.988969	0.0358658	0.11632	0.320223	0.120011	-0.341662	-0.371727	0.550186	-0.234543	0.309422	0.433006	0.348346	0.0474165	-0.269191	0.0677421	A_25_P00010540
-0.222284	-1.10549	-0.993378	-0.469721	-0.727341	-0.610703	-0.523298	-0.107892	-0.178379	-0.455523	-0.247809	0.228191	-0.0741413	0.0083323	-0.0209606	-0.0774061	-0.445745	-0.61531	-0.0083323	-0.453058	-0.709398	-0.720855	-0.621699	0.0521053	0.955443	1.31508	-4.05761	-0.297206	0.566553	1.73379	1.55278	1.38878	1.07725	1.88867	0.589449	1.55278	1.13704	3.02018	1.38878	0.935177	3.02018	0.892488	-0.494928	1.24799	1.35124	1.24799	0.962758	0.273679	1.34785	A_25_P00010547
0.0677098	-0.885999	-0.445772	-0.268515	-0.965564	-0.594805	-0.962391	-0.266727	-0.0799514	-0.412166	-0.0460215	0.274601	-0.390055	-0.284918	-0.124607	-0.298479	-0.0131626	-0.24841	-0.0213584	-0.0400368	-0.771532	-0.956291	-0.873544	-0.127183	1.36362	1.53572	-3.28707	0.0131626	1.02124	2.17176	2.76604	1.45279	1.81404	2.29932	0.698827	2.2399	1.16221	2.46791	1.42675	0.577452	2.93205	1.63091	-0.197282	1.88885	1.51341	1.33688	1.04582	0.257944	1.61948	A_25_P00010548
-0.00392328	-0.0407496	0.00622606	-0.0126693	0.0288437	0.0155265	-0.0472692	0.0310325	0.0103154	-0.0333067	-0.0406523	-0.0333514	-0.0149188	0.00246777	0.0183476	0.0163951	-0.0328018	0.0123871	0.00813548	-0.0544702	-0.013917	0.0542816	0.0277004	0.00511228	-0.0512646	-0.0364269	-0.0487124	-0.00537208	0.00497954	-0.00246777	0.018157	0.00728065	0.20585	0.135345	0.384166	-0.00859249	-0.0069055	0.0382352	0.00322395	0.0734169	-0.0361832	-0.0100476	-0.0135242	0.05015	-0.0400611	0.0141169	-0.0423347	-0.0249936	0.0291372	A_25_P00010560
-0.0371375	0.0159498	-0.0379513	-0.0393914	0.0292052	-0.0119306	0.000951529	-0.0241225	0.0193924	0.0348176	-0.00900951	-0.041089	0.032474	-0.018673	-0.0380265	-0.0479164	-0.0242924	0.0590363	-0.0201727	-0.0350065	-0.0106555	0.0932398	-0.00098324	-0.0376257	0.0194041	-0.000951529	0.012284	-0.0192021	0.155028	0.126595	-0.060632	0.00896077	0.215696	0.173023	0.681137	-0.0598367	0.0559245	0.0321913	0.0374171	0.0375785	-0.0501049	-0.0731997	-0.0597657	0.0511083	0.0202937	0.0529807	0.0430324	-0.0113324	0.0640228	A_25_P00010561
0.0285003	-0.0182938	0.0294661	-0.00879953	-0.0109621	0.0473285	0.000279525	0.0495361	-0.0467401	-0.051621	0.0144975	0.0538082	-0.00736417	-0.00712963	0.0119565	0.0749679	-0.0611098	0.0353699	-0.000279525	0.0243276	-0.0208887	0.0591577	-0.00859614	0.0532815	-0.00300857	0.0160333	-0.0283398	-0.0739635	0.00773929	-0.0333575	0.0302309	-0.02395	0.19353	0.134034	0.166323	-0.0720146	-0.00345937	-0.0433734	0.0570687	0.0213766	-0.0492359	-0.107398	-0.00360551	0.0702476	-0.0730076	-0.0577019	0.0549529	0.0214103	-0.00167342	A_25_P00010562
-0.0224541	0.0295747	0.0435422	-0.012418	0.0135454	-0.0194778	0.0180027	-0.0504921	-0.033047	0.0203879	-0.0463258	-0.0353001	0.0199211	-0.00327001	-0.0267283	-0.0131797	-0.032004	0.0120281	-0.0390886	0.0109208	0.0202279	0.103723	0.00439088	-0.00925528	0.00345953	0.0258618	-0.044251	0.00992349	0.00095706	0.277196	-0.000525642	-0.0133566	0.328728	0.311853	0.261595	-0.0165861	-0.0136144	0.0303342	-0.0471177	0.0432671	0.000525642	-0.0201226	-0.00259019	0.0819376	-0.0317583	-0.00673395	0.00284006	-0.0163914	0.0505086	A_25_P00010563
0.0108677	-8.8682e-05	-0.0287067	-0.00897308	-0.0271271	-0.0139269	0.0353341	-0.014456	-0.0566442	-0.0188575	-0.0422069	-0.0341208	-0.0401884	-0.0686091	0.00351566	0.0190298	-0.00407022	0.028822	-0.0654197	0.000906036	0.0529385	0.0976181	0.0230552	0.0693585	-0.00404375	8.8682e-05	-0.0483584	-0.0266114	-0.0466774	0.938022	0.0107948	0.0130339	0.284812	0.313666	0.293272	0.0148358	-0.0290789	0.0113441	-0.0403276	0.0954759	-0.0227723	-0.0321354	0.0173072	0.0964286	-0.0252564	-0.00504179	0.0271768	0.0398974	0.0815751	A_25_P00010564
-0.184398	-0.304904	-0.188227	-0.20667	0.0791133	0.147584	-0.166122	0.0727391	0.322168	-0.160201	0.0455449	0.00186354	-0.0862092	-0.00825808	-0.00186354	-0.262346	-0.116863	-0.332523	-0.228433	-0.232517	-0.0077188	0.0601218	-0.11207	-0.13364	-0.00436304	0.283817	0.0264545	-0.185716	0.503666	-0.140913	2.08646	1.03637	0.443823	0.335216	-1.08517	0.398354	0.903592	0.884279	0.23877	0.0945994	-0.25358	0.886041	-0.214978	0.0627182	0.296737	0.792156	0.63005	-0.229792	0.408017	A_25_P00010577
-0.328337	-0.336767	-0.319867	-0.255157	0.0883532	0.148908	-0.105581	-0.0437868	0.274976	-0.0421902	0.150654	0.0612597	-0.0362162	0.0514931	-0.0325286	-0.195028	-0.201514	-0.308497	-0.0779029	-0.116744	-0.0213879	0.0119407	-0.0523462	-0.136652	-0.0119407	0.192125	0.0223162	-0.255087	0.348645	-0.127243	2.48692	1.05592	0.510194	0.422591	-0.835516	0.47601	0.895641	1.19727	0.271995	0.114748	-0.219051	1.10646	-0.284484	0.05365	0.385661	0.831902	0.745503	-0.328181	0.45329	A_25_P00010578
0.204372	0.0642355	-0.0121215	-0.0727416	0.203914	-0.00014173	0.102518	0.00014173	-0.0475005	0.000802315	0.146467	-0.00968023	0.111377	0.0104996	0.252633	0.010761	0.0245534	-0.0695454	-0.125309	-0.0755297	-0.135857	0.404983	0.0154907	-0.0396392	-0.0916837	0.283811	0.432726	-0.0603139	-0.178963	0.203579	2.7658	-0.116467	-0.238775	-0.0956079	1.35481	-0.0438153	0.314781	-0.134508	0.0580993	0.288622	0.0648899	-0.218031	-0.0217192	-0.170008	-0.140518	-0.0934322	-0.0363355	0.0515234	0.133907	A_25_P00010583
0.116455	0.0787874	-0.0194767	-0.0214055	0.035292	-0.0411453	0.0189076	0.0380219	-0.0483595	-0.0111047	0.0525046	0.00752832	0.00189746	-0.0504852	0.038709	0.0415164	-0.00189746	-0.015855	-0.0224153	0.0167859	-0.0652175	0.0823658	-0.0090004	-0.00820272	0.020227	0.149094	0.203427	0.0024348	-0.0219436	0.0317237	1.38993	-0.0597606	-0.0426038	-0.038788	0.918264	-0.0323522	0.0307265	-0.0813164	0.017222	0.129648	0.0407943	-0.0909587	0.0305232	-0.0162456	-0.0606882	-0.0579514	-0.057057	-0.0228593	0.0903036	A_25_P00010584
-0.0581164	0.0260222	-0.0081435	-0.035621	0.102878	0.0668832	0.0741007	-0.0761367	-0.232852	-0.0255763	0.196185	0.0419912	0.00839231	-0.0171571	0.177507	0.113722	0.0117334	-0.123679	-0.159136	-0.0597287	-0.209179	0.319927	0.0081435	-0.0424738	-0.0439923	0.419609	0.245274	-0.126777	0.160974	0.590893	3.71999	-0.0292905	-0.0477764	0.0828757	-0.0568264	0.0778998	0.179927	0.0343566	0.0600137	-0.0319607	0.500446	-0.0964385	-0.0834453	-0.0669981	-0.184223	-0.0929948	-0.0896237	0.102214	0.213518	A_25_P00010585
-0.0378509	0.0284484	0.0432787	0.0335554	0.0777229	0.0304355	0.109196	-0.0693643	-0.152386	-0.0121909	0.17786	0.0539836	0.00693192	-0.014187	-0.00612951	0.0177894	0.0332484	-0.0583392	-0.0831559	-0.00681784	-0.0736531	0.0122643	0.0315483	-0.0221473	0.012135	0.219167	0.0886634	-0.0914062	0.148212	0.308899	1.59558	-0.0219198	0.0622418	0.0890483	-0.0156183	-0.027102	0.00612951	-0.0217676	-0.0339698	-0.0550988	0.219758	-0.0537573	-0.0478794	-0.0392355	-0.138204	-0.0721057	-0.0465811	0.0387678	0.0834963	A_25_P00010586
-0.00279493	-0.211223	0.497734	-0.43868	0.251781	-0.0296256	-0.12442	0.0375712	-0.403808	-0.216374	0.0796625	-0.00243625	0.244155	-0.169641	0.809382	0.0696286	-0.24454	-0.293019	-0.278655	-0.424785	-0.20559	0.0607425	0.0831179	0.0451542	0.15748	-0.0549152	0.487379	-0.339856	0.476528	-0.169201	-0.374556	0.421946	-0.611544	0.00243625	-0.849676	-0.136027	0.163518	-0.697135	0.344057	0.198251	0.0815177	0.351246	-0.236626	0.0132196	0.654924	0.590204	0.135604	-0.0884786	0.05779	A_25_P00010588
0.142224	-0.0744882	0.496982	-0.302786	0.273189	-0.0966069	-0.129485	0.0656243	-0.214431	-0.202309	0.190329	0.00911785	0.054685	-0.163272	0.68058	-0.0684217	-0.081908	-0.122686	-0.140228	-0.25771	-0.154357	-0.037968	0.0386367	-0.00911785	0.155337	0.0618837	0.427065	-0.230114	0.389249	-0.243446	-0.248962	0.326851	-0.445779	0.0497858	-0.640325	0.0202397	0.0419013	-0.56542	0.183844	-0.0191433	0.0501173	0.330587	-0.0710121	0.108919	0.543801	0.340824	0.0276848	-0.100577	0.024905	A_25_P00010589
-0.0363879	0.0720644	0.100776	0.0312118	0.296931	0.346659	0.280105	0.240409	0.685	0.0219518	0.0204418	-0.0843388	0.322919	0.570481	0.592068	-0.0584058	-0.121994	-0.170401	0.0708321	0.0559021	0.00858142	-0.0756302	-0.00858142	0.298739	-0.162313	-0.569342	-0.140609	0.193529	-0.17071	-0.352588	-0.633435	-0.153937	-0.24572	0.0961529	-0.271656	-0.109871	0.932211	-0.119309	-0.258675	0.0343775	-0.689425	-0.492253	-0.235596	-0.218318	-0.281742	0.277787	0.0249949	0.0371882	-0.290358	A_25_P00010594
0.0587052	0.169031	0.176289	0.113634	0.163491	0.247708	0.233585	0.204063	0.51986	-0.000540659	0.0488981	-0.0219465	0.178744	0.386817	0.305912	-0.120136	0.000540659	-0.0498232	0.133665	0.144162	0.074437	-0.012993	-0.0210787	0.227563	-0.00907664	-0.270935	-0.0654117	0.226773	-0.134568	-0.183544	-0.359879	-0.0277893	-0.11147	0.0716898	-0.123148	-0.0336594	0.677937	-0.133637	-0.0987877	0.00990702	-0.364429	-0.27009	-0.0708971	-0.0915135	-0.211052	0.157984	0.0686499	-0.0143009	-0.18841	A_25_P00010595
0.0774433	0.0133261	-0.102403	-0.219738	0.438184	0.571175	0.375237	0.448214	0.479428	0.413732	0.287671	0.108227	0.116227	0.253308	0.160499	-0.0796216	-0.193234	-0.336059	-0.0265196	-0.100861	0.0918906	-0.0133261	0.372282	-0.078078	0.298715	0.111341	-0.193128	-0.192447	-0.0467724	-0.562688	0.785936	0.46837	-1.0697	-0.450825	-0.785126	0.303027	-0.626462	-0.0944415	-0.531051	-0.0755264	-0.456131	0.028767	-0.143871	0.0498384	0.565382	0.363061	-0.0919356	-0.385768	-0.241185	A_25_P00010597
0.779082	1.04575	1.30356	0.671834	0.0284808	-0.144323	-0.603902	-0.270435	-0.0996012	-0.0486365	-0.011853	0.460844	0.054289	-0.131497	0.011853	-0.241434	0.867954	0.336535	-0.0439025	0.431376	0.936961	0.460497	1.30806	-0.0236414	-0.0486259	-0.506767	-0.271969	0.634647	0.111392	-0.453983	-2.1088	0.337472	-0.437721	-0.195533	-0.0937043	-0.230145	-0.536224	-0.148971	0.351236	-0.342378	0.808704	0.100759	0.743159	0.0132368	0.155971	-0.311594	-0.299099	0.326366	-0.395017	A_25_P00010599
1.055	1.07458	1.56161	1.32454	0.752706	1.46707	1.26251	1.47707	1.45514	0.41247	0.558245	-0.0691047	0.030309	0.22183	-0.184713	-0.786123	0.907246	1.01345	0.936146	1.58526	0.94475	-0.411183	0.456622	0.938988	0.56029	-1.19925	1.26486	1.35679	-0.933623	-1.76254	-2.57369	-0.395189	-1.61363	-0.655377	-0.030309	-1.07602	-1.45335	-2.14911	-1.62209	-1.04415	-1.96826	-1.65042	1.04518	-0.15754	-0.720785	-1.12561	-0.782442	-0.405799	-1.54485	A_25_P00010600
0.135234	0.104735	-0.0147323	-0.0760873	0.0223587	-0.106659	-0.0245485	-0.0996654	0.00175846	0.0305325	0.219781	-0.039579	0.0242126	0.0494821	0.304407	-0.0182138	0.111753	0.0441916	-0.00388428	0.0441718	-0.16936	0.303244	0.0507405	0.0420246	-0.0762275	-0.106335	0.274113	-0.0581996	-0.247454	0.188228	1.754	-0.09943	-0.171298	-0.0225142	-0.256576	-0.0406826	0.254196	-0.138013	-0.0169648	-0.00175846	0.556419	-0.107258	0.062592	0.0168703	-0.1143	-0.10315	0.0132445	0.230743	0.035598	A_25_P00010604
0.0112881	0.0344152	0.060481	-0.055268	-0.0712499	-0.11434	-0.000517412	-0.0619604	-0.044193	-0.023878	0.16922	0.030494	-0.0374768	-0.0551046	0.224444	0.000517412	0.0905007	0.0592805	0.0309352	0.0590836	-0.0964759	0.205545	0.0230253	0.0315391	-0.03754	-0.0259167	0.172351	-0.0887144	-0.144857	0.0845521	1.67761	-0.0973295	-0.152174	-0.0380826	-0.199161	-0.0132492	0.0793506	-0.114541	0.0262798	-0.0717574	0.321783	-0.0847129	0.076709	0.0123397	-0.137047	-0.0538217	0.0746711	0.0979929	0.037268	A_25_P00010605
0.116436	0.26834	-0.330235	0.153211	0.472455	0.175643	0.0315022	0.349141	0.253496	0.145053	-0.0797455	-0.119564	0.392522	0.1223	0.269063	0.275849	-0.0315022	0.139815	0.119754	0.0596048	0.1534	0.260486	0.0708557	0.622651	-0.592893	-1.48309	1.17551	0.173475	-0.652088	-0.585069	-2.36296	-0.413072	-1.83934	-0.667887	-0.0870036	-0.76457	-0.890934	-1.80221	-0.441361	-0.0988765	-1.76098	-0.754239	0.163192	-0.657906	-0.346449	-0.542286	-0.326094	0.279609	-0.798669	A_25_P00010606
0.234531	0.263281	-0.326191	0.0926353	0.504429	0.321531	0.223424	0.362111	0.223343	0.192285	-0.012652	0.00465869	0.347382	0.172242	0.313081	0.341024	-0.00716972	0.250766	0.113991	-0.01585	0.164526	0.262248	-0.00465869	0.728873	-0.538545	-1.50312	1.189	0.132856	-0.558083	-0.533307	-2.44938	-0.43263	-1.91958	-0.652132	-0.0529651	-0.742414	-0.847549	-1.62681	-0.292055	0.0906192	-1.70504	-0.82766	0.257763	-0.679347	-0.414196	-0.485812	-0.310446	0.463185	-0.799478	A_25_P00010607
-0.369065	0.0131254	0.707047	-0.276287	0.000728329	-0.193293	-0.414042	-0.290353	-0.594709	-0.496761	-0.232768	-0.000728329	-0.334489	-0.273124	0.00766993	-0.329503	-0.201884	-0.570127	-0.847648	-0.526834	-0.0436264	0.0407553	0.0932196	-0.539475	0.908551	1.23023	-0.797746	-0.34384	0.303324	0.458816	-0.741709	0.771209	1.3235	0.921053	-0.626256	0.131473	0.409004	1.53123	0.763699	0.435131	2.05653	0.58681	-0.238733	1.68439	-0.0519908	0.560951	0.204859	0.252143	0.7252	A_25_P00010610
0.0881319	0.442127	0.991015	0.0786225	-0.0825897	-0.080397	-0.476213	-0.22366	-0.0124204	-0.22817	-0.0306031	0.0247055	-0.593717	-0.36866	-0.209075	-0.727423	0.348174	-0.109232	-0.268179	-0.0331682	-0.0633366	-0.192191	0.0173777	-0.466393	0.920387	1.0025	-0.0765085	0.0124204	0.369763	0.051588	-0.659495	0.438041	0.972477	0.912842	-1.52236	0.386386	0.150106	0.933956	0.373327	-0.055292	2.28084	0.737427	0.0778577	1.52229	-0.153343	0.345907	-0.0685057	-0.14949	0.457434	A_25_P00010611
-0.164251	0.185874	0.951401	-0.0419242	-0.146506	-0.116686	-0.213264	-0.207277	-0.258721	-0.759639	-0.387347	-0.527516	-0.293193	0.0235677	-0.271489	-0.692217	0.204904	-0.199865	-0.420573	0.00341481	0.306076	-0.510293	0.260216	-0.237388	0.22183	2.00519	-0.347484	0.173412	0.400119	0.42809	-2.53786	0.68816	2.24348	0.731172	-0.493278	-1.1427	0.746685	1.3878	0.48251	-0.362864	0.925922	0.660588	0.18548	0.0864566	0.772689	-0.202707	-0.00341481	0.57872	0.464196	A_25_P00010612
-0.136045	0.318161	0.797352	-0.0771676	0.00413631	0.0895912	-0.0291566	-0.00413631	-0.187205	-0.51805	-0.349793	-0.372833	-0.195094	-0.0104761	0.0742812	-0.422317	0.0623688	-0.230225	-0.44332	-0.105105	0.339064	-0.306965	0.408592	-0.0772784	0.202996	2.04725	-0.274283	-0.0137777	0.485616	0.603505	-2.63228	0.895685	2.13279	0.588491	-0.55493	-1.12965	1.00434	1.37471	0.505876	-0.425616	0.798776	0.60436	0.0576831	0.0627695	0.691032	-0.0448784	-0.04321	0.563543	0.369684	A_25_P00010613
0.0163277	0.422438	1.11548	0.010629	-0.157899	-0.147972	-0.127616	-0.172898	-0.184977	-0.495086	-0.288351	-0.304854	-0.280901	-0.215581	-0.256797	-0.676182	0.20277	-0.0991874	-0.238649	0.0269955	0.229399	-0.321922	0.286604	-0.19459	0.164691	2.00961	-0.418989	0.213047	0.123261	0.185262	-2.77373	0.408545	1.8778	0.510116	-0.526999	-1.08273	0.69821	1.13064	0.315421	-0.900959	0.742137	0.494395	0.215956	-0.010629	0.171281	-0.433173	-0.364493	0.275241	0.203197	A_25_P00010614
0.200237	0.83308	1.4015	0.294328	-0.0250072	0.0777241	-0.208122	-0.197192	0.0861325	-0.541864	-0.106382	-0.270851	-0.265307	-0.246715	-0.232813	-0.830873	0.57311	0.108891	-0.0290972	0.459306	0.483796	-0.317881	0.666013	-0.351186	0.229646	1.274	-0.00654646	0.520305	0.00262261	-0.23757	-1.33047	0.213734	0.970497	0.42665	-1.48085	-0.524285	0.76743	0.866532	0.502635	-0.732773	0.0849395	0.236623	0.436059	-0.151388	-0.00262261	-0.386186	-0.0715288	-0.0247098	0.00091334	A_25_P00010615
0.00430193	-0.0390563	-0.0498447	-0.0702077	-0.00116252	-0.0718732	-0.011133	0.0286665	-0.0789302	-0.0996492	-0.0402071	0.417326	-0.0758947	-0.106069	0.031123	-0.0136955	0.0206252	0.0355062	-0.00515437	0.0202333	-0.0179794	-0.0472679	0.0164809	0.00254359	0.842597	0.124731	0.0633392	-0.0591394	-0.0807575	-0.0528356	0.0388722	0.034887	-0.0999459	1.81734	-0.159585	0.589503	0.000650872	-0.0725424	-0.00854322	0.0131343	-0.0410296	2.04997	0.0362095	0.605998	0.192503	0.915386	1.88593	-0.000650872	0.366139	A_25_P00010616
0.0900323	0.000624355	-0.035826	-0.051811	-0.0159932	-0.0737141	0.0389902	0.0119032	-0.000624355	-0.0992343	-0.060329	0.375198	-0.0349557	-0.0701651	0.0290156	-0.0300118	-0.00281029	0.0107013	0.00237687	0.0604124	-0.0372915	-0.118409	0.00323988	0.0673779	0.800892	0.0984368	0.00379657	-0.0562642	-0.014479	-0.0466421	0.081893	-0.0257138	-0.076203	1.65805	-0.13649	0.549452	0.0469598	-0.0441876	-0.0301017	-0.0346927	-0.00766668	1.90357	0.0369909	0.552592	0.104334	0.895777	1.81006	-0.0385598	0.332213	A_25_P00010617
-0.0165651	-0.0183495	-0.0285587	0.00933313	0.0315961	0.00914536	-0.0185002	0.00304151	0.024817	-0.0100298	-0.0487091	-0.0641811	-0.044584	0.0136985	0.0208112	-0.0191228	-0.00308519	0.000949903	-0.078569	-0.00649062	-0.0121556	0.0209238	0.0210932	-0.0451456	-0.00866877	-0.0157135	-0.0153035	0.0890114	0.0431089	0.0352216	-0.0329167	0.0024563	0.00178142	-0.000921254	0.283657	0.00299988	0.030469	-0.00540385	0.0464068	-0.0126941	-0.0598743	0.003797	0.0178628	-0.000745951	0.000745951	0.0197932	0.0283382	-0.0283026	0.0284892	A_25_P00010618
-0.0420031	0.0293696	-0.0097483	0.000609738	0.0265149	0.0361558	-0.0463376	-0.0398799	-0.017686	0.00701118	-0.0640288	-0.0380991	0.0175136	0.0317169	-0.0321935	0.0372344	-0.0383478	-0.0120661	-0.0331365	-0.051599	-0.0228294	-0.0103831	0.00371155	0.0117886	-0.0381072	0.000584179	0.0113881	-0.000584179	0.01106	-0.048809	0.0982831	0.0047309	0.00556345	-0.021146	0.345731	-0.0142701	-0.00878169	0.0108946	0.0249432	0.0644959	-0.0422301	0.00981694	-0.0163044	-0.0227213	0.00730768	0.0668484	0.001563	-0.0280434	0.0282886	A_25_P00010619
0.0465993	-0.00127117	0.0125113	-0.0552013	-0.00766841	-0.019518	0.0119285	0.0624745	-0.0562734	-0.041329	0.0442339	0.0485948	-0.000584457	-0.0644731	-0.0426531	0.0173016	-0.0364835	0.000584457	-0.0120635	-0.0169367	0.00560756	-0.0598963	0.0607795	0.0152005	0.00533934	0.00929019	-0.046483	0.000825211	0.0881276	-0.00851114	0.108882	-0.0345502	-0.0183962	-0.015337	0.139607	0.00690715	-0.0261762	0.00823373	0.00779729	0.0266925	-0.0293621	0.0648646	0.0266355	-0.00487373	-0.0146164	-0.0629777	0.0575193	-0.00107041	0.0157043	A_25_P00010620
0.0339281	0.0013981	-0.0678421	-0.0154191	-0.0258136	-0.0575542	0.0159724	0.0445071	-0.0557165	-0.0674279	-0.0118838	-0.0719308	0.0053116	-0.0406678	0.0126017	0.0411886	-0.0389209	-0.018033	0.0123418	-0.0324063	-0.03468	-0.0396089	-0.0229558	0.0183042	0.0257545	0.000381444	-0.0171422	-0.0254169	0.00462887	-0.00336792	0.00706451	0.0231323	-0.0464263	0.0196719	0.0395602	0.00463057	-0.0689779	-0.00256093	0.021444	0.0599436	-0.0580026	-0.000381444	0.00144655	0.00267249	0.0214108	-0.000867005	0.017949	0.00490505	0.018615	A_25_P00010621
0.00221772	-0.405026	-0.425515	0.172443	0.45743	0.86778	-0.0119301	0.339085	0.684753	0.0625544	-0.203701	0.0168832	0.0577586	0.493865	-0.489052	-0.604905	-0.113309	-0.456802	0.00159518	0.333457	-0.122609	-0.275818	-0.355644	-0.00159518	2.11979	-0.107876	-1.63837	0.318467	0.0992415	0.143046	-0.953535	-0.58178	1.24127	1.89651	-1.3205	-0.44308	1.12446	3.10645	-0.175176	-0.521269	-1.82824	0.825534	0.191296	0.16356	-0.617477	-0.367205	-0.111498	0.814599	0.139762	A_25_P00010628
-0.257441	-0.65701	-0.724207	0.15924	0.460513	0.891052	0.109142	0.531985	0.513667	0.108625	-0.234805	-0.0203714	0.427714	0.834014	-0.352269	-0.443195	-0.352864	-0.599936	-0.182697	0.169965	-0.00646171	-0.0694086	-0.240982	0.168884	2.15528	-0.415936	-2.49891	0.266048	0.00539938	0.363557	-1.11397	-0.641209	1.65052	2.04804	-1.22643	-0.474157	1.55939	3.60347	0.0437922	-0.408458	-2.69862	0.717013	0.0790202	-0.00539938	-0.72702	-0.205041	0.141706	1.19679	0.132571	A_25_P00010629
-0.089528	-0.104523	-0.455805	-0.0533554	0.432272	0.19828	0.0131739	0.423312	-0.0308148	-0.0328385	-0.0232651	-0.104959	0.235845	0.256052	0.390404	0.374165	-0.277805	-0.191281	-0.13223	-0.0131739	0.242396	0.485291	0.0294554	0.314917	-0.104523	-0.659595	0.33268	0.0251601	-0.356682	0.604383	-1.38644	0.873578	-0.404121	-0.327808	-0.801452	-0.507937	0.685294	0.65326	0.0772428	0.353479	-0.811083	-0.281338	0.0602305	-0.0686211	0.384919	0.562945	0.516671	-0.0595694	-0.105221	A_25_P00010630
-0.229866	-0.106841	-0.396917	-0.182399	0.296308	0.136615	-0.141458	0.356908	0.0663825	-0.135617	-0.0901366	-0.107764	-0.0236234	0.0835336	0.350538	0.0648924	-0.040633	-0.100124	0.00174073	0.129801	0.0276859	0.017889	0.0291119	0.315565	-0.0642784	-0.583204	0.428703	-0.0390174	-0.195401	0.487592	-1.31378	0.858712	-0.30418	-0.349745	-1.65213	-0.576015	0.715207	0.441894	0.195625	0.389046	-0.804264	-0.219193	0.0368099	-0.00174073	0.514658	0.540902	0.588654	-0.0236773	-0.0521005	A_25_P00010631
-0.0210125	-0.0275387	0.0349092	-0.0258119	0.0445647	0.0188938	-0.0449901	-0.0230935	0.0144145	-0.02024	0.035179	-0.0266477	0.102602	0.0493223	-0.00161802	0.00161802	0.00244045	0.0196648	-0.0646483	-0.0239067	-0.0440299	0.01219	0.0360713	-0.0296708	0.00475702	0.0115446	-0.0393774	0.00442207	0.0380703	0.00738859	-0.00693023	-0.0229461	-0.0142603	0.0246215	-0.00512531	0.00985914	0.0412537	0.0449951	-0.0163219	0.0121029	-0.0159276	0.00470361	-0.0723423	0.0354577	-0.00517672	-0.0159981	-0.0160772	-0.00963056	-0.000816657	A_25_P00010632
-0.0141164	0.0166698	-0.0142891	-0.0356047	0.0110331	0.0254117	-0.0136083	0.00498765	0.0391309	-0.0261933	-0.0498174	0.0157468	0.0824217	-0.0423197	-0.0392663	0.0138164	-0.00177324	-0.0145876	-0.0340163	0.00697354	-0.0209048	0.0232949	0.000630214	0.00155997	-0.000630214	0.0537536	-0.0375601	-0.0236075	0.0112687	0.0158782	0.0299885	0.0094795	-0.00179781	0.0141997	0.0132863	-0.0145697	0.0570621	-0.0406173	-0.0137346	0.026362	-0.0166866	0.0368166	0.00821686	-0.0051962	-0.0016784	-0.012655	0.0269559	-0.00274641	0.00819201	A_25_P00010633
0.10637	0.204912	0.452811	0.351835	-0.109172	-0.0775474	-0.0423616	-0.0330025	0.0677466	-0.104688	0.243368	0.0133304	-0.075593	-0.0377012	-0.0695281	-0.0176389	0.193865	0.271695	0.0121373	0.0294172	0.188085	0.137451	0.0566209	-0.0287949	-0.0662967	0.27794	0.208975	0.0296275	-0.212283	-0.281576	0.0395985	0.0222879	0.394497	0.60532	-0.150062	0.0419177	-0.244542	-0.0395538	-0.140223	-0.244483	-0.0482251	-0.0121373	0.268006	-0.0634331	-0.241754	-0.0463603	-0.0265283	0.0503454	-0.06719	A_25_P00010634
0.0510166	0.133211	0.258874	0.383089	-0.098342	-0.122695	-0.0234818	-0.135625	0.0130171	-0.0613195	0.128219	1.33946e-05	-0.0811565	-0.130914	-0.16083	-0.0846677	0.109942	0.299841	-0.00312432	0.0408312	0.137843	0.0172819	0.00342456	-0.0699148	-0.0584576	0.00589331	0.199314	0.060026	-0.149934	-0.215586	-0.0231729	0.0213945	-0.0113732	0.056592	-0.153636	0.102219	-0.0923132	-0.0835632	-0.154561	-0.176237	0.0547093	0.0493854	0.259778	-0.0120813	-0.201565	0.0232712	-1.33946e-05	0.0801729	-0.042678	A_25_P00010635
-0.0963917	0.0565931	0.0810602	0.363832	-0.0809254	-0.0464871	0.190169	-0.124509	-0.0674822	0.00478606	-0.0692977	0.00744538	0.133197	0.193353	-0.0736919	0.123023	-0.00478606	0.371955	0.0230357	0.134883	0.162689	0.189315	0.042824	0.029639	-0.10843	-0.0130386	0.0118548	0.224798	-0.0390434	-0.0740681	-0.0216979	-0.0446409	0.189792	0.0850701	-0.19549	-0.0473351	-0.154782	-0.0397044	-0.174306	-0.247853	0.128685	0.0133817	0.0716951	-0.00514214	-0.160782	-0.183453	-0.0703702	0.0821525	-0.096539	A_25_P00010640
-0.00592501	0.0720894	1.87409e-05	0.343169	-0.159525	-0.0130093	0.192864	0.0291507	-0.0467151	0.0155736	-0.100751	-0.0136534	0.183329	0.176302	-0.154288	0.0286394	2.20391e-05	0.406089	-0.0162198	0.133589	0.056831	0.201417	0.0231901	0.0366663	-0.151834	-0.0172447	0.0046785	0.256175	-0.153543	-0.0661701	-0.0634268	-0.0683769	0.192538	0.0516827	-0.200267	-0.0110634	-0.170534	0.00645383	-0.206096	-0.240641	0.134943	-1.87409e-05	0.0660753	-0.009039	-0.144151	-0.140154	-0.0895822	0.0698443	-0.0974419	A_25_P00010641
-0.0338417	0.0605519	0.000488496	0.330912	-0.160938	-0.110502	0.174852	-0.0651313	-0.0340122	0.0349118	-0.0488109	-0.0666097	0.159793	0.20159	-0.0414969	0.176809	-0.0161489	0.38371	0.0160272	0.1483	0.0822234	0.211642	0.118878	0.0548677	-0.103021	-0.000488496	0.03172	0.226677	-0.107692	-0.0662534	0.103889	-0.032449	0.198226	0.0794481	-0.225299	0.0191012	-0.189405	-0.091043	-0.0813763	-0.219265	0.160436	-0.00645555	0.0762392	-0.0800223	-0.0114429	-0.035612	-0.0371271	0.0772404	-0.078835	A_25_P00010642
-0.100688	0.0828062	0.0414088	0.287655	-0.206976	-0.149543	0.170834	-0.00197269	-0.110371	0.0145428	-0.0873622	0.00605862	0.130994	0.19201	-0.0393583	0.103517	-0.071215	0.354224	0.0568215	0.127179	0.145375	0.176288	0.0694347	0.0696085	-0.122787	-0.0176799	0.00197269	0.131061	-0.0754046	-0.110071	0.024444	-0.0789183	0.141639	0.097499	-0.245258	-0.0943454	-0.20043	-0.0478881	-0.219943	-0.259464	0.139903	-0.0270668	0.0725534	-0.0208758	-0.124566	-0.142268	-0.114552	0.10262	-0.102129	A_25_P00010643
1.48269	1.60219	2.77425	1.18153	0.122643	1.22117	0.282765	0.0693741	-0.225539	-0.185439	0.663532	0.285757	0.628239	0.381321	0.215984	0.195588	1.26279	0.782982	-0.150284	0.735635	2.19849	1.78766	2.37201	-0.149084	-0.560741	-1.13689	-0.665853	1.38033	-0.711697	-1.39269	-1.13635	0.775587	-1.29151	-0.945268	-0.889013	-0.0693741	-0.572968	-0.836766	0.780017	-0.934044	-1.51967	-0.948024	1.58346	-1.14703	-0.710046	-0.563563	-0.466271	-0.397208	-1.32966	A_25_P00010644
1.49504	1.58847	2.62907	1.00571	-0.005464	1.1771	0.149847	0.0255565	-0.192744	-0.127616	0.626658	0.294538	0.501515	0.298409	0.205988	0.0917318	1.2702	0.782944	-0.0959988	0.7814	2.14995	1.5107	2.24735	-0.140602	-0.360104	-0.910585	-0.5233	1.27478	-0.713365	-1.16154	-0.882078	0.520164	-0.970385	-0.791515	-1.08965	0.005464	-0.509578	-0.742319	0.672438	-0.756927	-1.16288	-0.695204	1.44275	-0.847916	-0.507927	-0.421059	-0.414458	-0.300941	-1.17149	A_25_P00010645
0.183284	2.17947	0.466014	0.457938	-0.0768211	1.56687	1.1762	0.637995	1.24684	2.11758	0.5587	0.171778	0.372552	0.640517	-0.0590654	-0.00777068	0.515247	0.060899	0.434538	1.21745	0.292976	-0.200292	0.231373	0.451129	0.00777068	-0.824429	-0.362867	0.296513	-0.365306	-0.763099	-0.989319	-0.403832	-0.701603	-0.53528	-0.41593	-0.0861211	-0.581159	0.276173	-0.595683	-0.249564	-0.93907	-0.664838	0.295676	-0.268002	-0.0579783	-0.341409	-0.316271	-0.35024	-0.982137	A_25_P00010648
-0.503382	-0.389733	0.159912	-0.222148	-0.0984119	-0.138972	-0.176059	0.242817	0.0148786	-0.339443	-0.529504	-0.685521	0.218828	0.261028	0.286066	-0.144505	-0.167275	-0.06269	-0.310178	-0.0875834	-0.083038	-0.803477	-0.133014	0.263384	0.188659	0.0844999	-0.124831	0.034183	0.111368	-0.103696	-1.60548	0.809307	0.412652	0.450181	-1.78085	-0.574101	0.366454	0.899112	0.72041	0.834446	0.10696	-0.0148786	-0.22473	0.0560249	0.227076	0.0822108	0.5329	0.321885	0.218241	A_25_P00010655
-0.298718	-0.267002	0.299915	-0.15317	-0.117743	-0.173759	-0.200575	0.00452844	0.11265	-0.300283	-0.446391	-0.569922	-0.0682553	-0.00392893	0.0408562	-0.416573	-0.0836906	0.00392893	-0.204377	-0.0238407	-0.237628	-0.846712	-0.236987	0.174602	0.323377	0.213288	0.0589445	0.0908618	0.0747799	-0.28236	-1.29738	0.727156	0.255736	0.388382	-1.81514	-0.493575	0.172493	0.506919	0.401592	0.550842	0.0901266	0.0715004	-0.173759	0.170288	-0.018897	0.0106108	0.440262	0.1325	0.192151	A_25_P00010656
-0.17969	0.0311952	0.409883	-0.112755	-0.080478	-0.106035	-0.0742028	0.0134956	-0.157256	-0.117732	0.132963	0.0132312	0.0359345	-0.105586	0.440627	-0.0965809	-0.0960432	-0.15835	-0.176755	-0.0955111	-0.147066	0.726463	0.230458	0.0469657	0.20991	0.0593281	-0.0335909	-0.187827	0.364787	-0.133711	0.694994	0.799483	-0.192594	-0.0842445	-0.333467	0.265006	0.234879	-0.0132312	0.320296	0.521423	-0.198571	1.07437	-0.0740766	0.311035	0.839391	0.59808	0.35703	-0.0347898	0.207781	A_25_P00010657
-0.120022	0.0461954	0.3125	-0.0369587	-0.168476	-0.10611	-0.0761181	-0.102235	-0.0630698	-0.0355555	0.0905908	0.0138127	0.0199778	-0.117657	0.19063	-0.10154	-0.0341522	-0.0390486	-0.138656	-0.0313025	-0.0893524	0.407933	0.0571386	-0.0189018	0.135911	0.0312413	-0.000603908	-0.0853182	0.0271764	-0.0909138	0.231539	0.39611	-0.0977037	0.00999154	-0.201452	0.153279	0.119006	-0.0264336	0.0298787	0.0434859	-0.0558823	0.797382	-0.0884598	0.0907008	0.343802	0.257264	0.148145	0.000603908	0.0962136	A_25_P00010658
-0.0220912	0.0436823	-0.0125936	0.00887365	-0.0493762	0.00963039	-0.00366129	-0.0339827	-0.0418095	0.0206577	-0.0142009	-0.0211882	-0.0196095	0.0287726	-0.0325593	0.0184481	-0.000586252	0.0390439	-0.0793531	0.0256746	-0.00534947	0.0490738	-0.025426	0.0109805	0.000586252	0.0396871	0.0273589	-0.0251369	-0.0481144	-0.00741912	0.0525755	0.0345061	0.0786114	0.016504	-0.0504941	0.0258373	-0.0481392	0.0375081	-0.0438984	0.0519778	0.0680859	0.0299001	-0.0254276	-0.0800045	-0.0412127	0.0055718	-0.0302807	0.0961597	0.0113205	A_25_P00010665
0.00368207	0.0242293	0.00620294	0.0347211	-0.0566737	-0.074685	0.014454	-0.0562758	0.0292409	-0.00127727	-0.0122449	0.0109147	0.0233186	0.0470701	-0.0748576	0.0523079	0.00447125	0.0663223	-0.0231901	0.00127727	0.031738	0.0638429	-0.0217102	-0.0369926	-0.0481518	0.00681273	0.00173391	-0.0511844	-0.0650896	-0.0217947	-0.00991186	-0.031719	0.087791	0.0309539	-0.0823795	-0.00622472	-0.0470853	0.0856309	-0.0511669	-0.0579497	0.0818943	0.0622157	0.0118776	-0.0572773	-0.063489	-0.0040028	-0.0248084	0.0680528	-0.0100483	A_25_P00010666
-0.007479	0.0228048	0.0206934	0.0425552	-0.0772155	-0.0497683	-0.00305557	-0.0659037	0.00430725	0.0357145	-0.0587906	-0.0348911	0.0246808	0.0310033	-0.0404551	-0.00611037	0.021202	0.0783747	-0.0591803	0.019898	-0.105117	0.051878	-0.0985637	-0.0382004	-0.0413524	0.00593165	0.0136996	-0.052725	0.0219467	-0.0383166	0.0190778	-0.0134483	0.103004	0.0899084	-0.0931008	0.0318306	-0.0752881	0.00305557	-0.0710616	-0.0961029	0.106884	0.079732	0.00883534	-0.00652438	-0.0391237	0.00575856	-0.0671015	0.0500834	0.0098842	A_25_P00010667
-0.00932738	-0.00573899	0.00323655	0.041748	-0.0150206	-0.0419763	-0.00536501	-0.0292943	0.0249517	0.0126383	-0.0404984	0.0104123	-0.00323655	0.0354603	0.0241604	-0.0315063	0.0545224	0.0613184	-0.0356581	0.0788174	-0.0676907	0.0529298	0.0316776	-0.00583069	-0.0395446	0.0601759	-0.0179324	-0.0398184	-0.0221039	0.00400657	0.0469556	-0.00581418	-0.00691205	0.0518075	-0.0860573	0.0266716	0.0337688	0.0314561	-0.011632	-0.0255649	0.126626	0.0134116	0.0402294	0.0192431	-0.0874025	-0.0184737	-0.0117304	0.101653	0.00176204	A_25_P00010668
0.0929507	0.00065464	-0.0854733	0.355324	0.396726	0.607366	0.510948	0.58526	0.470599	0.476585	0.0512665	0.0982119	0.11247	0.287614	-0.00748945	0.257199	-0.0549088	-0.107939	0.111829	0.310328	0.343339	0.11247	0.200105	-0.0233598	0.021244	-0.563301	-0.372226	0.392522	-0.209692	-0.642603	-0.00436083	0.150914	-0.619117	-0.568722	-0.221888	-0.165136	-0.553084	-0.639974	-0.128101	0.122442	-0.492047	-0.00065464	-0.0135463	-0.362848	0.881635	-0.152712	-0.32366	-0.540607	-0.42115	A_25_P00010669
0.0279972	0.0308743	-0.0558287	0.127842	0.122996	0.17025	0.183948	0.194951	0.274187	0.126608	-0.0664578	-0.00546995	0.0230927	0.0887285	-0.0320995	-0.062772	-0.00709733	-0.0888427	0.0993977	0.127522	0.173453	0.0230927	0.0893956	0.00181317	0.0195862	-0.246823	-0.126038	0.174922	-0.0872127	-0.217677	0.0274303	0.0493921	-0.203592	-0.152061	0.0537449	-0.0511624	-0.164648	-0.17324	-0.0244724	0.177358	-0.182727	-0.00181317	-0.0285405	-0.170507	0.376824	-0.10426	-0.0920657	-0.215083	-0.122094	A_25_P00010670
0.00602192	0.0139979	-0.0367034	0.036989	0.0373294	0.0552007	0.063998	-0.0236004	0.147526	0.105107	0.00874984	0.00429952	-0.0178855	0.0803445	0.03437	-0.0277956	-0.00993019	-0.034947	0.0457884	0.0802588	0.0495076	0.0430633	0.0517163	-0.00842952	-0.0305303	-0.0727068	-0.0917162	0.078179	-0.0615933	-0.0731843	-0.0519417	-0.0241321	-0.0234448	-0.00429952	-0.0409742	0.0164694	-0.0317278	-0.109997	0.0218712	0.052325	-0.0822499	0.0661078	0.0217821	-0.0321396	0.12139	-0.0586363	-0.0950328	-0.0559331	-0.0527955	A_25_P00010671
0.0853355	0.0799634	-0.384437	-0.156687	0.124476	0.331308	-0.328832	0.235134	0.24119	0.192964	0.222634	0.160949	-0.0561904	0.144464	0.0771312	0.267888	-0.368924	-0.424913	-0.0465907	-0.163323	-0.115893	0.641434	0.0037737	-0.235194	0.0640642	0.432075	-0.256364	-0.267617	-0.251457	0.25823	0.138869	0.24119	-0.908667	-0.203216	0.157548	-0.166098	0.513169	-0.0998561	-0.0634943	0.134358	-0.0037737	-0.176932	-0.284331	-0.07351	-0.012551	0.254509	0.0473487	-0.0874401	-0.0475669	A_25_P00010676
0.0655947	0.0583556	-0.333094	-0.0840581	0.222768	0.00896898	-0.502243	-0.00896898	0.379222	0.141375	0.160439	0.138328	-0.109128	-0.0793189	0.159049	0.0979185	-0.123114	-0.326834	-0.177013	-0.0445022	-0.123114	0.0510423	-0.19371	-0.342771	0.144675	0.508812	-0.0291693	-0.145512	-0.19363	0.0632354	0.690501	0.0583556	-0.872649	0.111841	-0.129982	0.0485769	0.335657	0.0136369	-0.101704	-0.0203291	0.0510423	0.100388	-0.230702	-0.101652	-0.167157	0.251597	0.0655947	-0.257021	0.0483005	A_25_P00010677
0.0308065	0.444889	-0.637773	0.548668	0.534079	1.19891	1.16888	0.950436	0.792828	0.815572	0.297458	0.243218	0.364483	0.75224	-0.201447	-0.0723935	0.323267	0.0340808	0.474197	0.496199	0.962791	0.391385	0.468039	0.729243	-0.35762	-3.60948	-1.30014	0.259304	-1.12371	-1.88177	-1.69327	-1.50927	-3.7098	0.780115	-0.272643	0.161396	-2.6366	-2.85677	-1.36984	-0.553456	-4.21596	-3.42562	-0.0308065	-1.60688	-0.580399	-0.765961	-0.804893	-1.20757	-1.89257	A_25_P00010680
0.212606	0.595533	-0.534738	0.756601	0.240065	0.901331	0.68578	0.870183	0.821783	0.62678	0.449763	-0.0140324	0.0140324	0.323829	-0.314044	-0.356387	0.631674	0.343676	0.265307	0.608692	0.840895	0.114831	0.340564	0.628151	-0.34175	-3.32368	-1.28714	0.350022	-0.845646	-1.83864	-0.974588	-1.63845	-3.49709	0.607603	-0.331574	0.649502	-2.64863	-2.87815	-1.89245	-1.03545	-4.03313	-2.98697	0.0544345	-1.58012	-0.961055	-0.445395	-1.13708	-1.54504	-1.77556	A_25_P00010681
-0.00327036	0.145808	-0.435096	0.58329	0.10981	0.669048	0.794013	0.750813	0.629874	0.678813	0.495365	0.0439724	0.311811	0.594568	0.101916	0.0557852	-0.0185603	-0.00276257	0.136916	0.326045	0.817389	0.719138	0.735387	0.00276257	-0.502607	-0.844175	-1.36083	0.263475	-0.79175	-1.92031	2.79468	-0.352652	-0.692359	-0.766943	-0.106469	0.240895	-0.885091	-0.396092	-1.4915	-0.600596	-0.3979	-0.391101	-0.0609517	-1.20305	0.165748	-0.0369555	-0.99587	-1.10766	-0.820121	A_25_P00010682
0.0140478	-0.0289565	-0.551743	0.438908	0.0483148	0.543386	0.549942	0.650091	0.553769	0.559096	0.492072	0.0691657	0.169223	0.321357	0.00346943	0.0677092	-0.0960374	-0.00346943	0.151178	0.223911	0.700252	0.574441	0.430024	-0.0774819	-0.585346	-0.945264	-1.40611	0.0854199	-0.807093	-2.05042	2.86723	-0.475355	-0.909585	-0.779364	-0.0962283	0.367485	-0.986874	-0.3744	-1.60476	-0.765141	-0.614155	-0.386382	-0.153253	-1.26321	0.0123144	0.0326967	-1.09835	-1.27272	-0.792147	A_25_P00010683
0.0301941	0.194412	-0.120455	0.545222	-0.104014	0.0502956	0.515824	0.11287	0.00651226	0.13576	-0.112325	0.0594261	0.247519	0.27126	-0.00228414	0.436108	-0.0397044	0.651668	0.299156	0.392331	0.19664	0.361762	0.118662	0.185276	-0.136022	-0.12201	-0.123021	0.395331	-0.10649	0.715349	-0.0793871	-0.0575254	0.00284132	-0.0686237	-0.157498	-0.0321969	-0.198589	-0.0134194	-0.133717	-0.108327	0.00228414	-0.14503	0.276426	-0.030401	-0.0621091	-0.0689558	-0.0468449	-0.0361133	-0.19859	A_25_P00010687
-0.0465517	0.0821809	0.00835999	0.289164	-0.0915352	0.0135164	0.209515	0.000107739	0.0406436	0.049409	-0.0244136	-0.016573	0.0575577	0.0986206	-0.0328432	0.184189	-0.041138	0.212333	0.0848452	0.0915959	0.116769	0.188423	-0.0117891	-0.0202306	-0.0791211	-0.0486779	-0.016279	0.188697	-0.0501362	0.531272	-0.140465	-0.0067619	0.0452785	-0.000107739	0.253584	-0.0413212	-0.0433625	-0.0312426	0.0292788	-0.00988282	0.047197	-0.0256984	0.0501977	-0.0357275	-0.0734433	-0.0842709	-0.0226063	0.0244904	-0.0408861	A_25_P00010688
0.038187	0.084914	0.338052	0.209026	-0.214858	0.194627	0.220344	0.118958	0.0717612	-0.00964814	0.0103888	-0.020309	-0.471964	-0.355913	0.0372106	-0.598003	0.527939	0.00964814	0.473986	0.769949	-0.346987	-0.282421	0.066974	-0.290315	-0.0126721	-1.18085	-0.210567	-0.0445208	0.124168	-0.0118279	-0.188111	0.333905	0.542037	-0.197872	-0.560571	0.119048	0.624057	1.28772	-0.251319	-0.111429	-0.323943	3.32997	-0.0211014	-0.306759	-0.742841	0.2555	0.451887	-0.816507	0.062744	A_25_P00010689
-0.0801263	-0.0263635	0.252908	0.256719	-0.366047	0.018631	0.108522	0.0345946	-0.0504336	0.103881	0.0918706	0.168982	-0.318036	-0.379046	0.257773	-0.454622	0.404017	-0.0248016	0.528367	0.58118	-0.307216	0.00312302	0.241981	-0.347713	-0.130295	-2.14625	-0.540012	-0.107313	-0.119447	0.22794	-0.57545	0.39249	1.15036	0.0280764	-0.317974	-0.00312302	0.860579	1.6759	-0.245381	-0.0478416	-0.245919	3.41199	0.0153687	-0.48327	-1.13133	0.23855	0.733333	-1.14424	0.0332752	A_25_P00010690
-0.0130796	0.00790829	-0.0083208	0.0108824	-0.0247329	0.00839425	-0.00541176	0.0171391	0.0102475	0.017956	-0.00088564	0.00142788	0.0184489	-0.0161032	-0.026688	0.0221443	-0.0663958	-0.0213291	-0.0160265	0.00221533	-0.00404747	0.00088564	-0.00211353	0.00105593	0.0113691	-0.0423183	-0.0440992	-0.00675402	0.0440499	0.577217	0.0608054	-0.00569461	-0.010641	0.0155343	0.0296349	-0.0366339	0.00693041	-0.00835263	0.0115118	0.0549758	-0.0678772	-0.040065	-0.00311219	-0.047082	0.0205798	0.0205246	-0.0254682	0.00865995	0.0254218	A_25_P00010693
0.03035	-0.0378994	-0.0137289	-0.0112918	0.0178222	0.0182627	0.00910243	0.0530528	-0.023627	-0.0600765	0.0218071	0.0296157	-0.0861044	-0.0314561	0.0273966	-0.0134378	0.00184233	-0.0124774	0.0758438	-0.0189904	0.0246308	-0.0347683	-0.00177311	0.00568127	-0.0128437	0.0248223	0.0109328	-0.0348341	0.00611725	1.63722	0.0254377	-0.0256287	-0.0124423	-0.017461	0.0914473	-0.0505407	-0.0456815	0.00217276	-0.0168049	0.0604786	-0.0581564	0.00932012	0.000327613	-0.00620484	0.0144065	-0.00647618	-0.000327613	0.00802679	0.0680637	A_25_P00010694
0.0122646	0.0303385	-0.0086315	-0.00587054	-0.0123184	0.0220082	-0.00927169	0.00421229	-0.0418171	0.00347926	0.0056861	-0.0183708	0.0110545	-0.0812126	-0.0305066	0.00631418	-0.00774619	-0.00543471	-0.029454	-0.0165416	0.0134771	0.0804192	-0.0748684	0.000332171	-0.0057811	-0.00800829	-0.0263821	0.001494	-0.0575959	0.387643	0.0654679	0.0139566	-0.0115828	-0.0139365	0.046695	-0.000332171	0.00734456	-0.0333	0.0846925	-0.00459036	0.0660722	0.0698311	-0.000938325	0.0556398	-0.0273791	0.022644	0.0530784	0.0411719	0.0365984	A_25_P00010696
0.0351463	0.0167089	-0.0277328	0.0555287	-0.072198	-0.037574	-0.0068898	-0.037698	-0.00547893	0.0305271	0.0204421	-0.0404182	0.0307814	-0.032754	0.0719832	-0.0138181	0.0445264	0.00856521	-0.00621854	-0.0173879	-0.0359869	0.187744	-0.00398983	-0.022759	-0.0155953	-0.00249682	0.0377488	0.0170295	0.0503805	0.116786	-0.0150885	-0.0505933	0.0529598	0.0470638	0.0108421	-0.0206246	-0.0120084	0.0965296	0.0182757	-0.00990129	0.0937797	0.00249682	-0.00939745	0.0206268	-0.00631819	0.0498256	-0.00855555	0.0638081	0.0161051	A_25_P00010697
0.429877	0.664591	0.0169964	-0.216001	-0.106777	0.0630255	0.233576	0.135919	0.148197	0.525794	0.538592	-0.0169964	0.484457	0.172573	1.03267	0.485108	-0.123228	0.0715244	-0.177257	0.0686347	-0.402933	0.674413	0.313158	-0.0861154	-0.154711	-1.16962	1.77805	-0.278804	-1.64295	1.59541	-3.10836	-0.366388	-2.27284	-0.540501	0.781419	-1.322	1.01674	-1.41508	-0.703239	0.82141	-3.2536	-2.19553	0.278452	-0.032853	-0.447657	-0.49598	-0.151746	0.695785	-0.729766	A_25_P00010698
0.73125	0.621729	0.0391561	0.0299287	-0.323276	-0.0861557	0.0681103	-0.0918267	0.138036	0.631098	0.636756	-0.0731357	0.0746626	-0.277533	0.658633	0.024784	0.0102239	0.246004	0.0490175	0.33566	-0.510264	0.545077	0.142652	-0.310653	-0.0938419	-1.06631	1.88851	0.139346	-1.67277	1.31481	-2.61499	-0.480294	-1.94198	-0.584156	0.697135	-1.23045	0.35041	-2.00395	-1.42415	-0.0102239	-2.63161	-1.95674	0.328585	-0.126604	-0.570424	-0.762262	-0.481914	0.191728	-0.75217	A_25_P00010699
0.00511487	0.428937	-0.243079	-0.211982	-0.00511487	0.0179481	0.394976	-0.30656	0.26794	0.427226	1.072	-0.143556	0.294289	-0.115039	1.34779	-0.0176331	-0.0221502	0.238289	0.487743	-0.331163	-0.299758	0.985648	0.392713	0.392284	0.11948	-1.28654	1.91461	-0.277178	-1.0929	1.70315	-0.938028	-0.367707	-1.79798	-0.420506	0.878884	-0.63908	0.827307	-1.7951	-1.02339	0.428937	-1.89526	-1.62301	0.298281	0.192459	-0.24563	-0.0235858	0.201808	1.16561	-0.44801	A_25_P00010700
0.341148	0.655484	0.0819584	0.268336	-0.0349789	-0.000322079	0.000322079	-0.285758	0.287164	0.273185	1.18151	-0.272661	-0.408938	-0.51392	0.702612	-0.602718	0.0155937	0.534876	0.58926	0.0118394	-0.452574	0.609379	0.0720941	-0.0666131	0.258252	-1.14318	2.14288	0.161299	-1.05948	1.70139	-1.2207	-0.259831	-1.63743	-0.436514	0.874187	-0.697252	0.343275	-2.07097	-1.42455	-0.382929	-1.85407	-1.44847	0.387221	0.0195026	-0.573674	-0.415255	-0.399195	0.339309	-0.490936	A_25_P00010701
0.0261719	0.00362256	0.00541087	-0.0279286	0.00515677	0.0171156	0.0450617	0.0523283	-0.025123	-0.0309445	0.00482784	-0.00382185	0.0341854	0.0225785	-0.0336773	-0.0228162	-0.025699	0.00203072	0.0279561	-0.0586749	-0.072181	0.114173	-0.00203072	-0.0207313	0.0112088	0.0130857	0.082497	-0.0434839	-0.0364044	0.0532024	1.17815	-0.0110425	0.0367945	-0.00221464	-0.00774457	0.00399345	-0.00523686	-0.0382882	-0.0354304	0.0545626	0.0442674	-0.0980415	0.00698254	-0.0137031	-0.0474076	-0.0042011	-0.0506727	0.0140791	0.0444982	A_25_P00010706
0.057734	0.019653	0.0280946	-0.0301689	-0.0215871	0.00232584	-0.0205509	-0.0734816	-0.0101924	0.0112115	0.0102989	0.0234506	-0.0329477	0.0130931	0.015283	0.0132099	0.0161165	-0.000226904	-0.063767	0.0576009	0.0129269	0.0849625	-0.0433567	-0.00271045	-0.0141728	-0.0696375	-0.0396528	-0.0218008	0.0151453	-0.0404517	0.518928	0.0196239	0.025466	0.0495371	-0.00711585	-0.0310601	0.0406222	-0.0140386	-0.0143972	0.0304453	0.0484557	-0.0251798	-0.0697251	-0.0381815	0.0252828	0.000226904	-0.0162017	-0.0359586	0.0112162	A_25_P00010707
0.030761	-0.0129815	-0.00560185	0.0183766	0.026919	-0.0742944	0.0584267	0.0678666	-0.00670478	-0.0432036	0.0278376	0.00421727	-0.0201786	-0.0188606	0.0255709	0.0322226	-0.0542301	-0.0401845	0.0147468	-0.0262909	0.0317891	-0.0363905	0.00128502	0.0479644	0.0489143	-0.00438466	-0.00128502	0.0161556	-0.0112989	-0.0310305	0.131444	-0.0166167	-0.0542009	0.0439407	-0.00544491	0.0355491	-0.042371	0.0292895	0.0016449	0.029184	-0.0131582	-0.0367074	-0.00605741	-0.0195031	0.0144541	0.0241083	0.0650878	-0.0239142	0.00519737	A_25_P00010708
0.123597	0.0494317	-0.0181662	-0.00226825	0.044188	0.0521366	-0.044407	-0.0447356	0.0914897	0.0390134	0.00138383	0.0476132	0.0142209	0.0435079	-0.0848671	-0.0771891	0.0157	0.0139347	0.0256711	-0.00138383	-0.00473224	0.0160591	-0.0302721	-0.0244779	0.107188	-0.0804924	0.0327481	-0.062033	0.0724651	2.41374	-0.0433449	-0.00392906	-0.0677606	0.00906259	0.34443	0.0390575	0.0337954	-0.0780296	-0.0657376	-0.110236	-0.0537808	-0.0715927	0.0233394	-0.0233063	-0.0246179	-0.021039	-0.0662845	0.0175898	0.0864909	A_25_P00010709
0.153129	0.0579825	-0.0224257	0.0107378	0.0117869	0.00481634	-0.00706391	0.00629675	0.0325073	0.0113796	-0.0083312	-0.00454733	-0.00380639	-0.0383234	-0.0624281	-0.000696709	0.0201531	0.000696709	0.0360759	0.00875718	-0.00800424	0.018754	-0.0172126	-0.00914447	0.114351	-0.0555273	0.0637894	-0.0137621	-0.0510773	2.27749	-0.045327	0.00364845	-0.0697123	0.0331413	0.13176	0.016018	-0.0493004	-0.0670992	0.0140102	-0.0266556	-0.0696071	-0.0921514	0.0468511	-0.016472	0.0368427	-0.00276591	-0.0373484	0.0320294	0.0825848	A_25_P00010710
-0.00143849	0.0343697	0.0311793	0.00757452	-0.00502623	0.0134811	-0.0661243	-0.0314516	0.000473007	0.00100625	-0.032298	-0.0354838	-0.0303081	-0.017143	0.00529092	0.0417195	-0.0062059	-0.0175265	-0.0147452	-0.0168962	0.0375987	0.0340304	0.0102923	-0.0168866	-0.0116503	0.0096899	0.00426921	-0.0149665	0.0281312	1.06171	-0.0473656	-0.0214572	-0.000473007	0.00603963	0.205073	-0.0264246	0.00174365	0.00829252	0.00838599	0.0236851	0.0179792	-0.00347386	0.00722269	-0.0108744	-0.0106438	0.0194458	-0.0155693	-0.0138035	0.054145	A_25_P00010716
0.0587964	0.00284102	-0.0889536	0.051694	-0.0389124	0.00875316	-0.0133255	0.0311778	-0.0160602	-0.0280096	0.00863893	0.00699825	-0.0111393	-0.0270567	0.0259007	0.0157386	-0.0229528	0.000411173	-0.0338379	-0.000411173	-0.0289558	-0.0109967	-0.0265653	0.0437153	0.0113597	-0.0196531	-0.0219366	0.0465442	-0.0447989	1.75003	0.109447	-0.00828092	-0.0613531	-0.031381	0.160653	0.0512118	-0.0411473	-0.0640663	0.0335146	0.0392106	0.064125	-0.00181072	-0.0237792	0.029926	0.00197336	-0.0252131	0.0345675	0.0296161	0.0879696	A_25_P00010717
-0.0888987	-0.0246769	0.00711291	-0.0470339	0.00440984	-0.00589115	-0.0117544	-0.026451	0.058433	-0.0252813	-0.00596452	-0.0598027	0.0201481	0.0376752	-0.0291812	0.0866321	0.0205008	0.0177551	-0.00568701	0.00119071	-0.0139958	0.0094644	0.0323658	-0.0195767	-0.0164413	-0.0218196	-0.0627769	-0.00625436	-0.00119071	-0.0160555	0.0598286	0.0065831	0.0287207	0.0329912	0.0692207	-0.0348763	0.0541348	0.00743606	-0.0305449	0.0331301	0.0376884	0.0206168	-0.0200057	0.0204997	0.0214928	-0.0144118	-0.00687194	0.0304857	0.010837	A_25_P00010720
0.0188465	0.0253656	0.00284573	-0.0637537	0.00992262	-0.0314371	-0.0331484	-0.0382157	0.0269721	0.0481969	0.00136834	-0.0607834	-0.0264759	-0.00835168	0.0239881	0.067605	0.020568	0.0629813	0.0360475	-0.00924846	-0.0407882	0.0247325	-0.00507958	-0.00335807	0.019225	0.0285171	-0.0421457	-0.00685984	-0.00260701	-0.0466244	0.156499	-0.0488052	-0.00664391	0.0259625	0.0300182	-0.0611595	-0.0416395	-0.00558911	-0.00433605	-0.00136834	0.027383	-0.00881814	0.0145202	0.0213885	0.0188609	0.0322634	0.0225585	-0.0512288	0.000857123	A_25_P00010721
-0.0431564	-0.0150833	-0.00231486	0.0521302	-0.00540076	-0.00354702	-0.00727165	0.025034	-0.0758446	0.0849751	-0.0247643	-0.000766883	0.0233376	0.0250706	-0.0118785	0.0406099	-0.00594514	-0.00891775	-0.133453	0.0259513	0.00900089	0.000766883	-0.0133418	0.0198653	-0.0258386	-0.0403107	0.00340136	0.0680477	-0.0028967	0.00224975	-0.0285485	-0.01002	0.0312756	-0.0400102	0.663093	0.0620549	0.0214878	0.0438636	-0.00438751	0.14486	-0.0551939	-0.0145235	0.0195887	0.0133607	0.0599092	0.0318054	0.0110988	-0.0232823	0.0406679	A_25_P00010736
-0.0451919	-0.00238713	0.0178041	0.00091647	0.027233	0.00834615	-0.0617711	-0.099585	0.0807802	0.125834	-0.00091647	-0.048643	0.0299418	0.031742	0.0141365	-0.093848	-0.0464264	0.0415042	-0.00555914	-0.0401515	-0.0214695	0.0283844	0.0101797	-0.0687537	0.0216812	0.0375234	-0.029736	0.0207273	0.00319014	-0.0224716	-0.0439653	-0.0477776	0.0394447	0.0190818	0.914059	-0.0397024	0.0455188	-0.00532604	0.0723454	0.135843	-0.0770863	-0.0520937	-0.0506455	-0.0732587	0.0532163	0.0581003	-0.00153792	-0.0370096	0.0440842	A_25_P00010737
-0.0190767	-0.00127782	0.0229628	0.00459632	0.0126402	-0.000346016	-0.00689095	0.0147456	-0.0239471	0.0748471	0.0165969	0.0138176	-0.0351133	-0.0401116	-0.0023828	0.0295005	-0.0107816	-0.0141763	0.00795195	-0.000247696	0.0714519	0.000247696	0.0748311	0.0276878	0.00524462	-0.0137997	0.0252327	0.0231962	0.0334195	0.00143892	0.0565992	-0.0225784	-0.0347254	0.027026	0.661601	-0.0267036	-0.0446777	0.0278913	-0.0275464	0.125348	-0.0555103	0.0125659	-0.0182392	-0.0545844	-0.000782294	-0.0107985	-0.00267966	-0.0488303	0.0175242	A_25_P00010738
0.00421456	0.0147144	-0.0071182	-0.0175769	-0.0350324	-0.065212	-0.0193563	0.0392208	0.0460123	0.0550029	-0.0663095	-0.0172936	-0.028682	0.0165965	0.0431146	0.00468617	-0.0363783	-0.0481008	0.0385485	-0.027864	-0.0042526	0.0212552	-0.0260472	-0.00599619	0.0386777	0.0230181	0.00598774	-0.0158098	0.00620752	-0.0340647	0.0254296	0.00930419	-0.0277132	0.0486926	0.174928	-0.00763056	-0.00393629	0.0193955	-0.0497072	0.0383194	-0.0403303	0.000301081	0.0427977	-0.0736514	-0.000301081	0.0102356	0.0216129	-0.00334193	0.0137615	A_25_P00010739
0.0174127	-0.0404681	-0.0634039	0.0046705	-0.00954644	-0.021412	-0.0346741	0.0531905	-0.0737958	-0.0133863	-0.0889963	-0.0499332	-0.0276498	-0.0335342	0.0284389	0.0129231	-0.0536928	0.0319213	0.0185535	0.0202643	-0.023	0.0289934	0.000153669	0.0711895	0.0405855	-0.00798715	-0.00430536	0.0534872	-0.0227763	-0.000153669	0.107981	0.0430234	-0.0308296	-0.00354129	0.161562	0.0307863	-0.0813321	-0.0223949	0.00722877	0.0390912	-0.0213401	-0.00260083	0.0259829	0.0180979	0.0293944	0.0366557	0.0346386	-0.00902329	0.0278338	A_25_P00010740
-0.0321402	0.0411778	-0.0770194	-0.0579302	0.043105	-0.00644253	-0.0423834	0.0622668	0.0121855	0.00711078	0.00157531	-0.0378652	0.000939878	0.0306473	0.00657062	-0.0236056	0.0400867	-0.0176215	-0.0119514	0.0247559	0.0779878	0.0185343	-0.000939878	-0.01815	-0.00500607	-0.0134564	0.00465601	-0.0624225	-0.0452983	-0.0353189	0.0182636	0.00857492	-0.00169298	0.0135181	0.158138	-0.0692848	0.039267	-0.0397603	0.027367	-0.00348373	0.00645635	-0.00470294	0.0323324	-0.00532662	-0.00445371	0.00857436	0.0503762	-0.043747	-0.000305203	A_25_P00010741
0.0229991	-0.0136954	-0.0847787	-0.03031	0.0978907	-0.00605162	-0.00602962	0.0399944	-0.0390254	0.00614917	0.0583088	0.0154701	0.0089686	-0.0586463	0.00137066	0.0683483	0.0412629	0.042916	-0.0258279	0.00849515	0.0585692	-0.0871882	-0.00321846	0.076908	0.00894838	-0.0319009	-0.13253	-0.0164678	-0.00223043	-0.0676061	0.0311192	-0.0299704	-0.00137066	-0.0821227	0.138881	0.0207608	-0.0211076	0.0129499	0.0228424	-0.00425428	0.0311654	0.0443426	0.095575	-0.0136365	-0.022501	-0.0751894	0.0525377	-0.0425809	-0.0115511	A_25_P00010742
-0.0340716	-0.0886383	-0.0571017	-0.0705341	-0.0461549	-0.0239488	0.00846138	-0.052595	0.0339737	0.0901101	0.0756644	0.0483898	0.0390346	0.0634779	0.0130338	0.0664397	0.0627156	0.0175318	-0.0305719	0.0556189	0.00166552	-0.0485582	-0.050287	-0.0570608	-0.0201279	-0.0856064	-0.0880867	-0.0563697	0.255517	-0.0456896	-0.0185156	-0.0425999	0.445403	0.024523	0.180374	0.0718597	0.090543	0.0828756	0.0235316	-0.0441941	-0.0126665	0.076346	0.0497993	-0.0335991	-0.00814202	-0.00166552	0.0166044	-0.0345632	0.0337065	A_25_P00010743
0.0103531	0.0223285	0.0545453	-0.0217022	0.0289278	-0.000904196	-0.0671303	0.0109318	0.0727843	0.0557855	0.0313007	-0.00136957	-0.0291475	-0.00648365	-0.0488794	0.0688045	-0.0176961	-0.0688465	0.0159468	-0.0537409	0.0504073	0.0750087	0.00475406	-0.0109173	0.0289607	0.0270202	0.0170356	0.00624554	-0.0304088	-0.0561197	0.000904196	-0.0106337	-0.001708	0.0364815	-0.018621	-0.0121946	-0.0343706	-0.0607672	-0.0176396	0.0204353	-0.0550448	-0.0362419	-0.0540968	0.01003	0.0723571	0.0641434	-0.0246432	0.0187288	-0.0118837	A_25_P00010746
-0.0561213	-0.0248389	0.00156401	-0.00576973	-0.051819	0.0232533	-0.045352	-0.0528382	0.0130644	0.0411263	-0.034373	-0.0599813	-0.00381617	0.055326	-0.0458256	-0.0390389	-0.00584284	-0.0321658	-0.0349472	-0.059073	-0.0442749	0.0195779	0.0290286	0.00819227	-0.00156401	0.0134609	0.0586781	0.100415	-0.0472134	0.0231859	-0.0584191	0.00971072	0.0410309	0.0155769	-0.00194906	-0.0473038	0.00298059	0.013796	0.0572419	0.00162331	0.00736708	-0.0199535	-0.084951	0.0252056	0.0508465	0.0928358	0.0288072	-0.0123935	0.0280817	A_25_P00010747
-0.0227998	-0.0440285	0.00474447	0.0240693	-0.0318895	-0.021503	-0.0128024	-0.00967554	-0.0175443	-0.0113589	0.0296818	-0.0154699	-0.0375705	-0.00981772	-0.0109018	0.00917398	-0.0605549	-0.0070033	-0.0187915	0.0168782	0.0145236	0.00213725	-0.0109493	-0.0083462	-0.0194036	0.0303521	-0.0019702	-0.000843147	-0.0211123	-0.0412675	0.037508	0.0499435	0.0241366	0.0398265	-0.0139719	0.0223884	0.0302409	0.0038527	0.0182408	0.000843147	0.0103294	0.00207557	0.0532915	0.0715859	0.105742	0.0333404	0.0294589	-0.0358506	0.0282723	A_25_P00010748
-0.0153996	0.0208919	-0.00941698	-0.00544542	-0.0264621	-0.00393058	0.0028696	0.0243861	-0.00136217	0.04412	0.0053217	-0.0169874	-0.0290676	0.0497373	0.00390496	0.0244704	-0.0259766	-0.0586047	-0.0552391	-0.00320225	0.0397463	0.0501277	0.0470861	0.0400364	-0.0119945	-0.0210801	0.0524097	0.115868	-0.100033	-0.0245027	-0.00113266	0.00113266	-0.0482478	0.00315541	-0.00985136	-0.00149761	0.014923	0.031271	0.0547629	0.0134763	-0.0976106	-0.0594611	-0.00686458	0.00216264	0.0781188	0.0213652	0.0424832	-0.0105269	-0.00263654	A_25_P00010749
-0.0212718	-0.00528412	-0.0247673	0.103593	0.125511	0.0692026	0.124905	-0.0454816	-0.0427772	0.0218542	0.028601	0.0716368	0.0631831	-0.0382331	-0.0371184	-0.000678018	-0.0241446	0.109927	0.0353587	0.0845784	-0.0247508	0.0405108	0.0333645	-0.0564032	0.017056	0.0665824	0.0377633	-0.0490927	0.176163	0.171679	-0.000966024	-0.0351049	0.000678018	-0.00800746	-0.0465708	0.00972875	-0.00806491	0.0601568	-0.0789282	-0.0662323	0.0374095	0.0155452	0.0363661	-0.0398932	-0.0903553	-0.067879	-0.0339723	-0.00662415	-0.0205783	A_25_P00010753
0.00976357	-0.0240805	0.0156783	0.0220121	-0.00486398	0.0338076	0.047188	-0.0664576	-0.00977096	-0.0201292	0.0527809	0.0593344	-0.0171756	-0.074198	0.0326516	0.0775635	-0.0317555	-0.0452496	-0.0226468	-0.0835198	0.0357808	-0.0331932	0.042671	-0.00687652	0.0422368	0.0406498	-0.0202509	-0.0413994	0.104745	0.190169	0.00503343	0.00297434	-0.0108195	-0.0312896	0.013381	0.0431496	0.00323981	-0.0158088	-0.0185022	-0.0160193	0.0348244	-0.0272959	0.000149534	-0.0332511	-0.000149534	-0.0288375	0.0208401	0.014467	0.0117884	A_25_P00010754
-0.179162	0.965636	-0.984365	-0.936208	-0.610826	-0.854152	1.43131	0.376676	2.29604	-0.960462	-0.160132	1.63914	1.11508	2.74312	0.0478673	-0.119369	2.86591	-0.537288	4.55237	1.02588	0.382847	-0.352907	-0.0478673	2.82625	2.50456	-0.942048	-0.878194	-0.448322	-0.994259	1.1713	-0.696628	-0.686629	-0.891183	0.281686	-1.04913	2.14329	0.72522	2.1552	2.73976	2.748	-0.86544	-1.0171	-0.326699	1.07275	-0.834168	0.756007	2.60483	-0.138616	-0.307967	A_25_P00010755
0.0170349	0.701263	-0.491106	-0.442185	-0.421948	-0.465621	0.651022	0.16999	1.83667	-0.470293	-0.108067	1.06736	0.475205	1.7887	-0.114334	-0.277743	2.3634	-0.25928	3.91842	0.661524	0.214319	-0.222268	-0.0170349	2.07797	1.87835	-0.45737	-0.436816	-0.115984	-0.53033	0.739598	-0.417657	-0.374278	-0.499342	0.274023	-0.495487	1.47643	0.466093	1.02141	1.15811	1.65218	-0.382996	-0.488526	-0.0748577	0.736356	-0.52046	0.421079	1.7877	-0.143036	-0.249116	A_25_P00010756
0.0217357	0.0303507	-0.0907626	-0.0253109	-0.104223	-0.100807	-0.0176076	-0.102081	-0.128873	-0.00367645	0.200074	0.0818175	0.0108931	-0.164316	0.0405481	0.0136205	0.388799	0.175275	0.336258	0.0183032	0.142648	0.11738	0.113349	0.0875415	-0.133671	0.0922047	0.00473321	-0.104784	-0.142862	-0.125525	1.28553	-0.111271	0.198615	-0.0104508	-0.117367	-0.100633	-0.135139	-0.0347133	-0.00992384	-0.0961872	0.482869	0.291719	0.425845	0.0967433	-0.148318	-0.0701736	-0.0751456	0.00367645	0.0177016	A_25_P00010760
0.0515047	0.122473	-0.578358	-0.256553	-0.616041	-0.097566	-0.318446	-0.215048	0.176368	0.0856024	0.209944	-0.437729	-0.265119	-0.107251	-0.0346716	0.00727555	0.174777	0.0784491	0.00297519	-0.0807376	-0.419714	-0.336274	-0.00297519	0.0390287	0.327977	0.991151	-0.107251	-0.23036	-0.731103	0.639023	-0.882885	0.372108	-1.1285	0.416453	0.103131	-0.666513	1.03846	0.0987734	-1.30103	0.363421	1.73115	-0.659368	0.0209718	-0.359123	-0.220517	0.126379	0.320899	0.405216	0.145273	A_25_P00010761
-0.0279661	-0.000865076	-0.000368183	-0.0105162	0.0172158	0.00953956	-0.0184165	-0.0313498	-0.00532309	0.052849	-0.0293912	-0.0061499	-0.0122449	-0.0347406	0.00860419	0.00322739	0.0273835	-0.0276269	-0.00869848	-0.0115968	-0.0106898	-0.0243167	-0.0160131	0.0148475	0.0318507	0.0247182	0.0208726	0.0240164	0.044939	-0.0253641	-0.018575	0.00843082	0.00592598	0.0396318	0.255093	-0.0517518	0.00164058	0.0182512	-0.012849	0.0620364	-0.0412197	0.00127653	-0.0167733	0.0508299	0.0434854	0.0038972	-0.0254601	0.000368183	0.0244949	A_25_P00010763
0.0196589	-0.00684749	-0.0493023	-0.0653835	-0.0577314	-0.00347514	-0.0162998	0.0281513	-0.0303804	-0.0179573	-0.0448098	0.00460101	0.0300784	0.00782622	0.0340452	0.00718327	-0.0199211	-0.0336506	0.00291298	-0.0173706	-0.00102821	-0.0421529	-0.0230313	0.0148787	-0.0521536	-0.0153672	0.0193638	0.00102821	0.0171751	0.00952664	0.00702691	0.0186889	-0.0155073	-0.0125298	0.141092	-0.0146273	0.00306686	-0.00557897	0.0222936	0.0572546	0.0100468	0.0536532	0.0450684	0.0734374	-0.0237652	0.0105921	-0.00172281	-0.0426638	0.0243919	A_25_P00010764
-0.0580232	0.0327499	-0.014546	-0.0616009	0.0263714	0.0553813	-0.0215156	-0.0153547	-0.0101406	0.175176	-0.0445494	0.0783423	0.0266765	0.00791893	0.00532086	-0.00166385	-0.00762928	-0.0408262	-0.0270009	-0.00330905	0.0819847	0.003088	0.0190322	0.00867207	0.0441726	0.00487229	-0.0228738	-0.0393343	0.304166	0.123867	-0.051537	-0.0134105	0.0680461	-0.00231134	1.65386	0.0410888	0.0994844	0.0161359	-0.00519728	0.25645	0.00352505	-0.00459497	0.00166385	-0.00988137	-0.00555475	-0.0126347	-0.0269332	-0.0406933	0.0903261	A_25_P00010765
-0.0872253	-0.012903	0.0638133	-0.00107732	0.0507457	0.0850474	-0.0147082	0.0547922	-0.0164413	0.0967558	0.0234526	0.0704377	-0.0391866	-0.014264	0.0443247	0.059606	-0.0111869	-0.0283492	-0.012352	-0.00777535	0.0314527	-0.0377604	0.00107732	0.0436912	-0.0307546	0.00112863	0.0311092	-0.00328321	0.120456	0.0959234	-0.0191083	0.0673134	-0.0512944	-0.0568138	1.81221	-0.0242513	0.014302	0.0608106	0.141062	0.213377	-0.0105762	-0.0495858	0.0271055	-0.0289671	0.140966	-0.0481936	-0.0291418	-0.0147123	0.0840463	A_25_P00010766
0.0489315	0.420738	-0.774152	-0.0761762	0.473854	0.609714	0.407292	0.159163	0.449489	0.575011	0.119262	-0.0489315	0.633633	0.555493	0.390927	0.298621	-0.127298	0.616008	0.556288	-0.0787944	0.184433	0.356291	-0.0810361	0.674323	-0.131832	-2.22321	0.712955	-0.152452	-1.70958	0.471928	-3.21081	-1.12177	-2.96143	-1.1724	0.100191	-1.26326	-0.0812295	-2.72797	-1.40973	0.327988	-2.02257	-2.35858	0.439149	-1.12501	-0.459208	-0.95092	-0.546126	0.655647	-1.2193	A_25_P00010769
-0.00319279	0.468272	-0.489667	0.19998	-0.00678872	0.389397	0.00319279	-0.142993	0.588963	0.664983	0.289482	0.142218	0.242445	0.345399	0.21627	0.128392	0.322562	0.858812	0.783572	0.445684	0.128392	-0.0238697	-0.104549	0.592237	-0.194296	-2.34381	0.966561	0.0414313	-2.07223	0.378808	-3.46881	-1.46336	-3.01094	-1.03037	0.343855	-1.07308	-0.444333	-3.12004	-1.73806	-0.0301137	-2.1015	-2.40296	0.616797	-0.905212	-0.853235	-1.12135	-0.941532	0.235548	-1.32381	A_25_P00010770
0.00107699	-0.0248846	-0.0313442	-0.0286483	-0.038884	-0.0658024	-0.023655	-0.0238817	-0.0130319	-0.0322807	-0.0453307	-0.0184585	-0.0334481	-0.0108199	0.0518526	-0.0440293	0.0165873	0.0633208	-0.0138891	0.00227178	-0.0428125	0.0142646	-0.0373139	0.000140931	-0.0201241	0.00453463	0.0187151	-0.0289658	0.0462112	-0.0687057	0.0144816	-0.0324614	0.0871335	0.034145	0.0587956	0.0245021	0.0151873	0.0247224	0.004834	-0.000140931	0.0867245	0.0136161	0.0543775	0.0599871	0.00741751	-0.00264565	-0.0241183	0.0133738	0.0321082	A_25_P00010771
-0.0231019	-0.0445644	-0.0195873	0.02608	-0.00294476	-0.0332706	-0.0188522	-0.0197751	-0.0537442	0.00748647	0.0426685	-0.020909	-0.02323	-0.00820548	-0.0467023	0.0143336	0.00977007	0.0621081	0.0581791	-0.0601159	0.018112	0.00740709	0.0220045	0.0323401	0.0499515	-0.0293419	0.0208035	-0.0288142	-0.030166	0.00917622	-0.044067	-0.0277295	0.107982	-0.0256107	0.0346188	0.0193051	-0.0118697	-0.013445	-0.015993	-0.00374809	0.0970737	0.0362271	0.0734847	0.1331	-0.0630566	0.00294476	0.00487679	0.0544544	0.0176946	A_25_P00010772
0.00171361	0.00939064	0.0624227	-0.0076252	-0.0085781	-0.0250237	-0.0104265	-0.00874855	-0.00366578	0.00141209	0.0314871	-0.0307278	-0.0622923	0.00875275	0.0102054	0.021327	0.0522429	0.0707493	-0.0110109	0.0264004	-0.0354941	0.0221671	0.0258695	-0.0319452	-0.0506739	0.0129327	-0.0169897	-0.0313718	-0.0348612	-0.0547131	-0.0360506	0.0302454	0.168087	0.0698714	-0.0129561	-0.00711332	-0.055476	0.00365516	-0.0731168	-0.0213781	0.11674	0.0498044	0.0262829	0.0621189	0.0145245	-0.0129289	0.0190065	-0.00141209	0.00231771	A_25_P00010773
-0.0128954	-0.0706065	0.00522751	0.0207173	0.0568873	0.0692008	-0.0617237	0.00207243	0.0249473	0.0557158	0.0586758	0.0460752	0.0359727	-0.00207243	-0.0427186	-0.0267115	0.0167483	0.0175514	-0.0390653	-0.0386087	-0.0112905	-0.0345874	0.0224511	-0.0232207	0.058646	-0.028286	0.0344491	-0.0264435	0.254817	0.207823	-0.0284679	-0.042838	-0.0597567	0.00978413	-0.0380326	0.032082	-0.0165934	-0.0347992	0.0543567	-0.091157	0.0333744	0.0187899	-0.0532453	-0.0441926	0.0253098	0.0295501	-0.0697153	-0.0134512	0.00596921	A_25_P00010774
0.0327257	0.0655382	-0.0634059	-0.0100994	0.000186263	0.0274864	-0.00636949	-0.0862604	0.441695	-0.0511318	-0.0479747	0.456834	0.0489093	0.447907	-0.0610515	-0.0790841	0.182467	0.051551	1.18045	0.0414174	-0.0861715	-0.0353297	-0.0331516	0.00840276	0.534395	0.150065	-0.0371779	-0.000186263	0.219839	0.149083	-0.070874	-0.0753337	-0.10909	0.0589229	-0.0904834	0.468806	-0.0166859	0.399892	1.76087	0.233094	-0.0356266	-0.0619359	-0.117009	0.136001	-0.0854375	-0.0161635	0.190437	-0.0106249	0.0478851	A_25_P00010775
0.0125201	-0.0098249	-0.0106462	0.0265181	0.173291	0.0572632	0.0114316	-0.110812	0.0158498	0.0568542	0.0114564	0.0473127	0.0220499	0.0320983	-0.084002	0.0489087	-0.0370751	-0.0246782	0.0983593	-0.0153898	-0.053051	-0.0152794	-0.0158378	-0.12146	0.0723713	0.0098249	-0.0513596	-0.0224621	0.174502	0.183187	-0.0386786	-0.0690315	0.0356979	-0.0348918	-0.0519642	0.0905984	0.0289048	0.0262432	0.18245	-0.0950372	0.0489658	-0.0329784	-0.0320785	-0.0974374	-0.0369088	-0.0546079	-0.0687391	0.0162378	0.00278967	A_25_P00010776
-0.0252271	0.0219713	-0.0631095	0.00644664	0.0225301	-0.015285	-0.0848648	0.0158732	-0.00348515	-0.0305615	-0.0267146	-0.006008	-0.0278278	0.0201831	0.0215658	0.0129989	0.0241894	-0.0225352	0.0184736	0.0098861	-0.0219066	0.01327	0.0273396	0.00461658	-0.06024	-0.0306196	-0.00240183	0.0397354	-0.0701111	0.00383502	-0.0577961	-0.0323778	0.00719691	-0.0181839	-0.110501	0.0169844	0.0379788	0.0271227	-0.0334886	-0.0242465	0.0377493	0.0107286	0.0162961	-0.0134655	-0.0151643	0.102187	0.00111941	-0.00111941	-0.00252506	A_25_P00010781
0.0188475	-0.00276026	-0.028994	0.0228668	-0.0178626	0.0293249	-0.0354595	-0.00397164	3.34738e-06	0.0138906	-3.34738e-06	-0.0307797	-0.0307433	-0.0323808	-0.00631034	0.018377	-0.0401895	-0.0476967	-0.0157404	-0.0263481	-0.0104917	-0.0151136	-0.00704297	0.00290425	0.0433203	0.00604288	0.00564591	0.00175783	0.0100723	0.139374	0.0367977	0.00802297	-0.000632085	0.0194371	0.328007	0.0115557	-0.0148667	-0.00739882	-0.00705539	0.0835084	-0.0470911	0.0479635	0.0205963	0.0513946	0.0184524	0.112781	-0.0156473	-0.00313906	0.0456072	A_25_P00010783
-0.0599442	-0.0556444	-0.0304167	-0.0153511	0.0077706	-0.00509771	-0.0215849	-0.042701	0.0573572	0.0167828	0.0182917	-0.0117743	0.0324518	0.00789192	-0.0473151	-0.00860036	0.0197426	-0.020433	-0.0619879	-0.0043277	-0.0279061	0.0224205	0.0199227	-0.00634958	-0.00599206	-0.0363449	0.019297	0.0204118	0.0113665	-0.0127863	-0.0523571	-0.0487614	0.0612656	0.000150008	0.173108	-0.000150008	0.0577141	0.0486998	0.0633925	0.0598494	0.0274871	0.0408918	-0.0548169	-0.0163356	0.0279171	0.0301043	0.00257886	-0.0711656	0.0234303	A_25_P00010784
0.043858	-0.0419735	-0.0762966	0.0900223	0.114622	-0.0291413	-0.164613	-0.168303	0.118912	0.0646238	-0.0142399	0.0759054	0.0767039	0.125967	-0.0912243	0.196067	-0.00241935	0.074764	0.0431225	0.0115836	0.210266	-0.0440613	-0.0832681	-0.00823903	-0.0897143	-0.0427158	0.0335056	0.108972	-0.0613696	-0.231156	0.114906	-0.06031	0.0710486	-0.0125631	-0.395849	0.0713597	0.0672119	0.0399941	-0.0451499	-0.178802	0.0450892	0.31499	-0.0722157	-0.132588	-0.111414	0.00241935	-0.0670451	0.0350192	-0.0466257	A_25_P00010785
0.0115067	-0.00488099	-0.104567	0.103765	0.1175	-0.0790942	-0.137413	0.00683423	0.000401897	0.0324281	0.0571794	0.04642	0.0794941	0.0953759	-0.131049	0.0879652	-0.017322	0.106663	0.0621299	-0.0188213	0.343752	-0.0131325	-0.00734041	0.0128012	-0.0661747	-0.0135732	-0.0513048	0.0143646	-0.181495	-0.239439	0.206372	-0.0358485	-0.000401897	-0.0553599	-0.42123	0.0623027	0.0382719	0.00662364	0.00499682	-0.158271	0.0327449	0.309658	-0.039797	-0.0679777	-0.0163833	-0.00688215	-0.0933639	0.0347468	-0.057834	A_25_P00010786
0.0314953	0.0278008	-0.0242033	0.291289	0.0959039	-0.052574	-0.226295	-0.166878	0.0599056	0.0796681	0.0334441	0.0158643	0.0406287	0.116116	-0.152386	0.205019	-0.00492466	0.0613894	-0.0267517	-0.0247724	0.462434	0.112364	-0.0956354	0.00905342	-0.104019	-0.0840545	-0.0174939	0.0936096	-0.0723739	-0.285022	0.0828434	-0.0726848	0.0820842	-0.0435655	-0.461474	0.0530131	0.0623253	0.00492466	-0.064955	-0.299504	0.0238049	0.281551	-0.101782	-0.181363	-0.0940843	-0.0379633	-0.179016	0.0624357	-0.09253	A_25_P00010787
0.00433751	0.0071016	0.0180279	-0.0270058	-0.0235835	-0.0254411	0.0218967	0.0151089	-0.035387	-0.0714143	0.0200065	0.0216685	-0.0461183	-0.0398628	0.117722	0.0101217	-0.0195003	-0.0735298	-0.000640338	0.000640338	-0.0574753	0.078774	-0.0180258	0.0401415	-0.0238552	0.0768549	0.112165	-0.0550925	-0.0512158	0.0132876	0.220017	-0.0132098	-0.0919193	-0.0110633	0.788704	-0.0296977	-0.0114951	-0.0612454	-0.0432107	0.104371	0.0357457	-0.00969455	0.028855	0.0135108	0.0113223	-0.0216575	0.024358	0.0345963	0.0467862	A_25_P00010788
0.0593371	0.0365262	-0.0660808	-0.08298	-0.0290334	-0.0521174	0.00574227	0.0314947	-0.0289237	0.00258092	0.0829728	0.0360785	-0.0124727	-0.0138261	0.200574	-0.0561936	-0.00850823	-0.054598	-0.0710737	-0.00258092	-0.127154	0.229862	0.0242483	0.0444694	0.00402978	0.228452	0.252159	-0.0451699	-0.124791	0.0485748	0.415722	-0.035972	-0.101732	-0.0476979	0.731001	-0.114605	0.0929381	-0.152858	0.0219772	0.212765	0.140075	-0.0915444	0.00704754	-0.0286093	-0.0893527	-0.110192	0.00312912	0.117716	0.0493633	A_25_P00010789
-0.0236046	-0.0620309	-0.011589	0.0137007	0.00427585	-0.0164236	0.0517308	-0.00101842	0.0160494	-0.0469309	0.0604076	0.0387434	-0.0114671	0.0492471	-0.00981473	0.0428155	-0.00372543	-0.00558142	0.0493712	0.0268607	0.000441777	-0.0288066	0.0288655	0.0140023	0.0422507	0.00476977	-0.0294707	0.018385	0.0426584	-0.00967286	0.0634228	-0.0165155	-0.0746078	-0.00671013	-0.00251918	-0.0393156	0.0754072	-0.00872907	0.0138551	0.041548	-0.0334274	-0.0333388	0.029701	0.0198049	-0.000441777	-0.0107504	0.0169279	-0.0269536	-0.00413503	A_25_P00010790
0.0148146	-0.0396478	-0.0248011	-0.0512998	-0.0192494	0.0174763	-0.0158942	-0.00704637	-0.00139019	0.0378671	-0.0125565	0.0581028	-0.00414756	-0.0177741	0.0120208	0.00765434	0.0221837	0.0490465	0.0782825	-0.0209941	-0.062276	0.00283312	0.018556	0.0251558	0.000841773	-0.0111399	0.0067579	-0.0668173	-0.0439726	-0.0694314	0.000741418	-0.0264039	-0.0545804	0.0139589	0.0197236	-0.0129655	0.0461214	0.00391473	0.0127207	0.0406297	-0.0341296	-0.0329977	0.00248624	-0.000741418	-0.0556848	0.0182635	0.031292	-0.0288785	-0.0128003	A_25_P00010791
-0.0111908	-0.0192904	-0.0037427	-0.0404148	0.0637369	-0.0574692	-0.0732373	-0.0727015	0.0387624	0.0133508	0.0531125	-0.0363114	0.0146973	0.0418478	-0.0187622	-0.0527114	-0.0154969	0.119793	0.0314707	-0.0363534	0.0715392	0.000228298	0.0141529	-0.0180922	-0.029323	-0.0616835	-0.0449485	-0.0456805	-0.0230595	-0.0223281	0.0448571	0.01803	0.0854061	0.0111627	0.011467	0.0123392	0.058762	0.0270947	-0.0203443	-0.0124195	0.0741522	0.0679275	0.0282973	0.0715567	0.0151086	-0.0720308	-0.00818306	-0.000228298	0.00745893	A_25_P00010792
0.0065102	-0.0260661	0.0624268	-0.0446915	0.0451293	-0.0128087	0.0561552	0.102732	-0.0206152	-0.0933553	0.098987	0.0856606	-0.0208368	-0.0490631	0.0503034	0.0472747	-0.0423123	0.00140194	0.116569	0.000703111	-0.0147929	-0.0678504	-0.0304894	0.0737593	0.0231626	0.046651	-0.00762628	-0.0321847	-0.0528618	-0.0176251	0.076049	-0.0615846	-0.0369444	0.00269845	-0.0271963	0.0211998	-0.0817827	-0.00778076	0.0695408	0.0356113	-0.065734	0.00899338	0.0418616	0.0412646	-0.078598	-0.0931539	0.0268082	-0.000703111	-0.0206111	A_25_P00010793
-0.00432097	-0.114266	0.111508	-0.0607594	0.120528	-0.183119	-0.168194	0.0187509	-0.106478	-0.173976	-0.117348	0.00211395	-0.141602	0.0561066	0.147272	-0.161859	0.00179483	-0.0806271	0.0192617	0.00546362	-0.0814931	-0.0442281	-0.060847	-0.110015	0.0299895	0.580901	-0.00179483	-0.0220456	-0.0598863	-0.0858772	-0.0183946	0.179665	0.210466	0.0131267	-0.433995	0.00812031	0.102715	0.331287	-0.0363086	-0.0296702	0.335617	0.314595	0.0781413	0.15468	0.299638	0.238063	0.0615682	-0.0812907	0.137319	A_25_P00010794
-0.0238082	-0.0446854	0.0354637	-0.00800244	-0.0262456	-0.106531	-0.0710278	-0.00935864	-0.0242024	-0.0853883	-0.0129444	-0.00590255	-0.0674686	-0.0301314	0.014161	-0.0382081	0.0315854	0.00183086	0.0878461	0.0498867	0.0196374	0.00405454	0.039098	0.0211452	0.0146103	0.212968	0.0356825	-0.00183086	-0.0718682	-0.0385892	-0.0147309	0.0245849	0.0729879	0.025081	-0.234578	-0.0410051	-0.0120924	0.0286981	-0.0165107	-0.0930236	0.10988	0.15104	0.0612553	0.0596356	0.0720771	0.0215685	0.0260379	-0.0233805	0.0257373	A_25_P00010795
0.232123	0.327741	-0.125414	0.00164377	-0.35707	0.1822	-1.00208	-0.185357	0.598628	0.0781379	0.445982	-0.521366	0.0317962	-0.134964	0.206185	0.326647	0.362078	-0.0621631	-0.182245	-0.0353543	-0.428334	-0.172365	0.240485	0.2489	0.455904	-0.0493695	0.0781379	0.0478036	-0.497546	0.511855	-0.952015	0.080525	-0.249655	-0.141451	-0.0418047	-0.450471	0.446596	0.145387	-0.521046	0.222948	-1.42384	-0.215496	-0.131788	0.249759	-0.497546	-0.00164377	0.067557	0.32627	-0.109032	A_25_P00010797
-0.0259239	0.0767369	-0.374722	0.768813	-0.435324	-0.539021	-0.0505536	-0.408689	-0.70432	-0.033584	-0.271279	-0.284714	0.0259239	-0.255992	-0.625135	0.463351	-0.309296	0.490654	0.154452	-0.108312	0.515295	0.613004	0.135051	-0.0295963	-0.726416	0.427588	0.527831	0.0832817	0.44953	-0.566854	0.209066	0.034574	0.250525	0.637564	-1.23008	-0.461528	-0.170262	1.32146	-0.343294	-0.4172	1.3617	0.36557	0.338399	0.575481	-0.0805052	-0.314996	0.20428	1.76458	0.227228	A_25_P00010799
-0.0155559	0.0465441	-0.21477	0.562746	-0.373917	-0.349011	-0.0898467	-0.235709	-0.435336	-0.186923	-0.223599	-0.26184	-0.0634661	-0.155641	-0.327216	0.329349	-0.178396	0.205636	-0.00880539	-0.000908682	0.497527	0.33765	-0.0187561	0.000908682	-0.378644	0.414301	0.00996875	0.149188	0.604519	-0.326951	0.116196	0.204442	0.401205	0.692974	-0.722567	-0.32507	0.0586854	1.46799	-0.0786966	-0.324457	1.00207	0.191565	0.20102	0.687325	0.0145754	-0.144689	0.37648	1.50537	0.289839	A_25_P00010800
-0.0236457	-0.0170435	0.00144592	-0.047415	-0.0242821	-0.0543191	-0.052967	-0.0474227	0.0755585	0.0088168	0.00556468	-0.0104767	0.0178146	0.0118307	4.59892e-05	0.0106921	-0.0111542	-0.0455982	-0.0287598	-0.0334486	0.0224988	0.0158507	0.0132898	-0.0385079	-0.0197681	0.00507081	-0.0389533	-0.0526841	0.0639156	0.00631526	1.14284e-05	0.00628179	0.0318578	0.0258263	0.183801	0.0364842	0.0628454	-1.14284e-05	0.0140753	0.0871053	-0.0183092	-0.0442368	-0.022091	-0.0557772	-0.00487602	0.00149617	-0.00569485	-0.0339082	0.020017	A_25_P00010803
-0.00222645	0.0120895	-0.0707382	-0.0473882	0.00409408	0.0204185	-0.00389272	0.0145107	0.024793	0.00294332	-0.0329118	0.0315417	0.00104111	0.0386918	-0.0197084	0.0128904	-0.0195495	-0.0231025	0.0308162	-0.0298678	-0.0253879	-0.00222185	-0.0518893	-0.025739	0.00655015	-0.00651057	-0.01322	0.0188541	0.00407275	0.0620484	0.00640092	0.0359213	0.0153752	-0.0147127	0.0865275	0.00311571	-0.0101856	0.026894	0.0453988	0.0692325	-0.0208456	-0.0161548	-0.0269222	0.00936898	-0.00926611	-0.0371647	-0.0393383	-0.00104111	0.0147997	A_25_P00010804
0.0675745	-0.00356197	0.0113213	0.0844613	-0.0988824	-0.109007	-0.103499	-0.0653766	-0.122098	-0.15527	0.0306843	0.0452275	-0.0411173	-0.0750016	-0.113262	0.178283	0.14986	0.138717	-0.0761366	0.0127178	0.147598	-0.0155093	0.00356197	-0.0436017	0.213628	0.131886	-0.0054503	-0.115586	-0.127359	-0.133593	0.691606	0.152565	0.240366	0.0827716	-0.111149	0.172934	-0.219697	-0.012561	-0.028917	-0.101307	0.460166	0.0401517	0.11	0.448777	-0.144615	0.448124	-0.0180517	0.151138	0.103256	A_25_P00010805
0.0742631	0.0123194	0.00188231	0.077511	-0.0316983	-0.15098	-0.133058	-0.0738248	-0.0827798	-0.123319	-0.0183863	0.0339216	-0.102828	-0.155029	-0.162902	0.1539	0.114641	0.131038	-0.0216691	0.0107977	0.157139	-0.0283772	0.00616888	-0.0589934	0.183033	0.121465	-0.0539159	-0.141177	-0.160414	-0.13819	0.530668	0.157739	0.292424	0.125552	-0.192603	0.12859	-0.29321	-0.0508295	-0.0918669	-0.0974873	0.463428	0.0867303	0.0453045	0.417938	-0.198403	0.345756	-0.00188231	0.140681	0.0828997	A_25_P00010806
0.104609	0.0440745	0.0522789	0.0786505	-0.0448897	-0.162514	-0.0557346	-0.0500276	-0.0896803	-0.131816	-0.0112894	0.0112894	-0.0992961	-0.0890845	-0.107092	0.174827	0.143881	0.154697	-0.0387427	0.0113338	0.0918129	0.0260044	-0.0114482	-0.0605357	0.128321	0.102792	-0.0426494	-0.118759	-0.0980979	-0.137672	0.51017	0.0900116	0.208223	0.0785334	-0.17909	0.154672	-0.224078	-0.0281759	-0.072794	-0.0562952	0.43163	0.0806508	0.0998986	0.34606	-0.119539	0.309503	-0.0141734	0.196984	0.0710341	A_25_P00010807
0.194272	0.0213067	0.0118122	0.848211	-0.633408	-0.973496	-0.956514	-0.812899	-0.639798	-0.0256186	0.814317	-0.334621	0.201401	-0.791136	-0.510191	0.775734	0.179665	0.0300191	-0.524584	-0.608875	0.765833	0.391819	-0.285394	-0.0123664	-0.642786	0.927042	0.0606766	-0.03536	-0.378018	0.0039459	0.65364	0.0679156	1.83933	0.944158	0.168061	-0.268626	-0.229598	0.101555	-0.0039459	-0.468457	2.94698	1.77532	-0.235687	0.26156	-0.572303	-0.175911	-0.731461	1.25047	0.422209	A_25_P00010808
0.52941	0.559906	-0.221022	0.751568	0.52906	0.846829	0.248952	0.667816	0.52025	0.457401	0.435294	0.0202045	0.285134	0.308776	-0.140384	-0.0348117	0.35121	0.273163	0.612717	0.380244	0.629245	0.334102	0.26621	0.340893	0.000643443	-1.27204	-0.0600922	0.470302	-0.559167	-0.15981	-1.12506	-0.000643443	-1.37922	-0.330931	-0.0483511	-0.106573	-0.682203	-1.30137	-0.991458	-0.390564	-0.41115	-0.980745	0.0692821	-0.575372	-0.386408	-0.248453	-0.449754	-0.876878	-0.864508	A_25_P00010815
-0.0123775	0.00419351	-0.0641757	0.0229312	-0.100226	-0.0905459	-0.0273602	-0.0353689	0.025217	0.198481	0.0080455	0.022104	-0.00147174	-0.0225151	0.0252713	-0.0238877	0.0173374	0.0265475	0.0204807	0.00147174	0.10085	-0.0611012	-0.0407186	-0.023321	-0.0231773	0.054805	0.0767173	-0.109299	0.0953822	0.0684633	0.00293461	-0.00905847	-0.0188343	0.0135317	0.802232	-0.0129786	-0.0865556	-0.00206676	-0.0175883	0.177446	0.158799	0.0371283	0.0196345	-0.0296425	-0.0715831	-0.0494417	-0.0147823	0.0979887	0.0495914	A_25_P00010825
-0.0689639	0.00831241	0.0225719	0.0419622	-0.116347	0.0377177	-0.0741271	-0.0438596	-0.0202923	0.477466	-0.0104572	0.124805	0.0254973	-0.0528162	0.0626763	0.00177006	-0.00420997	0.0066001	-0.0171079	-0.0119019	0.0787019	-0.0239163	-0.0329361	-0.0324447	-0.00216905	-0.00516511	0.108882	-0.0315652	0.289048	0.240457	0.00869756	-0.0115721	9.45041e-06	0.00792997	1.33125	0.07871	-0.00797287	-0.0647282	-0.0208048	0.246186	0.183114	0.0841531	-9.45041e-06	0.0155657	-0.0626333	-0.0197271	-0.0319297	0.114854	0.0863284	A_25_P00010826
-0.10915	0.353783	-0.644445	0.417469	0.616798	1.03074	0.741924	1.01148	0.968214	0.764677	0.20699	0.152238	0.555142	0.908439	-0.00695161	0.0840882	0.533707	0.348102	0.577702	0.68273	1.15538	0.192559	0.659282	0.834172	-0.287704	-1.91322	-0.878807	0.307833	-0.975121	-1.51795	-1.846	-0.890432	-1.92868	0.452424	-1.40792	-0.109048	-1.58221	-1.70731	-0.940517	-0.485881	-2.01699	-1.84699	0.00695161	-1.22082	-0.535851	-0.484519	-0.681294	-0.963353	-1.47869	A_25_P00010827
-0.00921397	0.0653677	-0.234109	0.0363272	0.319843	0.230629	0.233186	0.243331	0.548267	-0.199245	-0.090133	0.178044	0.438077	0.545674	-0.00662289	0.0903379	0.0614542	-0.0855001	-0.0535568	0.2718	0.40962	-0.0128731	0.0621472	0.214933	-0.0118595	-0.2722	-0.142025	0.0233802	-0.345638	-0.232	-0.281067	-0.177946	-0.194332	-0.0827251	-0.350659	-0.16683	0.00662289	0.216704	-0.297372	-0.144606	-0.24424	-0.149362	0.0368685	0.0902362	0.0207179	0.0648512	0.0269884	-0.0374913	-0.245907	A_25_P00010829
-0.0176115	0.0517334	-0.124241	0.0458325	0.143755	0.119257	0.101521	0.116548	0.339223	-0.0950374	-0.00243248	0.0857667	0.246365	0.339713	0.0170521	-0.0110395	0.0494075	0.0017617	0.00302613	0.191666	0.215858	0.00423244	0.0221502	0.0948614	0.0195908	-0.154723	-0.045217	0.0783372	-0.19071	-0.139124	-0.166601	-0.112418	-0.102481	-0.0219476	-0.218019	-0.105826	-0.0515723	0.119896	-0.128008	-0.141923	-0.109639	-0.0215843	-0.0017617	0.0595804	-0.109195	0.038536	-0.0215194	-0.0255937	-0.14547	A_25_P00010830
-0.0934032	-0.0403752	-0.111822	0.0467474	-0.114409	-0.104043	0.0640635	0.0015597	-0.0640708	0.0797668	-0.0684537	0.00846492	-0.0622281	-0.0558039	-0.00837123	-0.012649	-0.073153	0.00678144	0.0307244	0.0354783	-0.022502	0.0508949	-0.0387791	-0.0015597	0.0771434	0.115837	-0.102026	0.0143252	0.0800012	0.134097	-0.0451473	-0.0232987	0.57981	0.680023	0.0521914	-0.012576	0.0573098	0.529567	-0.0641466	0.103295	-0.0316573	-0.039583	0.00594681	0.235334	-0.0562649	-0.129525	0.0702409	0.00854354	0.116108	A_25_P00010831
-0.144151	-0.173823	-0.00519421	-0.0945218	0.0577112	-0.0902889	-0.0264825	0.0141211	-0.0121822	0.0817531	-0.185197	-0.111919	-0.0182309	0.0193189	-0.0122521	0.0167351	-0.160491	-0.0636355	-0.0699911	-0.100308	-0.0378701	-0.0421607	-0.0856583	-0.0311705	0.14804	0.0422235	-0.0330472	-0.0863455	0.399972	0.189613	-0.222451	0.304351	0.70217	0.603742	0.645812	0.00660002	0.272593	0.514317	0.335833	0.265574	0.0969298	-0.0264784	-0.0069973	0.198489	0.437727	0.00519421	0.476143	0.00577749	0.272986	A_25_P00010832
-0.181508	-0.105494	0.00414707	-0.0451725	0.0832028	0.0619875	-0.0285683	-0.120007	-0.00606911	0.1111	-0.126729	-0.0637686	0.0259564	0.047193	-0.0721866	-0.0846297	-0.0824722	-0.0334683	-0.0581209	-0.0469801	-0.051258	0.0132735	-0.133904	-0.103968	0.15795	0.100163	-0.0438828	-0.163377	0.347915	0.128139	-0.197303	0.242307	0.671753	0.556237	0.46783	-0.0285578	0.146902	0.48543	0.0546185	-0.0463858	0.0893195	-0.0388172	0.0157961	0.238527	0.283752	0.00575917	0.351199	-0.00414707	0.200774	A_25_P00010833
-0.120365	-0.076292	-0.0585564	-0.00527424	-0.155681	-0.0837291	0.037587	-0.129424	-0.0170156	0.0954434	-0.0329761	-0.00490341	-0.0581135	0.0224428	-0.0590443	0.0403413	-0.0628984	0.00490341	0.028398	0.0389635	-0.102431	0.026543	-0.0924882	0.0172317	0.101804	0.0435994	-0.0518759	-0.00705277	0.168857	0.114392	-0.00653405	-0.0861606	0.630555	0.579234	0.15605	-0.0413609	0.0881075	0.490278	0.078985	-0.0430352	0.00542206	-0.0750934	0.036128	0.163433	0.107909	-0.109942	0.1273	-0.0222218	0.133171	A_25_P00010834
-0.311105	-0.440318	-0.18079	-0.306433	0.199131	0.514872	0.152628	0.170558	-0.0544282	0.952441	0.278191	0.477242	0.203643	-0.130824	0.508763	0.479067	-0.524996	-0.173412	-0.139016	-0.146129	0.130742	0.192385	-0.182689	-0.179981	-0.1102	-0.498085	-0.343388	-0.106547	1.67231	1.08074	-0.106497	0.128704	-0.0797964	0.277854	2.50585	0.386463	0.32432	0.738656	0.0544282	0.233083	-0.244343	0.173204	-0.3998	-0.477842	0.549907	-0.136421	-0.233227	-0.532732	0.140296	A_25_P00010835
-0.165454	-0.227895	-0.124714	-0.192765	0.0584617	0.32919	-0.0309523	0.122786	0.014202	1.06399	0.414113	0.544066	-0.014202	-0.157908	0.465809	0.418695	-0.306506	-0.0299174	-0.0708834	0.0511141	0.0400604	0.0150314	-0.0704523	-0.119378	-0.113975	-0.279207	-0.238697	0.0950826	1.48448	0.972035	-0.0193336	0.0654298	-0.0364153	0.415385	2.48808	0.535795	0.130312	0.605871	-0.0610687	0.227698	-0.252221	0.231431	-0.211076	-0.258225	0.482658	-0.0800864	-0.117145	-0.314429	0.155245	A_25_P00010836
0.0884352	0.0319952	-0.351543	0.124248	0.378836	0.391103	0.124046	0.401815	0.459449	0.283867	-0.0718793	-0.0120323	0.320217	0.43319	0.113706	0.35203	0.239808	0.217167	0.37168	0.32788	0.306775	-0.10185	0.148487	0.339361	-0.0538598	-1.30446	-0.050915	0.207925	-0.528795	0.138869	-1.89908	0.212751	-1.19488	-0.0378668	-0.973741	-0.291637	-0.240105	-0.768902	-0.465907	-0.0806607	-0.425576	-0.832074	-0.0377176	-0.49481	-0.171382	-0.170483	0.0120323	-0.333468	-0.612564	A_25_P00010837
0.0521164	0.00738663	-0.200751	0.107035	0.341169	0.240991	-0.16053	0.266789	0.472568	0.0648206	-0.121508	-0.0651903	0.0875873	0.204482	0.0561145	-0.00242143	0.227863	0.127072	0.320029	0.193124	-0.0274251	-0.135759	0.00242143	0.134483	0.120984	-0.674949	0.248659	0.229531	-0.147051	0.311429	-0.965583	0.256028	-0.659019	-0.213174	-1.14764	-0.0133025	-0.0740499	-0.321386	-0.361471	-0.0981552	-0.228961	-0.289119	0.0110717	-0.224566	-0.0947665	0.048657	-0.0213207	-0.242859	-0.280978	A_25_P00010838
-0.215275	0.0149014	0.32484	-0.212359	-0.427884	-0.225573	-0.621846	0.113546	-0.0472281	-0.092482	0.0249161	-0.401742	0.0078877	0.120147	0.355047	0.148258	-0.260606	-0.173999	-0.457942	-0.121124	-0.0939013	-0.500716	0.134759	0.0676537	0.601689	1.52598	-0.545842	-0.065391	-0.861444	-0.606484	1.62816	0.14512	-1.26719	0.116533	-0.610103	-0.374388	0.36071	1.03187	1.03007	1.1508	1.01205	0.135292	-0.0078877	-0.230636	0.547233	0.233059	-0.245122	0.941354	0.34109	A_25_P00010839
-0.169611	0.239982	0.214599	-0.264819	-0.237761	-0.135138	-0.504697	0.0441469	0.162565	-0.00885463	0.0666654	-0.439188	-0.283426	-0.116406	0.460068	-0.191698	-0.098077	-0.089481	-0.215421	0.043637	-0.387487	-0.603848	0.0140599	0.0611014	0.596687	1.09778	-0.0814378	-0.0219374	-0.730242	-0.638066	1.34969	0.348063	-0.894237	0.192976	-1.36006	-0.215711	0.322152	0.847651	0.544082	0.708686	1.07864	0.0496917	0.00885463	-0.0539492	0.477355	0.132587	-0.169277	0.758215	0.282804	A_25_P00010840
0.00684972	0.071494	-0.116835	0.402596	-0.108099	-0.00684972	0.55492	0.197932	-0.0396221	0.0795439	-0.0902233	0.00726539	0.282312	0.381471	0.03991	0.203897	-0.0432454	0.590783	0.242664	0.322497	0.115427	0.384364	0.156952	0.196082	-0.135466	-0.0324182	-0.158403	0.379123	-0.100458	-0.130175	-0.158259	-0.0697476	0.206067	0.0373557	-0.229298	-0.0501816	-0.123045	-0.0323167	-0.0990011	-0.0761577	-0.020091	-0.0552325	0.145267	0.0976845	-0.116545	-0.0958986	0.037318	-0.0175551	-0.192897	A_25_P00010841
0.00790434	-0.0392692	0.0232114	0.051101	0.0104508	0.0226022	-0.0154609	-0.0170587	0.0860054	0.0327429	-0.0111063	-0.0213345	-0.00985545	0.0809473	-0.0106613	-0.00652929	-0.0229375	0.0925172	0.0177204	0.0192338	0.0162038	0.0770442	-0.0266693	-0.0249575	-0.00729362	-0.00243253	0.0241071	-0.0155159	-0.05559	-0.000609809	0.0031211	0.0281757	0.0896765	0.0478013	-0.00537113	0.0278985	0.0665634	0.0361074	-0.0449732	0.000609809	0.0157897	-0.0401758	-0.00771846	-0.0294008	-0.0193446	-0.0393493	-0.0149544	0.00604964	-0.0111948	A_25_P00010842
0.432509	0.299715	-0.0725566	0.249712	0.220541	0.285594	0.181898	0.0413352	0.520679	0.478961	0.229585	0.0803815	0.0107188	-0.0437844	-0.1577	0.128064	-0.0128921	-0.228912	-0.0107188	0.440951	-0.0725566	0.198502	-0.114976	-0.334237	0.502417	0.377367	0.141319	0.354358	-0.845139	0.20627	-1.11175	-0.373854	-0.247793	0.245064	-0.0236838	-0.302904	0.371185	-0.258513	-0.449112	-0.514144	-0.883375	0.228642	-0.119607	0.262838	-0.824602	-0.21519	-0.026651	-0.432263	-0.278747	A_25_P00010843
0.0229219	-0.0922225	0.242835	-0.147301	0.318175	-0.0529437	-0.233656	-0.00267343	-0.136645	-0.161267	-0.032819	0.00224384	0.0927767	-0.10373	0.368729	-0.136932	-0.166319	-0.130524	-0.0870876	-0.214631	-0.151683	-0.00224384	-0.0955314	-0.0205258	0.282078	0.00973789	0.292901	-0.111214	0.475718	-0.206354	-0.0955074	0.109146	-0.113877	0.145401	0.196357	0.0345055	0.20869	0.0672789	0.268263	0.103443	-0.0707548	0.443558	-0.0994997	0.263107	0.394681	0.375331	0.117679	0.00615973	0.167412	A_25_P00010853
0.0970101	-0.0347319	0.259313	-0.059605	0.252397	0.00449185	-0.189153	-0.00534406	-0.0324421	-0.089283	-0.0213769	0.0530135	-0.0121111	-0.00205225	0.0992713	-0.0525412	-0.0993747	-0.0487835	-0.0616071	-0.129422	-0.0644313	-0.0346388	-0.0978397	0.00205225	0.240275	0.047267	0.259087	-0.00244127	0.383348	-0.18719	-0.0360365	0.0415731	-0.00875298	0.178082	0.234366	0.0574924	0.156614	0.203301	0.160873	0.119188	-0.113894	0.495656	-0.0429612	0.286037	0.253514	0.135054	0.124186	-0.013251	0.134941	A_25_P00010854
-0.228193	0.000993782	0.531272	-0.235062	0.364257	0.194282	-0.229978	0.127157	0.139274	-0.356151	-0.606203	-0.305072	0.14738	0.166596	0.0179279	-0.233284	-0.0304685	-0.0066134	0.012635	-0.108153	0.349413	-0.333969	0.565188	0.0214927	0.0359675	-0.806765	0.0286852	-0.0136805	-0.309425	-0.859729	-1.47321	0.665469	6.18166	-0.377673	-0.000993782	-0.333431	-0.308982	0.422362	1.43746	0.218328	-0.775055	-0.453864	0.049377	3.48037	0.210929	0.132444	-0.0448406	-0.163898	0.290699	A_25_P00010868
-0.0939566	0.109307	0.506596	-0.103305	0.0986691	0.0893919	-0.262251	-0.0291637	0.12843	-0.369153	-0.413197	-0.195839	0.0162182	0.0381009	-0.0162182	-0.390621	0.145828	0.0763556	0.0421883	0.0733008	0.364433	-0.343917	0.377889	-0.075147	0.0648255	-0.5342	-0.0313651	0.124316	-0.359391	-0.758321	-1.03041	0.340638	5.82809	-0.154664	0.0969767	-0.275545	-0.321414	0.169326	1.1333	0.0963467	-0.555469	-0.293833	0.145985	3.28724	0.115855	-0.0492923	-0.22183	-0.226321	0.284038	A_25_P00010869
0.0194991	-0.0473934	-0.108248	-0.00268365	-0.0383824	-0.0966387	-0.0832629	-0.0998246	-0.0417177	-0.0438792	-0.101793	-0.0512044	0.0322831	0.0400437	-0.0661095	-0.0139281	-0.0519506	0.0805273	0.0977016	0.0177814	0.08332	0.0276184	0.0248342	0.0525614	-0.0397662	-0.0147274	-0.0291489	0.0289333	-0.00279425	-0.157915	0.0236378	-0.0396292	0.344584	0.0676464	-0.288479	0.00520726	-0.0150609	0.0878052	0.0173321	-0.0689056	-0.0243986	0.209926	0.0134304	0.170212	0.253905	0.14946	0.0631355	0.00268365	0.0469966	A_25_P00010872
-0.0156438	-0.0196788	-0.0679614	-0.00518613	0.0514385	-0.100563	-0.0624607	0.0216657	-0.106434	-0.109495	-0.0775064	-0.020971	-0.012295	-0.00369158	-0.0544598	0.0679313	-0.0148493	0.0712811	0.0889214	0.0278443	0.0770898	0.00454905	0.0315712	0.0826728	-0.0676954	-0.0172063	-0.0529625	0.00620224	-0.0311462	-0.137221	0.125848	-0.0136655	0.292946	0.0964373	-0.311588	-0.0306591	0.031779	0.101292	0.0523892	-0.152734	-0.0240108	0.173933	0.00369158	0.201883	0.254143	0.162041	0.0786407	0.0265029	0.0381279	A_25_P00010873
-0.102195	-0.01943	-0.163589	-0.0235279	0.0235146	-0.0763121	-0.0914415	-0.0713424	0.011072	-0.0661083	-0.0766007	-0.0906798	-0.0197532	0.0078134	-0.107672	0.0704875	-0.0897855	0.113632	0.0607685	0.00872865	0.0838888	0.0372421	0.0204515	0.0303255	-0.0619013	-0.0400171	-0.0853571	-0.0078134	-0.0556484	-0.132009	0.0776375	0.0221211	0.340399	0.0646788	-0.320462	-0.0409248	0.0200392	0.117095	0.0282954	-0.114207	-0.0445043	0.153762	0.0443595	0.219178	0.279811	0.137934	0.0275189	-0.010374	0.0479218	A_25_P00010874
0.00802709	-0.122382	-0.0437218	-0.112351	0.0893727	-0.0812467	-0.114706	-0.0426484	0.00182684	-0.07234	-0.0182847	-0.137254	-0.00182684	0.0266288	-0.110481	0.0824143	-0.0624091	0.0657822	0.0629341	0.0405491	0.0946553	0.0172248	0.0603474	0.0241918	-0.0687714	-0.0532398	-0.051593	0.0113263	0.150925	-0.151934	0.126786	-0.0125219	0.328363	-0.00751723	-0.253295	-0.0278612	0.0226995	0.136743	0.0170761	-0.0562313	-0.103158	0.248308	-0.0203716	0.266769	0.336895	0.19993	0.116817	-0.0601005	0.0600725	A_25_P00010875
0.0125359	-0.0412207	-0.0232644	-0.107223	0.149414	-0.11612	-0.0869907	0.0169977	-0.0519236	-0.1144	-0.0187565	-0.0476376	0.00164557	0.00812529	-0.0519621	0.153091	-0.0749607	0.0372368	0.149659	0.060706	0.0519895	-0.0101238	0.098766	0.0767749	-0.0521912	-0.0262912	-0.152078	-0.0477751	0.150612	-0.207823	0.230905	-0.0192433	0.317395	-0.00430357	-0.338505	-0.00631929	0.00304943	-0.00164557	0.130483	-0.0727016	-0.115881	0.237051	0.0261547	0.320891	0.29194	0.154438	0.0945241	0.00380266	0.035172	A_25_P00010876
-0.0113203	-0.0724935	-0.0514858	-0.0701047	0.047481	-0.092406	-0.121159	-0.0961393	-0.00521214	-0.0624963	-0.0673686	-0.137491	0.0100055	0.020855	-0.116148	0.0895619	-0.0615748	0.0922559	0.116203	0.0327534	0.110247	0.0281082	0.0556682	0.0531095	-0.0876981	-0.0219836	-0.0685189	-0.0130064	0.157413	-0.19698	0.166191	-0.0130357	0.395415	0.0257615	-0.359053	0.00521214	0.115154	0.111264	-0.0355757	-0.119491	-0.0665872	0.238245	0.0257022	0.268921	0.341695	0.262007	0.0783664	-0.0353543	0.0618006	A_25_P00010877
0.0455469	-0.0873314	-0.0750349	-0.0687769	0.120197	-0.0940656	-0.106228	-0.0638372	-0.024872	-0.1017	-0.0304803	-0.123081	-0.0153815	-0.000395679	-0.0919169	0.0740927	-0.0699514	0.103841	0.106179	0.0316792	0.10852	-0.00218747	0.10627	0.0599163	-0.0694747	-0.0747527	-0.0676118	0.0314679	0.141182	-0.21013	0.186037	-0.00863874	0.375919	0.00385556	-0.389933	0.000395679	0.0122337	0.0785472	0.0454213	-0.189631	-0.103128	0.207994	0.00414777	0.366411	0.281361	0.237292	0.0895302	-0.0353594	0.046339	A_25_P00010878
0.139198	0.115571	-0.82588	-0.482338	0.00117625	0.308909	0.332264	0.0442752	0.224469	0.429406	0.18385	0.0931348	0.0352357	0.342628	-0.234206	0.107403	-0.186359	-0.357405	0.0468792	-0.0934468	-0.309848	-0.00117625	0.0931348	-0.109627	-0.0902579	0.834772	-0.287005	-0.37948	-0.960041	0.0354273	-1.03964	0.140441	-1.55184	0.0997748	0.171835	-0.571594	0.723119	-0.294802	-1.40465	0.286309	1.72453	-1.11199	-0.308331	-0.901703	-0.162592	-0.250042	0.0198732	-0.226163	-0.225054	A_25_P00010881
0.310077	0.137867	-0.471271	-0.128465	-0.0924007	0.334864	0.289256	0.156691	0.414519	0.475567	0.364838	0.0556853	-0.181216	0.168938	-0.377697	0.0844924	0.151822	-0.0191633	0.144495	0.128824	-0.189783	-0.117297	0.144495	0.0191633	0.0623148	0.963456	-0.0744806	-0.116753	-0.846766	0.201594	-0.379606	-0.140256	-1.50822	0.172645	0.151822	-0.238695	0.65297	-0.24971	-1.4308	0.0739696	1.56787	-0.649221	-0.101697	-0.782045	-0.276418	-0.16183	-0.0333629	-0.477268	-0.226033	A_25_P00010882
0.0959502	-0.124675	-0.159933	0.00464893	0.181127	0.411292	-0.0269626	0.39417	0.474879	0.0805596	0.189775	0.0873382	0.0270615	0.150853	-0.0494819	0.00531493	0.207627	-0.252513	0.116085	0.0853527	0.0429594	0.0953523	0.590565	0.115204	-0.347391	-0.84336	-0.20883	0.133654	-0.119371	-0.500877	-0.497787	0.518523	-1.00475	-0.516943	0.120581	-0.00464893	-0.325702	-0.974996	-0.560648	0.233211	-1.12861	-0.508467	-0.206113	-0.345953	-0.127857	0.441271	-0.0675688	-0.207053	-0.40801	A_25_P00010883
0.153776	-0.0289895	0.0563623	0.11052	0.230373	0.400527	0.0188694	0.372191	0.494931	0.0104714	0.264577	0.115352	-0.0264094	0.141698	-0.0187435	-0.0353135	0.29872	-0.0837375	0.196423	0.106392	0.0941981	0.107423	0.57053	0.192377	-0.191173	-0.666856	-0.0923179	0.247524	-0.151146	-0.389248	-0.440533	0.476802	-0.672224	-0.339733	-0.0221816	0.0964961	-0.288698	-0.670464	-0.513348	0.235458	-0.834718	-0.330216	-0.112533	-0.143795	-0.0104714	0.483185	-0.0863753	-0.170163	-0.347052	A_25_P00010885
0.012962	0.043785	0.0391709	0.0609616	0.0366006	0.0809285	-0.0750993	-0.111381	0.0182603	0.0138142	0.047082	-0.0530307	-0.0601782	0.0329786	-0.0503756	-0.0562432	0.0142022	-0.057403	-0.0212787	-0.0455761	-0.0589293	0.0550055	0.00633722	0.00845262	-0.0525574	0.00257455	-0.00823178	-0.00704929	-0.0245748	-0.0710438	-0.0725438	-0.0318453	0.0738222	0.0755751	0.0773764	-0.0605894	0.0285665	-0.00257455	-0.0352549	0.0427265	0.112368	0.0172107	0.0354375	-0.00909217	-0.00555042	-0.0118653	-0.0245114	0.115031	0.0117649	A_25_P00010891
0.0376118	-0.00293644	0.00764918	0.0486476	0.0137503	-0.0615104	-0.0261689	-0.0493575	-0.0328962	0.035158	0.048452	-0.0536151	-0.0883957	0.0604562	-0.0603891	-0.0259068	0.0490454	-0.0158076	-0.044934	-0.0222839	0.0618694	0.0951168	0.00973683	0.0426553	-0.0109146	0.0467127	0.0471662	0.0514268	-0.0222915	-0.009502	-0.0031106	-0.0340819	0.224034	0.149088	0.105745	-0.0518136	-0.0943239	0.0445398	-0.0123032	-0.0223237	0.171994	0.0470839	-0.0116387	0.0385147	-0.0265485	0.00293644	-0.0621374	0.158723	0.0292095	A_25_P00010892
0.00727403	-0.0179471	-0.0468939	0.0379011	0.00460685	-0.0337589	0.0232848	0.00291203	-0.0474467	-0.0104725	-0.0442256	-0.0470752	-0.0522854	-0.0131311	-0.0173701	0.00889492	0.0435126	0.000191399	-0.000191399	0.0321143	0.0150346	0.0495207	-0.0764151	-0.0152979	-0.0518549	0.0678115	-0.0377743	0.0478483	-0.0545574	-0.00220352	0.00666105	-0.014015	0.077194	0.0781993	0.0712833	-0.0148242	-0.0537039	0.0440291	-0.0341913	0.0580874	0.0828389	0.0347381	0.0147927	0.0383632	-0.0166643	-0.0335025	-0.0156178	0.065533	0.0231556	A_25_P00010893
-0.236891	-0.25902	-0.612681	-0.10322	0.0354413	0.218253	0.0383878	-0.010016	0.010016	0.101894	-0.0406079	0.0733234	0.215395	0.149573	0.414075	0.159962	-0.311021	-0.356748	-0.0457638	-0.139618	0.152538	0.491299	0.11959	-0.0121522	-0.630931	0.288252	-0.0865239	-0.369006	-0.350701	-0.0493054	0.465342	0.0456859	0.624132	-0.132318	-1.13265	-0.224458	0.470873	1.35469	-0.150974	0.106723	0.428615	0.275103	-0.226572	0.134201	-0.171723	0.400786	-0.055765	-0.274449	0.0286256	A_25_P00010894
-0.0335473	-0.0309755	-0.329874	0	1.36104e-05	0.190814	0	-0.006829	0.365887	0.203964	0.0767892	0.0679996	-0.123019	-0.0130091	0.266451	-0.313765	0.0906642	-0.128753	0.19126	0.167535	-0.071913	0.126439	0.0309613	-0.0615274	-0.363241	0.385987	0.297983	-0.162212	-0.0586048	-0.0788997	0.498613	-0.0295762	0.400359	-0.161747	-1.66853	0.114201	0.440901	1.12166	-0.32276	-0.0722887	0.424825	0.446015	-0.0403448	0.324289	-0.318486	0.494815	-0.104607	-0.355884	0.0227877	A_25_P00010895
-0.0443735	-0.052281	0.0387008	-0.00753775	0.0385475	0.0223168	-0.0311963	-0.012035	0.00813972	-0.00488397	0.0064443	0.023397	-0.0222883	0.0756331	0.0428664	-0.01776	0.00860232	0.000321938	-0.0121284	0.0154701	-0.0282524	0.00320311	-0.00854169	-0.0311002	0.0188114	-0.0154932	-0.0292997	-0.055523	-0.0182744	-0.0409334	0.013921	-0.0233996	0.0293242	0.0132818	-0.0563712	0.0459538	0.0262044	0.0243154	-0.0156499	0.0224751	0.00288486	-0.039444	0.0516042	-0.00231136	-0.000321938	-0.0558022	0.0422145	0.0323985	-0.00169581	A_25_P00010901
-0.0257164	-0.0480319	-0.0260978	0.0216408	0.0414198	-0.0203734	0.0697925	-0.0674046	0.0448461	9.19203e-05	0.0340248	0.0351713	-0.00539414	0.101837	-0.0360514	0.0408364	0.0265458	-0.0246084	-0.0286788	-0.0599596	0.0114886	0.042832	-0.00681276	0.0211098	-0.0519664	-0.0425552	-9.19203e-05	0.0293692	-0.0480319	-0.0335787	-0.0470212	-0.063424	0.0228645	0.0358116	-0.0858683	0.0242709	0.0507632	0.0421077	0.00368709	-0.036229	0.0215602	0.0178108	-0.00895519	-0.00192796	-0.0164157	0.00679649	-0.0410501	0.0376123	-0.0136237	A_25_P00010902
0.00639551	-0.021859	-0.0150461	-0.0263084	-0.00258696	0.0421725	0.00145106	0.0433274	-0.00063872	-0.0106984	-0.000287969	-0.0498642	-0.0655213	0.0793988	0.0378605	0.0592077	-0.0390857	-0.00375631	0.00610039	0.0271357	-0.0194794	-0.00857673	0.0482221	0.0205939	0.00505124	0.044111	-0.0499864	-0.0201721	-0.00881906	-0.0688234	0.0718519	-0.0304577	0.000838115	2.92983e-05	-0.0992139	-0.00314054	0.00503049	0.000223142	0.0433226	-0.00726963	-0.0061545	0.0327833	0.0218643	0.0122837	-0.0197586	0.000560282	0.0159182	-2.92983e-05	-0.00700475	A_25_P00010903
-0.0702093	-0.0727569	-0.0868997	-0.118103	-0.00277729	-0.0447254	-0.158095	0.0355566	-0.0272359	-0.106009	0.0273512	-0.0804452	-0.0604614	-0.0280279	-0.0847782	0.0345416	-0.00359935	0.0172728	0.131244	0.0112014	0.0776407	-0.0769683	0.103296	0.00206399	-0.0191828	-0.0821823	-0.072417	-0.0295405	0.053821	-0.194086	0.148735	-0.0193683	0.146584	0.00542031	0.415798	0.0052591	0.0187843	-0.00206399	0.0408429	0.0344226	-0.0952449	0.184453	0.0340444	0.146524	0.249289	0.240533	0.0698569	-0.0531085	0.0753373	A_25_P00010910
0.0176828	-0.0451899	-0.0977182	-0.0455321	0.00607671	-0.0656694	-0.114126	-0.122194	0.0814647	-0.011574	-0.0333774	-0.0666959	-0.0178452	0.00100473	-0.0629573	0.0335855	0.0521724	0.0867227	0.145811	0.0735631	0.0898396	-0.00505099	0.101118	0.0609684	-0.0038796	-0.0743896	-0.0556534	-0.0965326	-0.0213207	-0.159727	0.0110858	-0.00100473	0.153227	-0.0405456	0.581987	-0.0791122	0.132991	-0.0426895	0.126031	0.0234288	-0.0324578	0.188839	0.0667162	0.133955	0.20066	0.177629	0.082337	-0.00522626	0.0501779	A_25_P00010911
-0.10157	-0.0747925	-0.0741092	-0.0800792	-0.0115955	-0.135444	-0.154472	-0.0864746	0.0100327	-0.0185206	0.020327	-0.0403554	-0.040037	-0.0526411	-0.0569834	0.00512704	0.00807665	0.0385417	0.115739	0.0132989	0.0352732	-0.0116775	0.148487	0.0423984	-0.0542389	-0.112631	-0.0636555	-0.00625126	0.0286602	-0.119423	-0.0682427	-0.0603806	0.132687	0.0342786	0.220039	-0.0408316	0.0400903	0.0266009	0.0368787	0.0806579	-0.0329306	0.181309	0.0668396	0.180067	0.288097	0.20181	0.122563	-0.00512704	0.0657632	A_25_P00010912
-0.0150103	-0.048298	-0.139914	-0.0208846	-0.00632297	-0.0628525	-0.00641541	0.0389944	-0.0372566	-0.0860175	0.0948941	0.0240924	-0.00197329	-0.119151	0.000119242	0.0350796	-0.00435575	0.00884102	0.097279	0.0556087	0.0156401	0.00138336	0.0933746	0.0164152	-0.0256362	-0.0368028	-0.0997208	-0.0898403	-0.0778214	-0.0858544	0.0338914	-0.00911253	0.0965267	-0.136323	0.0771999	0.0376739	-0.0507275	0.0293423	0.0505565	0.160502	-0.0344363	0.0249032	0.0144851	0.112124	-0.060848	0.0910526	0.0504907	-0.000119242	0.00575983	A_25_P00010913
0.021127	0.000297306	0.0032342	-0.0473112	0.0112106	-0.0583855	-0.00374328	0.0293547	-0.0877654	-0.00568025	0.00532439	0.0258961	-0.0123115	-0.000297306	-0.00480126	0.0132469	-0.0646994	-0.0143717	0.06938	0.0205541	0.0225934	-0.0696593	-0.0517035	0.0142631	0.0515504	0.0091319	0.0234016	-0.00250047	0.0221078	-0.0336962	0.00799732	0.0522473	-0.0554283	-0.0293271	-0.0135614	0.00223414	-0.0488657	-0.0721969	-0.0098157	0.0395863	0.00827417	0.00618571	-0.0167791	-0.0562205	-0.00845749	-0.0049536	0.0504802	0.0618754	0.0069799	A_25_P00010914
-0.000918006	-0.00831444	0.00575275	0.00459068	0.0086691	-0.0615308	-0.0723753	-0.0491486	0.0278413	0.0185868	-0.0545564	-0.0732768	0.0438995	0.00779243	-0.0261239	0.0294257	-0.0300377	-0.0365763	-0.00118925	0.0294836	0.012084	-0.0140481	0.0678903	-0.00182058	-0.00878481	0.00298408	-0.054801	0.000918006	-0.0441001	0.000918006	-0.0234752	-0.0410034	0.0688869	-0.00310719	-0.0133141	0.00517072	-0.0185556	0.0579433	-0.0292661	0.0164683	0.0279563	0.00590614	0.0243413	-0.00367467	0.0324634	0.0539387	-0.0123177	0.0123146	0.00965457	A_25_P00010915
0.0206299	-0.0140798	0.0275496	0.02385	-0.0179354	-0.00947647	-0.0413485	-0.0132927	0.0619921	0.0298683	0.0295786	0.0248105	0.0337038	0.00115791	-0.0355188	0.0331285	-0.0117334	0.0317187	0.0226595	-0.023401	0.0424964	-0.0183778	0.0251669	0.00528798	-0.0464928	-0.0439926	0.00862756	-0.0193156	-0.00653136	-0.0899844	-0.0425935	-0.0257449	0.000421674	0.0162159	-0.0357985	-0.000355629	-0.0403123	-0.0254797	-0.0278613	-0.00733946	0.0324177	0.0482172	-0.0505052	0.0653896	0.0343745	-0.0199527	0.000355629	0.011517	-0.0205482	A_25_P00010916
0.00259495	0.0149741	-0.0449417	-0.0541817	0.032271	-0.0450812	-0.0854676	-0.0750712	-0.143892	-0.111777	-0.0343836	0.0417338	0.00606256	-0.138569	-0.00259495	-0.0825502	-0.0312026	0.0381726	0.0465077	-0.102398	0.0357638	-0.0453257	-0.14047	-0.0144047	0.433103	0.149553	0.695223	-0.140635	0.156624	0.213132	1.20046	-0.0388154	-0.0575318	0.219945	-0.160573	0.0724314	0.885988	0.0783872	0.447366	-0.0595737	-0.0275048	0.244917	0.0318696	0.188234	-0.0621678	-0.123722	0.183153	0.220261	0.236848	A_25_P00010917
-0.089578	-0.0367706	-0.0456484	-0.0188175	-0.051838	-0.0567626	-0.0541034	-0.0712931	-0.0789258	-0.0138246	-0.0741429	0.0160188	0.0468948	-0.0452183	0.0239033	-0.110298	0.0471193	0.00754876	0.0162632	-0.0433812	0.0413253	-0.000448005	-0.0616693	-0.0790458	0.0418312	0.0213403	0.17504	-0.0684699	0.0230703	0.0796277	0.264695	0.000782338	-0.104545	0.0201891	-0.0882001	-0.0299902	0.288288	0.000448005	0.065198	-0.0575529	-0.030408	0.19044	0.0101969	0.0869235	0.0221168	-0.0211971	0.0330956	0.053199	0.0712004	A_25_P00010918
-0.00904153	-0.0580496	0.0183904	-0.0346614	0.00499949	-0.0364465	-0.028161	-0.0601808	-0.0109448	0.0268711	-0.055361	-0.0200752	0.0665143	-0.00956271	0.0227358	-0.0499055	-0.0107468	0.027558	0.0269026	-0.00499949	0.0142106	-0.0190369	-0.0882555	-0.0742345	-0.00673292	0.0136954	0.0798354	-0.056915	-0.0454594	0.028967	0.0789027	-0.0155775	0.0297867	0.0471983	-0.0700848	0.0130965	0.0713873	0.0409409	0.0111434	-0.0397414	0.0470396	0.192003	0.0407464	0.0530429	-0.028949	0.0266306	-0.00605953	0.0554892	0.0384111	A_25_P00010919
0.00792482	0.0933124	0.507756	-0.00792482	0.12161	0.0242028	-0.233595	-0.066304	0.172163	-0.30725	-0.302398	-0.139346	-0.0776455	-0.028747	0.0119077	-0.468427	0.183185	0.19614	0.069166	0.157966	0.240641	-0.315422	0.2449	-0.0825864	0.105709	-0.422822	0.0485442	0.217129	-0.464383	-0.612788	-0.930488	0.231249	5.66623	-0.0792594	-0.37709	-0.238306	-0.321238	0.0143883	0.871224	0.0215635	-0.429035	-0.190663	0.193745	3.22796	0.0573102	-0.0715864	-0.18421	-0.21667	0.254804	A_25_P00010926
-0.00339072	0.155703	0.551427	0.00339072	0.15542	0.030532	-0.183994	-0.00902115	0.261363	-0.28773	-0.277779	-0.0873524	-0.0710495	-0.00960074	-0.0174771	-0.370444	0.243965	0.219854	0.125367	0.182462	0.308577	-0.282205	0.304599	0.0131265	0.15273	-0.420047	0.0114652	0.215745	-0.358111	-0.608742	-0.886699	0.267049	5.74727	-0.0829419	-0.316852	-0.208393	-0.253742	0.0589537	0.943181	0.124611	-0.420355	-0.185485	0.230684	3.30253	0.16035	-0.07021	-0.172612	-0.116353	0.256595	A_25_P00010927
-0.0342605	0.00279862	-0.0174251	0.0118177	-0.0129295	-0.0232547	0.0073431	-0.0313335	-0.0166242	0.125085	0.0261388	-0.030446	-0.0306366	0.0262471	0.0213076	-0.00730016	0.0202514	-0.00116449	0.0303224	-0.00909884	0.00839692	-0.0237091	0.0104863	0.0305425	-0.0108624	0.00365799	0.0295591	0.0285914	0.0507997	-0.00353031	-0.029515	-0.0272123	0.00116449	0.0182983	-0.0240307	-0.0169284	0.0352094	0.00710003	0.0024315	-0.0369566	-0.0203142	-0.0195702	0.0131811	-0.00314052	0.0109995	0.0118871	-0.0109537	-0.0164086	-0.00371242	A_25_P00010933
0.039679	0.010446	0.0549547	-0.048111	-0.000198036	0.0304414	-0.00437181	0.00435973	0.012137	0.095303	-0.0595945	-0.023798	-0.0616647	0.00960524	-0.0167363	-0.0336732	0.0275709	0.0238015	0.0520131	0.0321811	0.0417593	-0.0284829	0.0405023	-0.00217385	0.018221	-0.018108	-0.0056465	-0.00281084	0.0425582	-0.00735884	0.0179388	-0.0345446	-0.0105152	0.000198036	-0.0108765	-0.0328466	-0.0370309	-0.0255074	-0.0173747	-0.0288473	-0.00708882	0.107532	-0.00315128	0.00419575	0.0568719	0.00408557	0.0557086	0.00432948	-0.00525077	A_25_P00010934
-0.00395332	-0.0178733	0.0538019	-0.0350897	0.0183576	-0.0210141	0.0377948	-0.0271415	0.0700091	-0.0090247	-0.0252177	-0.0406006	-0.00644729	0.0053344	0.0587958	0.0196078	-0.0429102	0.0225331	0.00543717	0.0133216	0.013197	-0.0527463	0.0118647	0.00180983	-0.0196913	-0.015982	0.0170879	-0.0176385	-0.022629	-0.00703054	0.0294781	0.0146852	-0.0136007	-0.0266371	0.108313	-0.00634729	0.0454914	-0.0146021	-0.0653742	0.0203941	-0.0369336	0.0290231	-0.00067886	-0.0245962	0.01757	0.00067886	0.0294085	0.0566987	0.0019684	A_25_P00010935
-0.0502251	0.0533516	0.0695101	-0.0204714	0.00491791	0.0194717	0.000608861	-0.0105056	0.020226	0.0252706	0.0290594	-0.0217809	-0.0502529	0.00154908	-0.0384543	-0.0751162	0.0297623	-0.000608861	0.0381843	-0.0273361	0.0415179	-0.0258128	0.0605552	0.0457262	-0.00719872	-0.0302033	-0.0165092	-0.0248812	-0.0176013	-0.0483869	0.0642577	0.0136686	-0.0294278	-0.0301484	0.0894664	-0.032503	0.00566113	-0.0650026	0.0633816	-0.0115335	0.00629457	0.0531075	0.0168191	-0.000745482	0.105364	-0.00881798	0.0512221	-0.0106801	0.000685677	A_25_P00010936
0.0210042	0.00717317	-0.00760087	-0.0476763	-0.0137479	-0.00933749	-0.00108951	-0.0427	0.0497798	-0.0329887	0.0475033	0.00378982	0.00108951	0.0470609	0.00155253	-0.0503095	-0.0478184	-0.0270272	0.00625168	-0.00441928	-0.00382038	-0.0635421	0.0588804	0.0297931	0.00181342	-0.0212518	-0.00345879	-0.033586	-0.0187622	-0.0516475	0.0438569	0.0236758	-0.0261232	0.00663444	-0.00369886	-0.0591396	0.0176175	0.00395607	0.0718285	0.0163098	0.0453692	0.00947092	0.0403939	-0.0439628	-0.0410832	-0.0152959	0.0106311	0.0238352	0.00314925	A_25_P00010941
0.03483	-0.0472942	0.0975654	-0.00981534	0.00124013	0.00658669	-0.0330548	-0.0552996	0.0702881	0.0216035	-0.0690461	-0.031624	0.0463788	0.00854968	-0.00547291	-0.0621423	0.0208568	0.0537781	0.0722038	0.0251002	0.0417615	0.0366861	-0.0413594	-0.0673861	-0.0449734	-0.0074025	0.0213255	-0.0209147	0.0279615	-0.0450045	-0.0269637	-0.00901415	0.0165993	-0.00124013	-0.0295971	0.0190569	0.115922	0.0157248	0.00970491	-0.00216017	0.0863001	-0.0484609	-0.00661715	-0.0383701	-0.00209002	0.0141716	-0.0390805	0.0469203	-0.00263069	A_25_P00010942
-0.0126271	-0.0314696	-0.0418412	0.0330678	0.00217963	-0.018547	-0.0511038	-0.0334263	0.000777251	0.0357672	-0.0424329	-0.0390633	0.0298587	0.0748534	-0.0546271	-0.0519151	0.0841838	0.0451426	-0.0151948	-0.0420068	0.0690439	-0.000777251	-0.0523848	-0.0569607	0.0499438	0.0143187	-0.106191	0.00757814	0.0217978	-0.00678883	-0.0856334	0.0205429	0.0914293	0.00513424	0.0545828	-0.0359848	0.125129	0.0450628	-0.0507769	-0.0612606	0.129582	0.0203543	-0.00122136	0.0516037	0.0331016	0.0679281	-0.0319308	-0.0060506	0.0217397	A_25_P00010943
0.000839538	-0.0432292	-0.0127166	-0.0122162	0.029657	-2.5025e-05	2.5025e-05	0.000615025	-0.017147	-0.0866337	0.0152073	0.032356	-0.0319398	0.0533036	0.079725	0.171673	-0.00338507	0.0266792	0.0836391	-0.00425196	0.00231519	-0.00666159	-0.0238856	-0.0101389	-0.00763225	-0.0281047	0.015832	-0.0254189	0.0239826	-0.0806212	0.00544256	-0.0371856	0.0131022	-0.0190526	0.0669654	-0.0099329	-0.00167611	-0.0403141	0.0314396	0.00537402	0.0566443	0.00430385	0.0564867	-0.0145631	-0.0712308	-0.0582876	0.0190859	0.0270685	-0.013004	A_25_P00010944
-0.00782169	0.0678875	0.0679669	0.107968	0.0334982	-0.076356	-0.0663321	-0.0710339	-0.00251113	0.046439	0.00251113	0.0461039	0.0177255	-0.0665268	-0.0560238	-0.0122052	0.0753768	0.0612809	0.0620535	-0.00524117	0.153511	0.0310081	-0.0400003	0.0113761	-0.100795	0.0353503	0.119063	0.00994936	0.0144288	-0.0461476	-0.0959761	-0.00844638	-0.0189441	0.0171559	-0.0259485	-0.0236032	-0.00309228	-0.0256104	-0.0673472	-0.0924958	0.140456	-0.00558337	0.068184	0.0126435	-0.0557033	-0.0512728	0.0940454	0.164455	-0.0135788	A_25_P00010945
-0.0455499	-0.00850558	0.0243302	0.0143048	-0.084894	-0.0144398	-0.0298559	-0.000975939	0.089284	0.062758	0.00149889	0.0359101	0.0152706	-0.00291557	0.000975939	0.0158709	0.0220951	0.0169484	0.0243342	0.0335197	0.113758	0.00247853	0.0072788	-0.0138518	-0.0718398	-0.040405	0.0219344	-0.0073402	-0.0440185	-0.049852	-0.0557724	-0.0326828	-0.0541901	-0.0191084	-0.0311583	0.00759645	-0.0131087	0.00901324	-0.0164361	-0.0386968	0.0776026	0.0577581	0.0254008	-0.0517156	0.0201705	-0.0021046	-0.0810724	0.0879207	-0.0242389	A_25_P00010946
0.0147945	-0.0519195	0.000153036	0.0160671	0.0353851	-0.0386913	-0.00336208	0.0154896	0.0042892	0.0178943	-0.00429069	-0.0529587	-0.0514068	-0.0179893	-0.0387412	-0.0157083	0.0500707	0.0258702	-0.041573	-0.00376978	0.0360403	-0.000153036	0.0243546	-0.0186355	-0.00583469	0.183143	-0.0382267	0.0607002	-0.0253025	-0.0488057	-0.0175177	0.0476767	0.0192525	0.010346	0.0305474	0.0449772	-0.045137	-0.00274159	0.0594237	-0.0058082	0.000955771	0.0533298	-0.0272166	-0.0068787	0.0317142	0.0307064	-0.080211	0.0187107	0.0161081	A_25_P00010948
0.21538	1.28498	1.83945	0.46158	0.341034	0.220838	0.0289213	-0.13402	-0.0260829	-0.498099	-0.0450304	-0.209029	0.152387	0.0260829	-0.0545335	-0.396564	0.522663	0.0333122	-0.194301	0.425946	1.16044	0.0642933	1.62133	-0.160812	0.12379	-1.2522	-0.595306	0.770998	-1.00405	-1.0574	-1.57294	-0.0858429	-1.61174	0.394634	-0.982673	-0.49012	0.826898	0.899143	0.809203	-0.628256	-1.7449	-1.32311	0.889531	-1.04465	-0.0573156	-0.704309	0.441406	0.277545	-0.641743	A_25_P00010953
0.301758	1.29743	1.8287	0.493716	0.227822	0.303777	-0.0940719	-0.148682	0.0133726	-0.538385	0.0373098	-0.174064	0.124114	0.0111429	-0.0111429	-0.384902	0.647262	0.059389	-0.116563	0.486472	1.00528	-0.0124377	1.41848	-0.184999	0.211829	-1.01889	-0.512198	0.750822	-0.962271	-0.930942	-1.30297	-0.122114	-1.33646	0.50661	-1.05029	-0.446075	0.900254	0.772621	0.821822	-0.568502	-1.45049	-1.08268	0.890063	-0.864669	-0.0238752	-0.701791	0.387822	0.18317	-0.564166	A_25_P00010954
0.0136483	-0.0339172	-0.0038549	-0.0320578	0.262422	0.158086	0.189756	0.240244	-0.0313737	-0.00182976	-0.0091952	-0.00369882	0.147556	0.296191	0.150121	0.132002	-0.107752	-0.188313	-0.0667203	0.00182976	0.0132064	-0.0244892	0.156391	0.0284177	-0.0873983	-0.288084	-0.208931	0.0627417	-0.154237	-0.263481	-0.198776	0.0191064	0.408616	-0.247384	0.0450319	-0.135197	0.152477	0.180084	0.127648	0.10277	0.17156	0.867407	-0.109116	-0.272062	-0.0323425	-0.0164586	0.254754	-0.109739	-0.0424033	A_25_P00010958
0.0587263	0.00858528	0.0906301	0.0187619	0.0147869	0.0436813	0.0335627	-0.0480659	0.0953779	0.0442756	0.00894793	0.0195	-0.00883865	0.0870702	0.0586399	-0.0706451	-0.000654028	-0.0228039	0.00355256	0.0592029	-0.0379386	-0.0307602	0.00608111	-0.000136588	-0.0284345	-0.118661	-0.0494466	0.0826776	-0.116857	-0.123739	-0.250116	-0.050442	0.206273	-0.0822269	-0.0878728	-0.0738313	0.0469291	0.00666362	-0.0352818	-0.142004	0.127782	0.604045	0.000136588	-0.141975	-0.152081	-0.0780281	0.0773517	-0.0643617	-0.03646	A_25_P00010959
0.179131	0.0934235	-0.000156431	0.05378	-0.0348029	0.000156431	0.0829356	0.0273777	-0.00631111	0.0537293	0.0137544	-0.0451435	-0.00680311	-0.00649379	0.271932	0.0442571	0.0342537	-0.0383831	-0.0399809	-0.0296844	0.164487	0.301315	0.0252107	-0.0291511	0.0250573	0.00305206	0.188827	0.0136175	-0.0126871	-0.108032	0.00116372	-0.0462665	-0.038302	-0.00525296	0.031321	-0.0961057	-0.0337872	-0.0955272	-0.0654758	-0.046193	-0.095789	-0.131182	-0.0169999	-0.102669	0.0682843	0.070271	0.0429244	0.0178724	-0.0641964	A_25_P00010960
0.155395	0.0761463	-0.0334347	0.0907213	-0.036639	0.0061654	0.105475	0.0533347	-0.0361203	0.0481289	-0.00527158	-0.0129773	0.00724543	-0.0370253	0.24728	-0.0174371	0.0678267	0.00187324	-0.00187324	0.0305054	0.0953057	0.256434	-0.0188464	0.00798843	0.0792081	-0.0227862	0.158949	0.0847014	-0.0395115	-0.0455632	-0.00583064	-0.00227591	-0.0708049	0.0194346	0.015173	-0.0677848	-0.0348616	-0.056564	-0.0217612	0.0303949	-0.116548	-0.0733163	-0.0338693	-0.0194031	0.0399596	-0.0204234	0.0197332	0.0209746	-0.0505407	A_25_P00010961
0.0684217	0.0209205	-0.0182055	0.0210858	0.000320903	-0.0203488	0.0489504	0.0385382	-0.000791944	-0.0170031	-0.044806	-0.0342692	-0.0111727	-0.00364632	0.0429944	0.0362776	0.0273318	-0.0131925	-0.00841794	0.0080001	0.0163058	0.0419078	-0.0334119	-0.00404454	0.0490258	-0.0236835	-0.00532919	0.0113518	-0.0106341	-0.00163817	0.0228599	0.0611178	0.0161618	-0.00983897	0.0394419	0.00690798	-0.00654713	0.0276322	-0.0351032	0.026829	-0.0178879	-0.00269551	-0.000320903	0.0111043	0.0492658	-0.000995333	-0.0488376	0.0312993	0.0011559	A_25_P00010962
0.928938	1.05731	-0.353242	-0.221285	0.950064	0.544501	0.980338	0.446381	1.01952	0.725996	-0.0817972	0.467222	0.727215	0.943203	0.516808	0.70063	0.0670665	0.359693	0.993452	0.27117	0.439828	-0.0261236	0.0261236	1.17302	-0.0449606	-0.729686	0.637929	-0.195469	-0.81447	-0.826402	-0.722259	-0.356158	-0.506681	-0.457151	-0.734435	-0.148601	-0.472482	-0.691599	-0.21692	0.346977	-0.775983	-0.676649	0.689607	-0.503818	-0.410354	-0.33424	0.236423	-0.421075	-0.866021	A_25_P00010963
0.487193	0.475308	-0.157256	-0.0342324	0.233792	0.0040013	0.217463	0.0473567	0.528637	0.191684	-0.0602809	0.153114	0.146679	0.271983	0.050579	0.118822	0.114581	0.349973	0.498664	0.253986	0.165251	-0.0267342	-0.0040013	0.386343	-0.0626288	-0.202177	0.140669	-0.0389228	-0.272183	-0.328549	-0.113303	-0.133044	0.111786	-0.141228	-0.107154	-0.0769653	-0.158881	-0.231557	-0.12551	-0.0729845	-0.215265	-0.0975067	0.379115	0.0832157	-0.0979832	-0.038293	0.0552317	-0.181448	-0.264103	A_25_P00010964
-0.0378655	-0.0221047	-0.0312606	-0.0363365	-0.0402168	-0.0744944	-0.0132228	-0.111602	-0.0177391	0.0167837	-0.124776	0.0243608	0.0333908	-0.0327251	-0.0561757	-0.0434298	0.0132228	-0.0452563	-0.131337	-0.0218479	-0.0803832	-0.0323386	-0.0628948	-0.0758296	0.0330467	0.250586	-0.0558526	0.0171918	0.0927682	0.0303759	-0.0665667	0.548035	0.226672	0.181342	0.145824	0.188777	0.26073	0.490383	0.0453205	0.12962	0.435748	0.389647	0.0819792	-0.0171365	0.114099	0.0389717	0.273561	-0.0149251	0.201012	A_25_P00010965
-0.0201184	-0.0717814	0.0146014	-0.0435475	0.0658764	-0.0552923	0.0364596	-0.00365858	-0.0112144	-0.0561654	-0.0456348	-0.0169246	-0.0550246	-0.0242772	-0.012509	-0.0284958	-0.0163804	-0.0699098	0.00365858	-0.00927115	-0.0176837	0.00510322	-0.0352956	0.0135097	-0.0202875	0.0628094	0.0291656	-0.0517706	-0.0331607	-0.0179437	0.0959915	0.110967	0.0242226	0.0472439	0.103082	0.0149614	0.0288829	0.0994032	0.0564012	-0.00835032	0.125003	0.0697612	0.0334565	-0.0255862	0.00496534	0.0235352	0.0535788	0.0203424	0.0541937	A_25_P00010966
-0.035579	-0.0072495	-0.060673	0.0175581	0.0305758	0.00484734	-0.0159979	-0.0378051	-0.0222082	0.0265397	-0.0382587	-0.0740273	0.0601012	0.0441853	-0.0999438	-0.0292988	0.0134538	0.0300004	0.0288893	-0.0151515	-0.0540344	0.0336013	-0.0251211	0.0378472	0.00568344	0.00167084	-0.00360177	0.000886779	0.0522732	0.0367638	-0.0554334	0.0430748	0.00676006	-0.000886779	0.0981031	-0.00345544	0.100046	0.0859726	-0.0459869	-0.0176004	0.0689954	0.0990319	0.0010685	-0.0136707	-0.00807322	-0.0399944	-0.00986125	-0.057689	0.0221594	A_25_P00010967
0.0164341	-0.0381997	-0.0323698	-0.0208235	-0.0362321	0.0373184	0.00621964	0.0328649	-0.083838	-0.0394888	0.0275205	0.00707121	-0.0678295	-0.0460177	0.056903	0.0260894	-0.074823	0.0210805	0.0329206	0.0320896	0.0127897	-0.0144671	-0.0118109	0.0429106	0.00980079	0.0455276	-0.0353415	-0.0556579	0.0656898	-0.0669267	0.0823863	-0.0136679	-0.0329328	0.0255473	0.102327	-0.0322728	0.0110287	0.0171756	-0.00868196	0.0189635	0.034138	-0.0237932	-0.00838569	-0.00621964	0.0152422	-0.0443428	-0.0247054	-0.060245	0.00534757	A_25_P00010968
0.0125724	-0.017301	-0.00538186	-0.0176397	0.0291588	-0.00262476	0.024928	-0.0105931	0.0499952	-0.0226822	-0.000726755	-0.0105907	-0.0318265	-0.0204882	0.0151422	0.0153158	0.0324155	-0.0114747	0.0619613	0.0157581	0.0167831	-0.0146784	0.00385652	0.013014	0.0204203	-0.0293229	0.00481594	0.00799646	-0.0320611	-0.0216913	0.0701539	-0.00759509	0.0159098	-0.0183374	0.0055415	-0.0288854	-0.0227456	-0.0229766	-0.0261304	0.0147465	-0.0111133	0.000726755	-0.00881925	0.0398639	0.0263161	0.00242751	-0.00751047	0.0108391	-0.00593018	A_25_P00010971
-1.13146	-1.13146	-0.486046	-1.13146	0	-1.13146	-0.806256	0	-0.248056	0	0.19289	0	-1.07685	-0.40535	0.482511	0	-1.13146	-1.13146	-0.50161	-1.13146	-1.13146	-0.0148271	-0.51725	0	0.753231	0.015145	0.47416	-1.13146	0.015145	0.753231	-1.13146	0.753231	0	0.422946	0.753231	0.177632	0.341833	0	0	0.735778	0	0.0671763	-1.13146	0.185867	0.0268913	0.688276	0.753231	0.0268913	0.665918	A_25_P00010975
0	0	0	0	-0.184546	-1.15919	-0.947491	-0.171713	-0.838307	0	0.00819458	0.445028	-0.894377	-0.891392	1.13151	-0.0155186	0	-0.184546	-0.595198	0	-0.635795	0	0	0	1.13151	1.13151	1.13151	0	1.13151	1.13151	0	2.18209	1.13151	1.13151	1.13151	1.13151	1.13151	-0.147961	0.445028	1.13151	0.445028	1.13151	0	1.13151	1.13151	1.13151	1.13151	0.445028	1.10028	A_25_P00010976
-0.161452	-0.118039	0.553096	0.0876123	0.263427	-0.431538	-0.402001	0.00929752	-0.366639	-0.41114	-0.489727	0.194156	-0.279991	-0.32812	-0.0940074	-0.464416	-0.0828315	-0.400296	-0.303765	-0.00929752	0.0375244	-0.236557	-0.0199206	-0.392122	0.58183	1.19177	-0.317438	0.0553668	0.784579	-0.52001	0.204325	0.853934	1.48668	0.341274	-0.795563	0.296811	-0.0817561	0.514634	0.911976	0.0797636	1.03217	1.2811	-0.13867	0.810192	0.621651	0.617807	0.0750277	-0.293984	0.560009	A_25_P00010977
-0.143937	-0.0358448	0.661826	0.095644	0.418878	-0.254778	-0.226686	0.105725	-0.216359	-0.35083	-0.491208	0.117096	-0.191553	-0.314603	-0.20421	-0.455948	0.015484	-0.414908	-0.29598	-0.0973836	-0.0129931	-0.231078	0.0129931	-0.373314	0.580929	0.982359	-0.179647	0.0647675	0.673666	-0.541683	0.439239	0.989083	0.846517	0.128671	-1.17723	0.473531	-0.0832713	0.181982	0.655592	0.0300355	0.731694	0.988511	-0.145781	0.632542	0.563645	0.680685	-0.0876731	-0.447761	0.411016	A_25_P00010978
0.270788	0.143488	-0.72047	-0.305808	0.302588	0.163495	0.525848	-0.213692	-0.178	0.165707	0.248298	0.720753	0.696837	-0.0267834	0.660069	0.39148	-0.410041	-0.045496	0.623033	-0.404896	-0.314706	1.29043	-0.0929681	0.0611926	-0.198742	-0.888846	1.06099	-0.398573	0.435711	0.217736	-1.6768	-1.32641	-2.82214	-0.564722	0.415163	0.0267834	-0.17397	0.721222	-1.29526	0.771121	-1.72226	-1.50635	0.0897164	-1.35292	-0.718819	0.74476	-0.198166	0.960653	-0.539636	A_25_P00010979
0.703036	0.505662	-0.00620438	0.233342	0.182129	0.106342	-0.101772	-0.467781	0.241346	0.347705	0.363525	0.436904	0.171757	-0.509099	-0.0608623	-0.177535	0.160473	0.514978	0.686684	0.00620438	-0.449952	0.273136	-0.429539	-0.169522	-0.0436785	-0.848678	1.7315	0.109368	0.061024	0.0804727	-2.29392	-1.25822	-2.37386	-0.597297	0.348392	-0.116503	-0.675083	0.178991	-1.67976	-0.322912	-1.50809	-1.19087	0.331588	-1.03834	-1.05913	0.153355	-0.789534	0.0184852	-0.639319	A_25_P00010980
0.0018003	0.0827712	0.168274	0.197444	0.0769352	0.257416	0.532769	0.647385	0.18383	-0.0553213	-0.00618093	-0.0936174	-0.0299779	-0.0249499	0.0875453	-0.0375956	0.122728	0.113362	0.26537	0.31393	0.00397523	0.011367	-0.0018003	0.0328138	0.13256	-0.0792825	-0.0632492	0.247093	-0.0577611	-0.115245	-0.0306289	0.557011	-0.127311	-0.0710094	0.624052	-0.0826308	-0.118888	-0.0720081	-0.0243777	-0.0174824	1.73525	-0.084111	0.0490073	-0.0408881	0.0555531	-0.0498029	-0.0128874	-0.0876468	-0.0243731	A_25_P00010981
-0.0144666	-0.000517051	-0.0325428	-0.0101234	-0.0132427	0.0468794	-0.0534306	-0.0337541	0.0374784	0.0365832	0.0037133	-0.031187	0.0144465	-0.015499	-0.00432518	0.0186603	-0.040753	-0.0289454	-0.0234096	0.0225417	0.00620507	-0.0224209	0.0274672	0.000184359	-0.0156623	-0.00537839	-0.0525936	0.0497413	0.109562	0.0986299	-0.0217045	-0.0207954	0.0258836	0.0431973	0.571619	0.00324039	0.0684095	0.0255754	0.0601575	0.0652655	0.00717783	-0.0539682	-0.00466998	-0.000184359	-0.0244677	0.0521388	0.0249892	-0.0286665	0.0453314	A_25_P00010982
-0.0584519	-0.0332665	0.0156592	-0.0188845	0.0359117	0.024481	-0.0204896	-0.0216254	0.0207079	-0.0147703	0.0118203	0.00765871	-0.0554293	-0.0326754	-0.0258766	0.099573	-0.030364	-0.021082	-0.00116294	-0.0155436	0.0102603	-0.0180421	0.0186712	-0.0504299	-0.036057	-0.00889186	-0.00831946	-0.00986111	0.0518595	0.0232087	0.0107981	0.00429686	0.0326559	0.0106685	0.247241	-0.0200823	0.00703447	-0.0456494	0.0196738	0.00953067	0.0057368	0.019917	-0.0280964	-0.0439617	0.0450086	-0.013717	0.017555	0.00116294	0.0193776	A_25_P00010983
-0.0299145	0.000639836	-0.0275642	0.00591578	-0.0163931	0.00494709	0.0158724	0.00233531	0.0165325	-0.0221489	-0.00881234	0.00962722	0.0429498	-0.0266972	-0.009793	-0.0033093	0.0208217	-0.0369623	-0.000867199	0.0352169	0.0234016	-0.003065	-0.00426138	0.0356102	-0.00804842	-0.0278131	0.0452987	-0.000639836	0.0580954	-0.0226577	0.111717	0.0378919	-0.0229733	0.0237022	0.0299705	-0.0188791	0.0315467	-0.0548981	-0.0196593	0.00648276	0.0209582	0.0147892	-0.0172634	0.00402631	-0.00172973	0.0176762	-0.00395132	-0.0197005	0.00666081	A_25_P00010984
-0.038089	-0.0148643	0.041062	0.00571005	-0.00760294	-0.00124815	0.0213322	0.0504072	0.000104037	-0.028409	-0.0030599	0.0317521	-0.0156824	-0.0117975	0.012916	-0.0162378	0.0161003	0.0047359	-0.0116564	0.00948112	0.0328112	0.00562953	0.0729016	-0.00528516	0.0173242	0.0132374	0.0363019	0.0337428	0.0355094	-0.00284967	0.0826217	-0.00795593	-0.0090555	-0.0177262	0.0226462	-0.000104037	-0.0219869	-0.0376804	-0.0205954	0.0280759	-0.0324379	-0.0282503	0.0210325	-0.0304082	0.00689214	-0.0112525	0.0189351	-0.0268598	-0.00341058	A_25_P00010985
0.414057	-0.706337	-0.798197	-0.290774	0.257254	-0.0793824	0.65472	0.578564	0.116429	0.00732006	-0.103399	0.715595	0.493397	0.385232	-0.0237209	-0.120177	-0.161478	-0.571547	0.331781	-0.00732006	-0.196852	0.528455	0.0233006	0.305949	0.235232	4.81503	-1.74188	-0.290699	0.20723	-1.98878	0.617904	1.24025	0.976742	-1.19094	-1.06331	1.21518	-2.0669	-1.80168	-1.47772	-0.11142	2.89387	-1.40296	-0.250577	1.21902	3.03439	0.764563	-0.79178	-1.37368	-0.0035738	A_25_P00010986
0.340468	-0.194395	-0.238716	0.0252549	0.0474765	-0.129624	0.14387	0.234509	0.148303	-0.148662	-0.0252549	0.353531	0.100841	0.0869942	-0.115852	-0.265425	0.0400192	-0.0948131	0.188878	0.0773764	-0.0640133	0.132275	-0.0462157	0.0651378	0.197269	3.70511	-0.575599	-0.0637313	-0.0268532	-0.686435	0.340956	0.60737	0.50498	-0.444855	-0.635484	0.92357	-0.691379	-0.666078	-0.54465	-0.299587	1.98409	-0.446798	-0.0562163	0.776534	1.89028	0.388093	-0.36834	-0.525079	0.192717	A_25_P00010987
-0.140683	0.26371	0.93628	-0.230242	0.142418	-0.073694	-0.333867	-0.32192	-0.578339	-0.513738	-0.274703	-0.16217	-0.179877	-0.113968	-0.0721061	-0.354385	0.0700674	-0.293086	-0.648188	-0.377919	0.318331	0.158143	0.611009	-0.432955	0.84855	0.69735	-0.554193	-0.210023	0.0469995	0.372868	-0.921515	0.9308	0.78511	0.370877	-0.465496	-0.322302	0.090163	1.37262	0.694565	0.311168	1.9331	0.0230755	-0.0230755	1.07109	-0.0294866	0.244568	0.541657	0.372082	0.449268	A_25_P00010989
0.251304	0.439597	1.35322	0.246614	0.0166461	-0.154858	-0.452011	-0.312151	-0.251247	-0.389891	-0.0527111	-0.200064	-0.520386	-0.383155	-0.274917	-0.847871	0.415552	-0.0443463	-0.351487	0.0272594	0.384035	-0.0588002	0.521623	-0.468461	1.03059	0.7112	-0.17646	0.257429	0.0384541	0.272799	-1.03306	0.77491	0.808421	0.53099	-1.06899	-0.159985	-0.292167	1.02337	0.263521	-0.28411	2.10287	0.0580824	0.316191	1.40901	-0.107413	-0.0462413	0.178762	-0.0166461	0.320751	A_25_P00010990
-0.043279	0.000627165	0.0245477	0.0397468	-0.0487491	0.125456	-0.0094367	0.0391154	-0.0670115	0.00525788	0.102975	0.073871	-0.0180351	-0.0401473	0.00489065	0.031208	-0.121035	-0.0644169	-0.0951308	-0.0380639	-0.0144503	0.0318112	0.0275757	-0.0109409	0.0418424	0.0157348	0.0889017	0.0194762	0.233243	0.290014	0.0161659	-0.0909345	-0.000627165	-0.0375847	0.0195541	-0.0100622	-0.0314114	0.0517482	-0.0179742	-0.0085721	0.0271826	-0.0263793	-0.0198271	-0.0910278	0.0559113	0.00875683	-0.012281	-0.039389	0.0227531	A_25_P00010991
-0.0220834	0.0095228	0.0611223	-0.04779	0.0355926	0.107863	0.0112042	0.0423162	-0.0337964	0.0412533	0.131843	0.0747106	0.0431674	-0.0610001	-0.000179312	0.0539544	-0.0693345	-0.0214646	-0.0185837	-0.00496308	0.00351689	0.0908891	0.0719776	-0.0351625	0.0564047	-0.0117679	0.165921	-0.0794472	0.274999	0.3244	0.072409	-0.0051929	-0.0353756	0.0568839	0.068246	0.000179312	-0.0687652	-0.0323095	-0.0657647	-0.0138757	-0.0179008	-0.0843661	-0.0321056	-0.0511822	0.0497942	0.00114212	-0.0240024	-0.0118639	0.00299513	A_25_P00010992
0.0214359	0.00364277	0.0212051	0.0520851	0.0101418	0.0242446	0.0449145	0.0560363	-0.0979078	0.00489355	0.136852	0.0551277	-0.0676066	-0.130477	-0.0415889	0.104915	-0.0606715	-0.053142	-0.0459291	-0.0346682	0.00906133	0.0964084	0.0340451	-0.0220034	0.0434195	0.0526355	0.157324	-0.04105	0.233433	0.240759	0.0305669	-0.0876172	-0.0239346	-0.0250635	0.0172596	0.0354962	-0.0462409	-0.019929	-0.00595057	-0.0070314	-0.0104477	-0.0685683	-0.0326499	-0.0571242	-0.0942176	-0.055244	-0.00364277	0.0854065	0.00819063	A_25_P00010993
0.00153089	0.00651431	0.0505649	0.0303576	-0.0106686	0.13825	-0.0220228	-0.0426913	-0.0139052	0.0974483	0.120821	0.0970898	0.0449427	-0.031979	-0.0251159	-0.0528969	-0.00524198	0.0211634	-0.0726628	-0.076036	-0.0413012	0.203078	-0.0201248	-0.0878028	0.0817254	0.0226293	0.192473	-0.0365574	0.13295	0.206951	-0.0402425	-0.0694239	-0.0165092	0.0217851	0.0443858	0.0546171	0.0469711	0.094614	0.00482374	-0.0486725	0.0547283	-0.0221737	-0.0837697	-0.00153089	-0.0142822	-0.0015738	-0.0506941	0.0738398	0.014073	A_25_P00010994
-0.5247	-1.2978	0.872606	-1.07693	-0.283491	-0.469477	-0.500507	-0.553812	-0.313066	-0.609184	-0.603746	0.439166	-0.0181866	0.0181866	0.400839	-0.096065	-0.693955	-1.16204	-0.291691	-0.718336	-0.351301	0.318731	-0.866581	-0.385084	1.77255	1.28369	-1.00021	-0.748535	2.18619	0.603382	3.11753	0.80523	2.33453	1.14911	-0.094833	0.95228	2.19175	1.49314	1.42365	1.43467	2.81948	2.03255	-0.517103	0.450246	1.55626	1.64317	0.976949	-0.519863	1.50468	A_25_P00010995
-0.483625	-1.02584	1.14301	-0.810254	-0.160961	-0.384021	-0.356336	-0.477369	-0.02299	-0.509876	-0.552741	0.312327	-0.0835129	0.0927668	0.422315	-0.279128	-0.343424	-0.996635	-0.081306	-0.640768	-0.334428	0.02299	-0.651452	-0.27879	1.69544	1.46208	-0.867725	-0.580481	2.11724	0.72311	2.84396	0.827584	2.62413	1.32113	-0.683155	0.880644	2.36153	1.37392	1.41129	1.24529	2.90362	2.08595	-0.322361	0.632304	1.52478	1.60609	0.976737	-0.370916	1.42801	A_25_P00010996
-0.147989	0.238979	0.923614	0.000438453	-0.35308	-0.206039	-0.000438453	-0.20039	-0.499479	-0.635196	-0.205078	-0.893197	-0.318597	-0.303011	0.209856	-0.643521	-0.0116241	-0.156749	-0.829665	-0.215725	0.0450238	-0.69812	-0.123024	-0.15382	0.690959	2.09442	-0.123046	0.0191992	1.02815	0.681027	-0.535641	0.967799	2.26506	0.227482	-0.321347	-0.561138	0.707466	1.85907	0.735009	-0.277942	0.729951	0.937834	0.183719	0.493886	1.11173	0.257572	0.343152	0.648657	0.805827	A_25_P00010997
-0.0680537	0.312397	1.12928	0.0222834	-0.588668	-0.317466	0.00565219	-0.258978	-0.415957	-0.613245	-0.228346	-0.903067	-0.237045	-0.368536	-0.00565219	-0.665935	0.0407755	-0.020325	-0.725516	-0.141353	-0.0652618	-0.638133	-0.193406	-0.203837	0.757318	2.07666	-0.18063	0.107918	0.906376	0.722895	-0.864112	0.657163	2.17479	0.295177	-0.478249	-0.611889	0.60257	1.55136	0.618562	-0.565367	0.760324	1.03252	0.137746	0.566486	0.831496	0.083068	0.0774129	0.640661	0.71036	A_25_P00010998
-0.108615	0.234551	0.642865	0.069228	-0.415568	-0.330433	0.113124	-0.27005	-0.389022	-0.575345	-0.248239	-0.645014	-0.231002	-0.176451	-0.111563	-0.409181	0.0058112	-0.207299	-0.594682	-0.28158	-0.0955491	-0.416117	-0.113094	-0.204918	0.276838	1.85982	-0.418663	0.218496	0.669641	0.181622	0.622524	0.682198	1.64309	0.212847	-0.330019	-0.246874	0.458943	1.31365	0.399112	-0.276146	0.465107	0.545762	0.0393702	0.10141	0.701791	0.0132305	-0.0058112	0.669641	0.606489	A_25_P00010999
0.0335736	0.378675	0.995224	0.382477	-0.582131	-0.457395	-0.210593	-0.452104	-0.105809	-0.662783	-0.0537038	-0.640997	-0.603549	-0.54627	-0.304246	-0.95796	0.350765	0.0388651	-0.54678	0.134581	-0.0887556	-0.588851	-0.0335736	-0.274071	0.373981	2.11637	-0.0692545	0.420735	0.780337	0.363251	0.357561	0.290927	2.15732	0.543635	-0.34473	-0.253482	0.204935	1.32854	-0.0874014	-0.722304	0.429297	0.997598	0.213942	0.385342	0.388558	-0.125362	-0.254618	0.333072	0.609319	A_25_P00011000
0.0323231	-0.0678868	-0.00913811	-0.00211379	-0.0160617	-0.0472616	0.0209754	-0.0120774	-0.0518414	-0.0772422	-0.0968312	-0.0749655	-0.0374868	-0.00231393	-0.0398857	-0.0385051	0.0783967	0.0162763	-0.0919582	0.00130296	-0.086239	-0.0109734	-0.0494871	-0.0311643	1.41455	2.28165	0.139455	0.0593144	0.0346824	0.0511759	-0.0915006	1.90448	-0.0440004	2.4942	-0.04246	-0.101686	1.1016	0.131354	0.842286	1.70299	1.52029	0.215193	0.716887	0.324503	0.416093	-0.00130296	0.281437	0.659376	0.69603	A_25_P00011002
0.0177494	-0.0114243	-0.0290396	-0.0251746	0.0274039	-0.0402098	-0.0197074	0.0012864	-0.0305863	-0.104435	0.00224711	-0.0453559	-0.0431079	-0.0999928	-0.0325715	-0.029161	0.00536699	-0.0289182	0.00637837	-0.0866915	-0.0371624	-0.0277022	0.0153647	-0.00727682	0.730658	1.38197	0.0504652	0.0166177	-0.0449869	-0.0175694	0.051392	1.10714	-0.053307	1.3064	-0.0184675	-0.0273536	0.365939	-0.00468192	0.312771	0.707743	0.699929	0.0901252	0.301968	0.139624	0.0517866	-0.0012864	0.0614179	0.23981	0.336284	A_25_P00011003
-0.159911	-0.110526	0.00457624	-0.0618781	0.45577	-0.00457624	-0.0242033	0.22638	-0.375279	-0.158179	-0.0961678	0.263096	-0.113205	0.223709	0.185527	0.229712	-0.360945	-0.706157	-0.582054	-0.168825	-0.0266079	0.300776	0.104884	-0.394191	-0.108875	0.397835	-0.269415	-0.0700748	0.0357103	0.0474474	0.517246	0.344753	-0.0349087	0.145313	-0.216752	-0.147684	0.154628	0.847451	0.390632	0.539003	0.557592	0.246772	-0.332017	-0.12265	0.440882	0.609893	-0.133339	0.394124	0.232577	A_25_P00011004
0.0471003	-0.199968	0.290898	0.0984504	0.224242	-0.0511521	-0.224064	0.0628842	-0.268491	-0.0993554	0.0832665	0.233932	-0.271398	-0.258434	0.00377938	-0.292541	-0.238061	-0.409593	-0.295006	0.0141945	-0.154526	0.189949	-0.213366	-0.458946	-0.102403	0.515962	-0.0693558	-0.097827	0.0350058	0.0243466	0.588358	0.100553	0.212728	-0.0140135	-0.18522	-0.0594775	-0.00377938	0.739774	0.129673	-0.00689087	0.726538	0.542524	-0.222627	0.0224517	0.0593013	0.320846	-0.477072	0.0658808	0.209645	A_25_P00011005
0.232341	0.101273	0.764011	0.280686	-0.0101545	0.0580664	0.00269435	-0.00840667	0.123983	-0.187904	-0.00269435	-0.0734279	-0.0952605	-0.0462569	-0.0472231	-0.395823	0.198064	0.17146	0.0838488	0.200348	0.26655	-0.0383556	0.295603	-0.0598287	0.0757842	-0.297822	-0.15419	0.302845	-0.277054	-0.467852	-0.359176	0.192607	4.97195	-0.0590912	-0.4737	0.19475	-0.246298	0.212134	0.537525	-0.290386	-0.345755	0.119108	0.387172	2.54801	-0.153218	0.14158	-0.132972	-0.258456	0.181413	A_25_P00011006
0.150905	-0.0116902	0.923343	0.211867	0.039968	0.23044	0.00275675	0.0214098	0.0622228	-0.345203	-0.110067	-0.184135	0.0932116	-0.0237272	-0.0209474	-0.409975	0.107475	0.0253223	0.0024997	0.0738386	0.402798	-0.0615482	0.571743	-0.137977	-0.0024997	-0.645821	-0.245742	0.256021	-0.241708	-0.833133	-0.652051	0.301153	5.45942	-0.198482	-0.881759	0.153761	-0.295151	0.305354	0.958714	-0.115566	-0.699001	-0.0297577	0.390137	3.15231	-0.0335128	0.181219	-0.255897	-0.401815	0.167152	A_25_P00011007
0.0467321	-0.00673431	-0.00895296	0.0357003	-0.0323639	0.013954	-0.039196	0.00948059	0.0805329	-0.00952277	-0.0149504	0.00154365	0.00200465	0.0163462	-0.00397711	-0.0327206	0.00972762	0.00462894	0.0234558	-0.00685834	0.0760708	0.0272299	-0.0247524	0.0255783	-0.00379	-0.0188593	-0.0578951	0.0328775	-0.00946374	0.319262	0.00119314	-0.00935623	-0.00119314	-0.00612159	0.205951	0.0397001	-0.0133553	0.0337446	-0.0178589	0.167793	-0.0448329	-0.0158178	-0.0149019	-0.0338212	0.0383477	0.0105689	-0.068648	0.0159226	0.0148537	A_25_P00011008
-0.00212738	0.000144463	-0.044783	0.0425377	0.038758	-0.00950579	-0.000144463	0.0135192	0.0125364	0.00168264	0.0347027	0.0173906	-0.0127403	0.0150233	0.0117696	-0.00638736	-0.0220031	-0.0243528	-0.0296856	0.0258921	-0.0086135	-0.0194997	-0.0326282	-0.00251098	0.0148603	-0.00629227	-0.0316099	-0.0445801	0.0304528	0.153392	-0.0179465	-0.0018791	-0.0228224	-0.0343948	0.441818	0.0182954	0.0352592	0.048824	0.0203251	0.213284	-0.0321568	0.0279588	0.0157037	-0.0193564	-0.0472708	0.00308092	0.0359287	-0.0282295	0.0322362	A_25_P00011009
-0.143772	-0.183785	-0.137569	-0.0744736	0.00706059	-0.120502	-0.0378232	0.125955	0.0573411	-0.107069	-0.149758	0.237126	-0.00726227	0.0411793	-0.0488541	-0.179099	0.0303363	-0.127159	0.0112838	-0.0945194	-0.00706059	-0.0664671	-0.0188102	-0.0220383	0.0479049	0.405898	-0.30142	-0.0907864	-0.0396422	-0.176795	0.123697	1.32355	1.1363	0.320454	-0.290955	0.674549	1.29028	0.612413	1.43784	0.405898	1.19228	-0.31842	-0.065306	0.112324	0.198856	0.289415	0.993854	0.217693	0.438151	A_25_P00011010
-0.127402	-0.22519	-0.256118	-0.126615	-0.110704	-0.0798222	-0.0957151	0.129502	0.0463728	-0.173604	-0.149754	0.304129	-0.00251257	0.12686	-0.0378095	-0.234692	0.0449475	-0.155273	0.0168327	-0.146877	-0.0524728	-0.104727	-0.0690664	0.00251257	0.0536617	0.464675	-0.376504	-0.0367316	-0.080762	-0.180927	0.0750108	1.53252	1.2494	0.402854	-0.407718	0.690109	1.57712	0.851368	1.72732	0.552171	1.54688	-0.316303	-0.106886	0.16072	0.30654	0.313329	1.11946	0.343262	0.539074	A_25_P00011011
-0.131962	-0.0979191	-0.076209	0.000912696	-0.0361916	-0.0466809	-0.0310331	0.0681168	0.0506184	-0.0941883	-0.064141	0.198568	-0.0133415	0.0759414	-0.0139974	-0.165775	0.0484215	-0.0615841	0.00464246	-0.0477493	-0.0379241	-0.0263624	-0.0396402	-0.000912696	0.078276	0.318441	-0.220738	-0.0215436	-0.137006	-0.0976608	0.046862	1.08431	0.914059	0.29759	-0.203774	0.511284	1.10779	0.525973	1.16009	0.269555	1.00117	-0.160287	-0.0495243	0.130843	0.134727	0.234782	0.81363	0.242502	0.354989	A_25_P00011012
0.0526925	0.0544138	0.248465	0.664298	0.386044	-0.666523	-0.724786	0.293042	-0.60642	-0.520685	-0.788199	-0.718459	-0.51922	-0.587092	-0.206543	-0.0691963	0.0175399	0.819896	-0.135262	0.248465	-0.400425	-0.915295	-0.0192517	0.254462	0.0370293	-0.317589	1.44521	0.664298	0.311901	0.0473217	-2.65094	-0.109227	-1.20561	-0.0175399	-0.149222	-0.330074	-0.670757	-2.60439	0.664298	0.493184	-0.945572	0.104049	0.536517	1.44521	1.44521	0.500296	0.664298	0.664298	0.160843	A_25_P00011016
0.527575	0.670327	0.194809	-0.117016	-0.551541	-0.252944	-0.635007	-0.0498197	-0.300895	0.164416	0.581043	-0.747598	-0.297605	-0.650718	0.210224	0.0566151	0.673963	0.704821	-0.446585	0.0445251	-0.99403	0.124263	-0.068762	0.0680293	0.0120826	-0.672097	1.25707	0.0687516	-0.78039	1.51565	5.30642	-0.713628	-1.32091	-0.254327	-0.0120826	0.127731	0.39176	-0.790681	-0.55261	0.390656	1.07454	-0.601844	0.293867	0.372226	-0.401297	-0.312418	-0.22307	0.474271	0.239232	A_25_P00011017
0.462802	0.486226	0.00408539	-0.438375	-0.537715	-0.321357	-0.595861	0.0639463	-0.509925	0.193422	0.566862	-0.974731	-0.0833435	-0.451978	0.581783	0.609411	0.394761	0.519471	-0.633473	-0.142372	-1.20661	0.649484	-0.00408539	0.311569	-0.142978	-0.93613	1.20243	-0.165266	-1.05771	1.99256	5.65937	-0.80548	-1.76129	-0.294759	0.379366	0.0789671	0.652679	-0.676614	-0.382972	0.756652	1.33064	-0.870769	0.116806	0.0880608	-0.333891	-0.117592	0.0339122	0.85402	0.277334	A_25_P00011018
0.0431818	0.0209732	-0.0355044	-0.0590262	0.0157241	-0.00248831	0.004474	-0.0025323	-0.0225303	-0.108594	0.0179477	0.100228	0.0600683	-0.00738393	0.00291192	0.0899254	-0.0220369	0.0462267	0.0926888	0.0471131	0.0310534	-0.0175939	-0.0147788	0.0199439	-0.00770294	-0.0168331	0.00752	-0.0924366	-0.0498676	-0.0629135	0.0602187	-0.00558158	-0.054681	-0.00804891	0.121372	-0.00370739	-0.0843517	-0.0152704	0.0682091	0.0797173	0.0267817	-0.037778	0.047296	0.0285684	-0.0366952	-0.048166	0.00248831	0.0617919	-0.0133359	A_25_P00011019
-0.0379968	-0.0497801	0.000408654	5.88789e-06	0.0235766	-0.0419323	-0.0849882	-0.0593775	0.00711551	-0.0350463	0.0383299	-0.00459924	0.0833545	0.00189905	-0.0444426	0.0253726	0.088836	0.0590315	0.0986457	0.0487595	-5.88789e-06	0.030042	-0.0322712	-0.00622835	-0.0334762	-0.0487504	-0.0276533	-0.0632945	-0.0195189	-0.0622388	0.0430056	-0.020451	0.0378513	-0.0211691	0.115472	0.0204152	0.0187975	-0.0202731	0.0127724	0.0309996	0.0561905	0.0274418	-0.000615197	-0.0259017	0.0188542	-0.0200271	-0.0261338	0.00599534	-0.00460069	A_25_P00011020
-0.0404374	-0.0367799	-0.0144085	0.00971013	-0.0346463	-0.0377943	-0.0553794	-0.0151462	0.00657096	-0.0581502	-0.0225383	-0.0190008	0.0302013	0.0358173	0.0164187	0.0221709	0.0317758	0.0936809	0.0503251	0.0387383	0.00431323	-0.0215419	-0.0075935	0.00730975	-0.00314651	-0.0154757	-0.0301578	-0.0340105	0.0258163	-0.0440322	-0.0312668	4.47315e-06	-4.47315e-06	0.021891	0.0970043	-0.0288627	-0.0623993	0.0158101	-0.0510989	0.0503324	0.0553219	0.00108354	0.0908977	0.0214515	0.0162053	-0.050833	-0.0289126	0.0173704	0.00205719	A_25_P00011021
0.0532256	0.0588143	-0.0206369	0.139018	-8.51921e-06	0.0179723	8.51921e-06	-0.0986108	-0.0474145	0.00624469	0.0417132	-0.0163717	0.00361413	-0.0350181	-0.145708	-0.0803208	0.0885698	0.128008	0.134361	0.044337	0.0613512	-0.0261264	-0.0287011	-0.0582501	-0.0571028	0.0466419	0.124049	-0.113041	0.166827	0.202871	-0.0539604	-0.0163012	0.0782823	-0.0492995	-0.0266202	0.0342301	-0.024298	-0.0836816	-0.110231	-0.181456	0.381254	0.21537	0.0751347	0.0540618	-0.119394	-0.0771163	-0.0629297	0.157793	0.0142089	A_25_P00011022
-0.000117587	0.0596286	-0.044626	0.0945005	-0.0535131	0.0143961	-0.0167743	-0.0801975	-0.0657973	-0.0417673	0.00562422	0.000117587	0.0379081	-0.0171838	-0.110384	-0.124484	0.112581	0.101177	0.125435	0.0563673	0.0287672	-0.0196602	-0.0823052	-0.0551312	-0.0529965	0.013374	0.0735101	-0.0921699	0.0224502	0.119004	-0.0985298	0.001252	0.0751743	0.0203209	-0.0410211	-0.0750809	-0.0830848	0.0294831	-0.145716	-0.178216	0.392724	0.177332	0.103675	0.0375595	-0.139671	-0.0506629	-0.110756	0.154904	0.00951243	A_25_P00011023
-0.00489534	0.0762334	-0.0273284	0.134741	-0.134261	-0.0193009	0.0282011	-0.0848612	-0.0641205	-0.00372194	0.0870128	0.0492167	0.00213953	-0.040268	-0.073074	0.00819883	0.0791484	0.158617	0.0884034	0.104621	0.062936	0.0149276	-0.0415551	-0.0101233	0.0154837	0.0883154	0.129936	-0.0807162	-0.0545263	0.136585	-0.00934252	-0.0454295	0.0763361	-0.000167707	-0.0391092	-0.0646092	-0.0829788	-0.10518	0.000167707	-0.121937	0.420036	0.261091	0.0976163	0.0507901	-0.113019	-0.138952	-0.00679351	0.196956	0.00915273	A_25_P00011024
-0.0160277	0.068279	-0.0131744	0.119032	-0.143088	-0.010643	0.0101562	0.00877813	-0.0851751	-0.0254238	0.0302787	0.0613035	-0.00200239	-0.0768952	-0.000283263	-0.00381922	0.124556	0.133603	0.129049	0.0706564	0.0881436	0.000283263	0.00156932	0.0117723	-0.00573953	0.0378041	0.0824964	-0.134132	-0.0139237	0.0954431	-0.0511647	0.0208861	0.0374687	-0.0332296	-0.0865772	-0.0220319	-0.145418	-0.0733464	-0.023292	-0.0895378	0.359332	0.241585	0.116215	0.0783559	-0.0833795	-0.0247369	-0.075447	0.187978	-0.00355508	A_25_P00011025
-0.0244796	-0.0250276	0.0949353	-0.00159177	0.13735	-0.0234757	-0.0238925	0.0681729	0.0516675	-0.197512	-0.168973	-0.185395	0.130317	0.119183	0.0285686	-0.292707	-0.0654193	0.0900659	-0.102456	0.0142922	0.0451094	-0.12486	0.0487986	0.0729737	-0.00222935	-0.307225	-0.0403268	0.103752	-0.122191	-0.304643	-0.28647	0.222341	0.228454	0.00432556	-0.516887	0.00159177	0.137711	0.0651898	0.0752714	-0.289614	-0.304657	0.0294272	-0.0778926	-0.0029775	0.165039	0.0487538	0.099595	-0.0439648	-0.0326363	A_25_P00011030
-0.0278852	-0.00205948	0.0647168	0.00535194	0.106038	-0.0351934	-0.0069777	0.101846	-0.0240634	-0.219755	-0.0899965	-0.112401	0.0565802	0.0607746	0.0433714	-0.198181	-0.0842721	0.0169381	-0.0643233	0.00913302	0.0408771	-0.131344	0.0660407	0.125773	0.0408293	-0.242747	-0.00404622	0.0684645	-0.141002	-0.264996	-0.141677	0.208399	0.137361	-0.0537027	-0.512732	-0.0140524	0.0541145	0.0225386	0.101205	-0.234076	-0.312392	0.0606359	-0.0629979	0.00643687	0.0592604	0.00205948	0.0787239	-0.00943055	-0.0356171	A_25_P00011031
-0.0684038	-0.0248088	0.136342	0.0645484	0.100436	-0.0856105	0.00253195	0.029587	0.0674627	-0.157101	-0.109362	-0.0545862	0.0557683	0.0563146	0.0267354	-0.179722	-0.0200626	0.121866	-0.00911687	0.0219078	0.030052	-0.0959828	0.0522161	0.0820589	0.0461709	-0.231848	-0.0605853	0.106213	-0.210369	-0.222365	-0.325608	0.212171	0.235801	-0.0298852	-0.442147	0.0628252	-0.0328695	-0.0262267	-0.00102867	-0.260369	-0.202348	0.029758	-0.00497429	0.0157471	0.0420908	-0.0204071	0.0638765	0.00102867	-0.0541009	A_25_P00011032
-0.062697	0.0053222	0.0694584	0.0649876	-0.0208429	-0.0548491	-0.0047809	0.0580265	0.0576173	-0.144556	-0.0606123	-0.0832007	0.0585852	-0.0526773	0.0386183	-0.0581155	0.0390776	0.0420609	0.0234383	0.0432633	0.0523639	-0.0910726	0.0106639	0.0847937	0.0673925	-0.144753	-0.0697987	0.0956738	-0.17279	-0.134172	-0.0891217	0.144914	0.084177	0.00520718	-0.265803	0.00255162	-0.11465	-0.090875	0.0244728	-0.146834	-0.139142	-0.0151778	-0.00255162	0.0310551	-0.0513994	0.0203859	0.0330506	-0.00373231	-0.0394497	A_25_P00011033
0.00924708	0.00600951	-0.0276416	0.0152293	0.000306328	0.0116531	-0.0156895	0.00287392	0.0258405	0.0328073	0.0216451	0.0065885	0.0151946	0.068354	0.123035	-0.0129203	0.0235172	0.00941204	-0.0185048	0.0395447	-0.0313576	-0.0013368	-0.0347206	-0.0325393	-0.00341449	-0.0371716	-0.0365661	0.017338	0.026729	-0.026596	-0.0446402	-0.00287848	0.0230618	0.101973	0.698526	-0.0125856	-0.00880542	0.236582	0.0392927	0.162182	-0.00617968	-0.000306328	-0.0278737	-0.0444316	-0.00473334	-0.00635976	-0.00364744	-0.0286011	0.0322645	A_25_P00011037
-0.070531	0.00048367	-0.0487138	-0.0514239	0.0128007	-0.0202015	-0.0554841	-0.0160578	0.0748506	0.0215968	-0.0500277	-0.0737221	0.0105907	0.0496232	0.0692491	0.0373725	0.0224268	0.00742313	0.0417992	-0.0236978	-0.0468158	0.00903001	-0.0356508	-0.0400564	-0.0273948	-0.0196242	-0.0146147	0.0226684	0.0486987	-0.0361001	-0.0439851	-0.0543689	0.0967128	0.0158417	0.352531	-0.0032505	0.0333107	0.0412859	0.0698478	0.110098	0.00827023	-0.00151071	0.00100062	-0.0171972	-0.00048367	0.0232062	-0.00342171	-0.0631916	0.0297277	A_25_P00011038
0.0451277	0.0237072	-0.010385	0.0422331	0.0787594	0.036794	0.0624466	0.0112916	0.0157641	-0.0363306	0.0469819	-0.0415188	-0.0320715	-0.00753008	0.180812	0.0474805	-0.0367275	-0.0209987	-0.0151647	0.0714029	0.000518291	-0.00423264	-0.0222234	-0.010037	0.0345127	-0.0219268	0.0325414	-0.0183731	-0.0145996	-0.0564505	0.0028639	-0.0224966	-0.000235716	0.0689639	0.055886	-0.00245523	0.000235716	0.192452	0.0442807	0.0360843	-0.042	-0.0460966	-0.029921	-0.0342051	-0.0478659	0.0327376	0.0209794	-0.0279672	-0.0112148	A_25_P00011039
0.0174617	0.0687456	0.00497549	-0.00634708	0.0691371	-0.0295788	0.00462623	0.0856258	-0.0333651	-0.0264636	-0.0201915	0.0369744	0.0157052	-0.0531199	0.0331381	0.0357378	-0.0470629	0.0163498	-0.00804231	0.0236275	-0.00364064	-0.0218184	-0.0384464	0.0392374	0.00589509	0.00080064	0.0235885	-0.00346281	-0.0308705	-0.00962299	0.0796449	-0.0121896	-0.0170464	0.0279692	0.0685237	0.00800664	-0.00932219	-0.00080064	-0.00318146	0.0727651	-0.0301879	-0.0474205	0.0193095	0.0262886	-0.020942	-0.0367575	0.0379138	-0.0336908	-0.0020023	A_25_P00011040
-0.0218454	-0.0469606	0.00135871	-0.0195211	0.0870089	0.00656314	0.0682944	0.0807918	-0.00123261	-0.0210426	0.0485342	0.0438828	0.0668079	1.48294e-05	0.0573953	0.0269196	0.0310294	-0.0471047	0.0581979	0.0386463	-0.0323277	-1.48294e-05	-0.00631336	-0.0179327	-0.0365827	-0.0832403	-0.0504432	-0.0116369	-0.0689608	-0.10838	0.210742	0.0387552	0.177973	-0.0199541	-0.0494788	0.0577638	-0.0323054	-0.0492721	0.0173799	-0.0403352	0.133509	0.599629	0.0250194	0.0171613	-0.0349887	-0.0183599	0.0597915	-0.0170103	0.0131511	A_25_P00011042
-0.00493609	-0.0347432	0.00102636	-0.028078	0.016944	-0.0944784	0.011834	-0.0618825	-0.0363435	-0.0365958	0.0103949	-0.000411283	0.0801819	0.019823	0.0304183	-0.0360018	0.030953	0.0632057	-0.00773789	0.0554141	-0.0209335	0.00722648	0.00650408	-0.0928944	-0.0232627	-0.0620531	0.00864677	-0.062603	-0.0692002	-0.0795028	-0.0116656	0.0353788	0.165127	0.0310585	-0.0673825	0.0403552	-0.0156915	0.0091287	0.0300158	-0.0657831	0.120116	0.443411	0.000411283	-0.0295932	-0.0509391	-0.0251978	0.0303085	0.0235075	0.0206542	A_25_P00011043
0.0295941	-0.0279362	0.0449586	-0.00412691	-0.0861571	-0.0353546	-0.00859502	-0.0331504	0.104359	0.00514053	0.0451154	-0.00246511	-0.0341188	-0.00207416	0.0449816	-0.094845	-0.013668	0.0410691	-0.00789467	0.0211444	-0.0185479	0.00807902	-0.00679611	-0.0174511	-0.0275149	-0.0555475	0.00207416	-0.0586389	-0.0310725	-0.120229	0.0845088	0.0418605	0.11567	0.0565682	-0.0547891	0.0582601	-0.0376418	0.0470533	0.115081	-0.0314814	0.1039	0.390273	0.0383074	-0.0164078	0.0132145	0.0919289	0.0251137	0.0260657	0.0343873	A_25_P00011044
0.00959118	0.00573292	-0.0152927	0.0475316	-0.0386003	-0.0331984	-0.000225536	-0.04301	0.0109749	0.00526489	0.0273093	-0.0203286	0.0815688	0.0211912	0.110405	-0.0320916	0.0606719	-0.0370524	0.111001	0.0116149	0.0216299	0.0484033	-0.0624945	-0.0458631	-0.053487	-0.0261144	-0.015481	0.000225536	-0.0839496	-0.0632603	0.00100738	-0.0443587	0.0697781	0.00156513	-0.0588487	0.0991648	-0.0178861	0.0263712	-0.00446421	-0.0475602	0.0998261	0.390417	0.0495288	0.0335993	-0.00290853	-0.0173025	-0.0207889	-0.0151475	0.00229964	A_25_P00011045
-0.0421722	-0.0461336	-0.100981	-0.0349499	0.155195	0.0751724	0.0198073	0.147353	0.0133705	-0.0716702	0.0727555	0.0395539	0.0441536	0.00764793	0.120359	0.0691583	-0.0799952	-0.118448	-0.00764793	-0.0186275	0.0817398	0.022674	-0.02014	-0.0510985	-0.0467124	-0.01754	-0.00982673	-0.0512166	-0.102604	-0.277712	0.0620517	0.170438	-0.15162	0.0902464	-0.407654	0.0751619	0.0946604	-0.0155133	0.486651	-0.0613244	-0.00771665	0.160351	-0.0839732	-0.0377271	0.258706	0.0535898	0.0604575	0.0232959	-0.00052526	A_25_P00011046
-0.021762	-0.00207341	0.0206907	0.0443736	0.0143441	-0.033524	-0.00529433	0.006698	0.0371659	-0.0277335	-0.0232924	-0.0046595	-0.0156838	0.00323943	0.078492	-0.0558963	0.00207341	-0.00656484	0.0445894	0.0173503	0.0272669	0.0336141	-0.0726995	-0.0297629	-0.00274492	0.0232295	-0.030429	-0.0579499	-0.105748	-0.155704	-0.0155607	0.0974993	-0.0327044	0.0727552	-0.234832	0.0667387	0.0322708	-0.06241	0.254281	-0.117619	0.0956146	0.146851	0.0253053	-0.0319642	-0.0479969	0.00408302	0.0269401	0.0240973	-0.00237291	A_25_P00011048
-0.0101775	-0.037252	-0.0335537	-0.0414689	0.0381311	-0.00405562	0.00519242	0.021379	-0.022343	-0.0568098	-0.0205097	0.0579466	0.0472092	0.0715257	0.00505706	0.0173506	-0.0648353	-0.0249279	-0.0154302	0.011302	-0.0691228	-0.0368925	-0.0481384	-0.0470897	-0.00766832	0.00108182	-0.00778563	-0.0131738	-0.0105745	0.00758827	0.00186438	0.0368989	0.0180913	0.0305421	0.030159	0.041002	0.0350291	0.0658173	0.0333111	0.0283379	0.00753746	-0.00470087	-0.00108182	-0.0184906	-0.104824	0.0474573	0.0344514	-0.0600843	0.0186791	A_25_P00011049
-0.0378019	0.0186902	0.0258047	-0.0229066	0.0285441	-0.0276227	-0.054776	0.0530628	-0.0641539	-0.0177977	-0.04969	0.00119229	-0.0331774	0.0172743	0.0457605	0.018028	-0.0363343	-0.0132687	0.00718353	0.00665291	-0.0710411	0.0142839	-0.0453639	-0.0528432	0.0328979	-0.0256356	-0.042496	0.0144543	-0.0506418	-0.00355029	0.0318494	0.017687	-0.0159817	-0.0426321	-0.00119229	-0.0403682	-0.0347646	-0.0164834	0.0676594	0.030612	0.0131565	0.0148693	0.0263478	0.0407829	0.0510446	0.101809	0.121621	-0.0245419	0.0232001	A_25_P00011050
0.00672974	-0.0131422	-0.0348434	0.0123878	-0.0178097	-0.0164424	0.0211053	-0.0164205	0.00016631	0.026785	0.0181201	-0.00185985	0.10572	0.0752542	0.024303	0.001361	-0.00016631	-0.0205802	-0.0141902	-0.00316683	0.0365593	0.00889291	-0.0134641	-0.0306872	-0.0242507	0.0040106	-0.0224982	0.07393	-0.0467658	0.0131149	-0.0197587	-0.00702992	0.0415376	-0.0174193	0.0339424	0.0142462	0.0780004	0.0445938	-0.0160465	0.0960469	0.0458939	-0.0586041	-0.0296552	0.0252255	-0.00793421	0.0220542	-0.00971926	-0.0447746	0.001397	A_25_P00011051
-0.0400664	-0.0248431	-0.0548837	-0.0517205	0.0146366	-0.0506963	0.0462139	0.0151663	-0.000516432	-0.0970214	0.0712015	0.0101008	0.0615972	0.0196616	0.00417903	0.0759996	-0.0355343	-0.053272	0.0391162	0.0146258	0.0201386	-0.0531127	-0.00615684	0.0605327	0.000516432	0.025878	0.00869197	-0.0423879	-0.0504333	-0.0509394	0.0560855	0.0148621	0.00334749	-0.025836	-0.0193898	-0.0121442	-0.00162376	-0.0352552	0.0662108	0.0300817	-0.0612394	-0.0802965	0.0303814	-0.012248	-0.0162418	0.0175274	0.0583737	-0.0355026	-0.00487198	A_25_P00011052
-0.017733	0.039534	-0.000509788	-0.0372864	-0.0593269	-0.0341223	0.0233891	0.0574928	-0.0769495	-0.0675537	0.0868775	0.0314602	0.00183569	-0.0802639	0.0903207	-0.0143193	-0.0495908	-0.0507683	0.0285167	0.0333313	0.0371055	-0.0477498	-0.00383358	0.051612	0.0225515	0.0306667	-0.0657528	0.00359326	0.0332409	-0.0693526	0.160006	-0.0353104	-0.0495514	-0.0152332	0.238534	0.00374293	-0.0252034	-0.0362276	0.0529651	0.0629281	-0.039441	-0.0140176	0.0292458	0.0177746	-0.0275723	-0.0394447	0.010069	0.000509788	0.0128022	A_25_P00011053
0.024482	0.255803	0.324232	0.117223	-0.0220618	0.0851033	0.00667552	0.141777	0.0315812	-0.165875	-0.0229715	-0.00880135	0.0123354	0.0696214	0.12127	-0.162196	0.107083	-0.00897921	-0.0666076	0.153154	0.144156	-0.038862	0.0844627	0.0292915	0.0585555	-0.0914371	-0.122008	0.193836	-0.0726819	-0.149591	-0.212485	0.256449	-0.0658713	-0.115307	-0.141536	-0.0714865	0.0491744	-0.139952	0.140763	0.0705539	-0.143107	-0.172714	0.0550289	-0.00667552	-0.0731346	-0.0369427	0.141843	-0.0860898	-0.081113	A_25_P00011054
-0.0168121	0.182654	0.176856	0.0612478	0.0159486	0.0225692	0.0223042	0.0470811	-0.00181188	-0.0817904	0.00181188	-0.0101209	-0.0451226	-0.0205153	0.0333029	0.0549144	0.0220927	-0.0178275	-0.00853215	0.102821	0.110163	-0.00801442	0.0773327	0.064278	0.0523789	-0.0200147	-0.0295256	0.143938	-0.0543394	-0.0861565	0.0829105	0.120173	-0.0455361	-0.0553623	0.2627	-0.0696696	-0.0543853	-0.025188	0.135204	0.203113	-0.0603619	-0.0795191	-0.00233603	0.00852078	-0.0194318	-0.0189357	0.15253	-0.0320939	-0.011509	A_25_P00011055
0.0372124	0.098485	0.0922471	0.0789464	0.00106138	0.0394661	-0.00106138	-0.0686518	0.0537723	-0.0363556	-0.0064601	-0.0563764	0.0214116	-0.0450569	-0.00920968	-0.126335	0.05244	0.0456297	-0.0633474	0.0654298	0.0303943	0.00507615	0.0713922	-0.0363429	0.00882716	-0.00315895	-0.0459456	0.0940905	-0.00391901	-0.0274093	-0.0725515	0.137481	-0.0161244	-0.0747645	0.0830154	-0.0238611	0.091585	-0.0313798	-0.0304089	0.0018758	-0.038217	0.0239425	0.0407015	0.0361086	-0.022049	-0.0260294	0.0274599	-0.0524449	-0.00695597	A_25_P00011056
0.058244	-0.0857636	0.0890409	0.206906	0.166147	0.403891	0.468788	0.637354	0.424117	0.0561696	-0.0132153	-0.11948	0.312165	0.490099	0.0277984	-0.0800301	0.16681	0.00838074	-0.00838074	0.241275	0.375046	0.0573576	0.129781	0.395536	-0.0698498	-0.308051	-0.133657	0.316122	-0.198816	-0.271743	-0.364558	-0.0516803	-0.288348	-0.250259	-0.316201	-0.134776	-0.193387	0.164665	-0.0846085	-0.0577846	1.20021	-0.172528	0.0409172	-0.171759	-0.096099	-0.031063	-0.112764	0.167387	-0.242778	A_25_P00011057
0.0419372	0.0111494	0.0466461	0.159017	0.00978352	0.0977401	0.162563	0.178188	0.246925	0.0171995	0.00277003	-0.0825191	0.0290782	0.112235	-0.0403849	-0.0917187	0.126472	0.0349044	0.0977514	0.170668	0.101556	0.0319483	-0.00301062	0.15937	0.0115753	-0.0805785	-0.0031469	0.172554	-0.0753758	-0.0836922	-0.153632	-0.0971804	-0.0656261	-0.0737052	-0.0665813	-0.0147471	-0.0827534	-0.0141481	-0.0403916	-0.0812238	0.578057	-0.0345582	0.0379789	-0.0477766	-0.106089	-0.0107786	-0.0904159	-0.00277003	-0.0852197	A_25_P00011058
0.0119755	0.0306501	0.00441409	0.037518	-0.000518515	-0.0108439	0.0638727	0.0213991	0.0217958	-0.0405406	-0.0160215	-0.0274164	0.0281285	0.019406	0.000518515	-0.0206553	-0.036989	-0.0234225	0.0319469	0.0455127	0.011764	-0.0646567	0.0233423	-0.0211015	-0.0533799	-0.0226505	0.0236867	0.0245585	-0.0233782	-0.0655494	0.0482311	0.00742503	0.00890769	-0.0280053	0.0189757	-0.036417	-0.0749708	0.0102643	-0.0132434	-0.0313924	-0.11147	0.00239824	0.00427854	-0.0356112	0.0339635	-0.0485633	-0.0292694	-0.051529	-0.0222008	A_25_P00011060
0.00197785	-0.0112691	0.0169548	-0.0189014	-0.0533219	0.0288869	-0.00654466	0.0553029	0.023857	-0.0492935	0.00426696	-0.0192466	-0.0184757	-0.00369395	0.0396176	0.034392	-0.0891955	-0.0859906	0.0682304	-0.0198256	0.00896668	-0.00197785	0.0361724	0.0483585	0.0237338	-0.0119957	0.00813823	0.055679	-0.0216722	-0.0541877	0.0514846	0.0281602	-0.0545021	0.00372363	0.029317	-0.0145711	-0.0179574	-0.066621	0.0518454	0.0918171	-0.0427235	-0.0992437	0.015851	-0.039271	-0.0824321	-0.0277341	0.0159667	0.0221767	-0.00517774	A_25_P00011061
0.0720631	0.0170691	0.00160568	0.0224116	-0.0370534	-0.0102766	-0.0229272	0.00683384	0.00337752	-0.00022873	-0.0578201	-0.016994	-0.00514001	-0.0214799	0.0103527	-0.00632055	-0.00827204	0.0115059	0.0206689	-0.00281796	-0.0110937	0.00245983	0.0226226	0.0248314	-0.0455667	-0.0381315	0.0320705	0.074875	-0.0254954	-0.0182018	0.0910869	0.0566881	-0.0178742	0.0659599	-0.0316867	0.0109231	0.00237042	-0.0154385	0.00543545	0.00022873	-0.0140105	-0.0119709	-0.0687487	-0.0238951	0.0807078	0.0314049	0.000274655	-0.0450647	0.00335678	A_25_P00011062
-0.0174225	0.00585189	0.0392224	-0.0055603	-0.0470231	-0.0220819	-0.00765996	-0.0611291	0.0411561	0.00158603	0.0576274	-0.0079637	-0.0261943	0.013195	-0.0123599	0.0120392	-0.0271796	0.000539732	-0.0399523	-0.0209895	0.00780277	0.0270301	-0.000134708	0.0221406	-0.0107056	0.0128518	0.000134708	0.0291992	-0.00620598	-0.0116559	-0.00730446	-0.00775221	0.0141248	0.0523206	0.00776522	0.00776878	0.0186512	-0.00534098	-0.0565604	0.0235099	-0.0433807	-0.00116406	0.0320625	-0.037986	-0.0266407	0.0401992	0.0226037	0.0364657	0.0062675	A_25_P00011063
0.270137	0.284973	0.827424	0.153352	0.0569235	-0.11898	-0.302882	-0.181669	-0.0393487	-0.096293	0.118498	0.310663	-0.31995	-0.226458	-0.127725	-0.119242	0.249887	-0.0628308	-0.0745641	0.273112	0.0967162	-0.0173105	0.152853	-0.485667	0.0337551	0.733813	0.0173105	0.173482	-0.392608	-0.4813	-0.780368	0.105512	0.244492	-0.0375863	-0.113576	-0.152763	-0.250895	0.205681	0.45129	-0.020662	0.745659	0.770813	0.276766	0.069634	0.0938288	-0.113205	-0.422014	-0.0560665	0.019974	A_25_P00011068
0.084063	0.0116759	0.575412	0.0200752	0.135133	-0.0764404	-0.0536279	0.0746931	-0.276443	-0.0762579	-0.0556554	0.261443	-0.151973	0.0519489	-0.0962483	0.158478	-0.0535928	-0.471904	-0.309931	-0.0164533	0.196819	0.0763972	0.227883	-0.348466	-0.0988461	0.374444	-0.425241	0.118959	-0.192647	-0.165095	-0.354915	0.245275	-0.121398	0.0370404	-0.177111	-0.190472	-0.123763	0.243127	0.758866	0.224904	0.511959	0.465695	-0.0116759	-0.182173	0.476264	0.153781	-0.135126	0.230228	0.0739605	A_25_P00011069
-0.0328509	-0.00297269	0.0876864	-0.0766601	-0.0194527	-0.0335286	-0.0371075	-0.0492626	-0.00993837	-0.0239041	0.117271	-0.0292806	-0.0083968	-0.00151157	0.251987	0.00217218	0.0671893	-0.0217602	-0.0194246	0.0089943	-0.0752583	0.226109	-0.00511167	-0.0193017	-0.0160178	0.016794	0.0375505	-0.00281063	-0.0113268	0.146467	6.45	0.0327035	0.0216714	-0.0298292	-0.0271094	0.00151157	0.111208	0.0104209	0.0982681	0.138035	1.01837	0.0378976	-0.065635	0.0322322	-0.0545531	0.0107037	0.0462911	0.10683	0.325583	A_25_P00011083
-0.0330847	-0.00393289	-0.0124646	-0.0445477	0.0101892	-0.000724432	-0.0261029	-0.0248895	0.000374163	0.00729707	0.0802776	-0.00297507	0.0110651	-0.00791573	0.136431	-0.0190017	0.0210084	-0.0556047	0.0471652	0.00961039	-0.0561765	0.112661	-0.00677119	0.0137913	-0.0379091	-0.0379536	-0.0127129	0.00109612	-0.0289815	0.0725595	5.03271	-0.012802	-0.0204785	-0.00594109	0.0266727	-0.000374163	0.00995352	-0.0237018	0.0556119	0.101591	0.496231	0.0110262	-0.044612	0.0289109	0.00570251	0.00849868	-0.0307938	0.0631961	0.229243	A_25_P00011084
-0.0382593	0.0288265	-0.08725	-0.0141982	0.517753	0.469758	0.151704	0.089929	0.325923	-0.0466296	-0.0999235	-0.0188139	0.156404	0.228911	0.18754	0.143011	0.121312	-0.00286241	0.122583	0.0635753	0.00286241	-0.0472693	-0.0181965	0.179432	0.590813	1.06941	0.492389	-0.0250719	-0.448849	-0.356234	-0.518424	0.626963	1.45705	-0.0872236	-0.543075	-0.283542	-0.37299	-0.274581	-0.196483	-0.220275	1.91663	-0.246855	-0.0312259	-0.276927	1.1727	-0.191397	0.258427	0.0354383	0.0471063	A_25_P00011086
0.187794	0.410929	-0.556365	1.3227	-0.401703	-0.231096	0.810599	-0.257542	0.0262401	1.42536	0.492589	1.09005	0.739117	0.773256	-0.250547	1.65224	-0.443272	1.62374	1.05261	1.13659	0.385338	1.03416	0.423872	0.410225	-1.08652	-0.802292	0.505705	0.84029	-1.107	-1.81178	-0.193318	-1.17356	-0.330985	-0.349999	-0.216919	0.295293	-1.27542	-0.559279	-0.962348	-0.529999	0.305276	-0.0262401	0.785521	-0.434405	-0.621072	-0.537981	-0.376968	0.504478	-0.91735	A_25_P00011096
0.131145	0.198141	-0.177388	0.525079	-0.221961	-0.158364	0.424977	-0.0559826	0.180036	0.788176	0.201193	0.416074	0.334088	0.544943	-0.0779407	0.737959	-0.0326811	0.883891	0.616583	0.707767	0.133697	0.280412	0.248656	0.218082	-0.291478	-0.271768	0.0337571	0.445013	-0.430175	-0.423705	-0.155649	-0.332546	-0.136368	-0.113203	-0.524959	0.0462417	-0.415481	-0.15716	-0.327487	-0.370104	-0.0194478	0.0194478	0.356229	-0.132253	-0.237688	-0.177625	-0.139647	0.114853	-0.436991	A_25_P00011097
0.167995	0.139496	0.03714	0.137191	-0.111754	-0.014621	0.0516184	-0.100538	0.0677278	0.0298945	-0.00483052	-0.0416239	0.0864869	0.0706636	-0.113492	-0.121022	0.121938	0.180955	-0.00784402	0.0746125	0.232445	0.120065	-0.0016199	0.0756321	-0.126341	0.0907486	-0.0886334	0.00734656	-0.105057	-0.104847	-0.0790521	0.0016199	0.307442	-0.021618	-0.192286	-0.05276	-0.00983868	-0.0068491	-0.0847864	-0.193724	0.323393	0.0477536	0.017975	0.0620569	-0.153563	-0.101379	-0.0872686	0.138417	-0.0619902	A_25_P00011098
0.0949491	0.140941	0.0389763	0.101112	-0.109941	-0.103776	0.049179	-0.0679892	-0.0137061	-0.00731547	0.00731547	-0.0483227	0.0122795	-0.0503451	-0.032585	-0.0526726	0.0288538	0.106246	0.0387692	0.034549	0.197897	0.0863107	0.00857956	0.085086	-0.0640921	0.125504	-0.0264617	-0.0685799	-0.16229	-0.139185	0.0316284	-0.011459	0.215369	0.0374804	-0.199857	-0.102524	-0.0852505	-0.0676165	-0.0601999	-0.163174	0.364032	0.227372	0.0640367	0.102167	-0.116279	-0.0868267	-0.0137001	0.187622	-0.0231947	A_25_P00011100
0.340092	0.177341	0.948257	-0.173157	0.296914	0.0114104	0.303212	0.191134	-0.286634	-0.193223	-0.433062	0.0890123	0.252759	0.254978	0.0114104	0.250039	-0.200177	-0.390149	-0.588472	-0.222565	0.0179222	-0.215517	0.376354	-0.173937	-0.0505306	0.120059	-0.945356	0.209035	-0.249454	0.134656	0.0245117	-0.0114104	-0.0552327	-0.18573	-0.547566	-0.660895	0.417128	1.3828	0.72345	-0.18998	1.31579	-0.757161	-0.270452	0.0157392	0.253059	-0.213747	-0.230026	-0.334107	-0.0312233	A_25_P00011101
0.50214	0.396659	0.990652	-0.0433479	0.333555	0.0512145	0.34445	-0.00878473	-0.0772236	-0.134115	-0.210688	0.164356	0.232504	0.200164	-0.0214231	-0.067867	0.134412	-0.157869	-0.419978	0.136391	0.0462956	-0.345509	0.509543	-0.47121	0.146205	0.478522	-0.710133	0.386888	-0.213753	0.149506	-0.221383	-0.190325	0.215167	-0.254599	-0.294141	-0.362285	0.289153	1.10874	0.341879	-0.183719	1.53929	-0.498156	-0.1159	0.225021	0.00878473	-0.299073	-0.462624	-0.348234	-0.0562288	A_25_P00011102
-0.853576	0.659718	0.716978	-0.538144	-1.17534	-0.354421	-0.0638922	-0.107308	-0.808131	0.186108	0.406514	-0.3944	0.1273	-0.832331	0.810607	-0.374947	0.038609	-0.65954	-0.958165	-0.0473714	-0.872904	1.05344	-0.00585421	-0.0493965	0.645393	0.511273	0.191196	-0.385875	0.0801616	0.597807	-1.01018	0.932561	-1.2364	0.0368489	0.518787	0.00585421	-0.0451162	-0.307705	0.49574	0.867391	-0.958702	1.95818	-0.219275	1.0293	0.817451	0.215965	0.179904	-0.115444	0.370898	A_25_P00011109
-0.919797	0.525358	0.710091	-0.642775	-1.05754	-0.277733	-0.02749	-0.110346	-0.632427	0.0981472	0.404261	-0.423159	-0.195295	-0.832451	0.801019	-0.690304	-0.00711712	-0.641856	-0.839291	0.0215095	-0.865453	1.04631	0.00711712	-0.118817	0.639126	0.336331	0.102694	-0.535677	0.116172	0.544602	-0.971893	0.942244	-1.0383	0.148597	0.14775	0.123788	-0.0532225	-0.402512	0.298924	0.504343	-0.979054	2.03847	-0.321436	0.91717	0.640554	0.182511	0.157319	-0.15351	0.335543	A_25_P00011110
0.0395365	0.037808	-0.0427394	0.0128031	-0.0203676	0.00771673	-0.000912257	0.0086877	-0.0035798	-0.0366414	0.0259829	-0.0211558	-0.0230118	-0.000827545	0.169171	0.011947	0.00323671	0.00140864	-0.0445901	0.0327675	-0.014569	-0.0138559	-0.0359315	-0.0469283	-0.00821638	-0.0239221	0.0142565	0.00367962	0.0364621	0.000827545	-0.0231487	-0.0342975	-0.0515077	0.146217	0.0561032	0.0723572	-0.0331078	0.335498	-0.00784049	0.0188026	-0.0724113	0.0391683	-0.013922	0.0307417	0.0115666	0.0152958	-0.00255496	-0.0619438	0.0167561	A_25_P00011111
0.00460923	0.014694	0.0118098	0.024607	0.00604447	-0.0251347	-0.0660571	0.00142994	0.0453213	-0.0443477	0.0441441	-0.0693968	-0.0359912	0.0120322	0.140809	0.0139715	-0.00632723	-0.048381	-0.00481836	0.0759794	-0.0274123	-0.0197531	0.000540119	-0.0145592	-0.01891	-0.0352135	0.0353945	0.00536293	-0.0295421	-0.0223826	0.0263653	-0.0128531	0.0056442	0.0962853	0.0411029	-0.0290264	-0.0371058	0.26201	0.0623315	-0.00812464	-0.05049	-0.0269648	-0.00686287	0.00632429	0.00817992	0.0233549	-0.000540119	-0.0259052	0.00977586	A_25_P00011112
-0.13551	-0.253511	-0.724199	-0.475537	0.484655	0.360217	0.285369	0.0269788	0.000586828	-0.00563912	0.12638	0.487247	0.0428488	0.0253121	0.250388	0.413575	-0.437316	-0.680592	-0.344749	-0.271843	-0.027501	-0.057764	0.0176192	-0.27052	0.125122	-0.0585567	-0.264095	-0.39247	-0.113992	-0.54202	-1.20724	1.03422	-1.02938	-0.128274	-0.000586828	0.35541	-0.0821844	0.900042	0.335033	0.581636	0.663327	0.146981	-0.417812	0.153456	1.00048	0.0304427	0.143117	-0.375239	0.084205	A_25_P00011117
0.0565945	-0.0947694	-0.463662	-0.169343	0.449619	0.322039	0.0716514	-0.0438476	0.147127	0.24212	0.259952	0.647473	0.152923	-0.0723888	0.102342	0.295519	-0.289311	-0.442695	-0.0976165	-0.0434577	-0.0141948	-0.162812	0.0614524	-0.320561	0.284094	0.0294993	-0.185793	-0.0682641	-0.223662	-0.449351	-1.29633	0.80576	-0.939041	-0.0247916	0.0756163	0.309768	-0.300293	0.695581	0.196754	0.12216	0.983774	0.0141948	-0.305132	0.381961	0.774511	-0.182595	-0.0997991	-0.634971	-0.026271	A_25_P00011118
-0.0169721	-0.0391507	-0.0528436	-0.00164524	0.0135795	0.0126894	-0.0358198	-0.00346528	0.0147261	0.0177721	0.0377756	0.0188846	-0.0238238	0.0307556	0.0549725	-0.00507972	0.0344501	-0.00114318	0.043292	-0.0251605	-0.00374504	0.00991397	-0.000386472	0.0420389	-0.000263899	-0.0322884	0.0124062	0.0106383	0.0157866	-0.019689	-0.0418815	0.010001	-0.00525601	-0.0744668	0.136617	-0.01173	-0.0219436	-0.0198225	0.0171995	-0.0308815	0.0132161	0.000263899	0.0641515	0.035167	-0.00915505	0.0146613	-0.014515	0.0845727	0.000465556	A_25_P00011119
-0.0386276	-0.0452428	-0.00170354	-0.0392074	0.0437706	-0.00120778	-0.023575	-0.0246907	0.0134826	0.0551214	0.00551475	-0.0362954	-0.00945381	0.0701771	0.00954037	-0.0129689	0.0336936	0.0403687	0.00246228	-0.0658606	0.000912508	-0.0160923	0.0117364	-0.00868511	-0.071074	-0.0125847	-0.00478427	0.0154333	0.0116215	-0.0244218	-0.00809324	-0.0185484	0.0392141	-0.0202771	0.0969252	0.0443256	0.0306763	-0.0159643	-0.0180125	0.00703416	0.00496273	-0.000466095	0.0121449	0.0309506	0.00772678	-0.00697365	0.000466095	0.027739	0.00686877	A_25_P00011120
0.275982	0.0668064	-0.0506288	0.0143815	0.0900844	0.0598349	0.000648376	-0.0200017	0.0299473	0.0109553	-0.059744	-0.000648376	0.106477	0.0842204	-0.0202373	0.00425616	-0.0409334	-0.105244	-0.0575817	0.0817679	-0.0371954	0.103666	0.0404275	0.0592083	0.0904349	0.0766697	-0.0503546	0.0329616	-0.0498216	-0.0391248	0.660766	-0.0855615	2.40076	-0.024315	-0.0687856	-0.00153902	-0.00502415	-0.0771221	-0.0639932	-0.0432048	0.0919192	-0.033769	-0.0971089	-0.0797118	0.00692501	0.0344782	0.0140011	-0.113112	0.0808298	A_25_P00011121
0.0137226	-0.0424739	0.0198718	-0.0118258	0.0896227	0.0698725	-0.0251171	-0.0173922	0.0285234	-0.00369441	-0.0578218	-0.0310932	-0.0228383	-0.00502371	0.0065277	-0.0225867	0.0109565	-0.00947786	0.0871464	-0.00629108	0.041352	0.00841245	0.0330389	-0.0114328	-0.00860147	-0.0182489	0.0197023	0.0384045	0.115482	-0.0587361	-0.0128119	-0.0172794	0.0312341	0.0409837	0.058974	-0.0702448	0.0513727	-0.0478585	-0.0135464	-0.0445181	0.0143291	0.103	0.0791851	-0.0180012	0.0716955	0.0344444	-0.00545697	0.00369441	0.00855082	A_25_P00011123
0.0106445	-0.00511948	0.0328724	-0.14377	-0.0540354	-0.00731839	-0.0156978	-0.0461159	0.00927817	0.0329646	-0.0752889	0.00231236	-0.0150198	0.00858741	-0.0951446	0.0212525	0.0900755	0.0849322	0.0393208	-0.0603538	0.0166725	0.00633121	0.0784264	-0.0108896	-0.0941153	-0.00457116	-0.016942	0.0220547	-0.0348456	-0.0389115	-0.00524428	-0.00150421	0.0349341	0.0201854	0.038906	-0.0822796	-0.0372701	0.00150421	-0.0484609	-0.0409039	0.0193522	0.0777698	0.0299889	-0.00750955	0.0542209	0.050799	0.0153899	-0.0585231	-0.000453886	A_25_P00011124
-0.397521	0.343422	0.049008	-0.29258	-0.524416	0.10246	0.00930646	0.187275	-0.190583	0.144803	0.24926	-0.16673	-0.0405002	-0.349071	0.426764	-0.36139	0.0184868	-0.274688	-0.516665	0.119051	-0.253303	0.308463	0.0646039	0.0744822	0.38065	0.2189	-0.202932	-0.276657	-0.58392	-0.288294	-0.531327	0.660384	-0.586288	-0.0751077	-0.75469	0.337072	0.101585	-0.0808429	0.124818	0.394787	-0.652244	1.33704	-0.305637	0.0130775	0.0882031	0.0257355	-0.0602263	-0.00930646	0.0227017	A_25_P00011125
-0.168825	0.352242	0.113436	-0.0848153	-0.335521	0.0471542	0.0372574	0.173208	0.0558722	0.110624	0.139875	-0.12423	0.0225566	-0.0843714	0.271951	-0.325446	0.151167	-0.0617089	-0.192518	0.239769	-0.0806529	0.181145	0.10043	0.0973965	0.314917	0.226818	-0.030741	-0.0757912	-0.280857	-0.18204	-0.313351	0.436729	-0.265122	-0.013095	-0.363127	0.196346	0.013095	-0.0506528	-0.0765207	-0.0174521	-0.258812	1.0636	-0.133219	-0.024985	0.0990732	0.0148773	-0.0284098	0.0257983	-0.014955	A_25_P00011126
-0.0407625	0.0171351	0.024403	-0.0896769	-0.053341	-0.0882284	-0.0188626	-0.0158074	0.0130258	0.0363699	-0.00376973	-0.0968075	-0.0254697	-0.00167194	0.019562	-0.0305185	0.0286345	0.0725841	0.0556358	0.0653704	-0.0284984	-0.000224972	0.00839512	-0.0412235	-0.0254279	0.0102863	-0.113584	-0.0322889	0.0138199	-0.073735	-0.0232852	0.000224972	0.0490403	-0.0757675	0.0161021	-0.0455583	-0.0561814	-0.0431638	0.032075	-0.0427362	0.0167434	0.0630419	0.0198389	0.0134787	0.0541196	0.049049	0.0328866	0.00449636	0.00155092	A_25_P00011131
-0.0237052	-0.0694017	-0.0614051	-0.0397621	0.0333467	0.025284	0.000120269	-0.0728544	0.0184118	0.0336342	-0.0495959	-0.0973479	0.0237308	0.0519205	-0.0902231	-0.08274	0.106754	0.117745	0.0304302	0.00835653	-0.0126945	0.01523	-0.038028	-0.0692869	-0.082566	-0.0356324	0.00769973	-0.0340429	0.0595423	0.00586773	-0.0668857	-0.031578	0.121963	-0.0731888	-0.000120269	-0.0174459	0.0711327	0.0830864	-0.0394264	-0.0846794	0.0618184	0.0786434	0.0287938	0.0138467	0.0347829	0.0645675	-0.0510147	-0.102102	0.010631	A_25_P00011132
0.00237672	0.0626865	-0.0410704	0.0126313	0.0162309	0.0730598	0.00834868	0.0201081	-0.0108995	0.0164361	-0.0028835	0.0228481	0.0160672	0.0453566	-0.016738	-0.0176638	-0.0557592	-0.0205353	-0.0042497	-0.0914772	-0.0339503	-0.00310674	-0.0354574	0.0193904	0.0456996	0.0434803	0.0150433	-0.00549089	0.0221373	-0.0215242	-0.00731384	0.114803	0.000768108	-0.017873	-0.0289613	0.0943	0.0538097	-0.00139272	-0.000768108	-0.0531039	0.0143613	-0.0207643	0.0298669	0.0440834	0.00785146	-0.0155965	-0.00275659	-0.0192913	0.0129008	A_25_P00011219
0.0358622	0.00642434	0.00889296	-0.0141557	0.0243531	-0.0596377	-0.0353653	0.0996737	-0.0230944	-0.0695934	0.0507493	-0.00941746	-0.0491679	-0.0438671	0.0610079	0.000228994	-0.0821177	-0.0377096	-0.0136164	-0.0638191	0.124825	0.00962849	-0.000849215	0.0227607	0.0286194	-0.0163405	-0.00565182	0.112651	0.011063	-0.0102733	0.0683265	0.104986	-0.0426997	0.0438428	-0.0206983	0.00563846	-0.0283924	-0.0219	0.0195311	-0.0238535	-0.0423681	-0.00740974	0.0193685	-0.000228994	0.0468496	0.00702196	0.00952736	0.00199369	0.0132336	A_25_P00011220
-0.0394166	0.00331664	0.0446784	0.00221596	-0.00641625	0.0272452	-0.013862	0.031789	0.0284177	-0.0492398	0.0249293	0.0222415	0.0520627	-0.0178684	0.0351182	0.0137352	-0.0635808	-0.0654653	0.0480557	-0.0416285	0.00380276	-0.0158889	0.0623046	0.0247656	0.0455438	0.0285862	0.0182811	0.00278507	-0.0248308	-0.0581551	0.0627261	0.00719965	0.00220038	-0.0444878	-0.0121438	-0.0206802	0.0193539	-0.0449467	-0.0024421	-0.0115122	-0.0929392	-0.0722348	-0.0332908	-0.0240445	-0.00220038	-0.00438638	0.0117613	-0.017715	-0.0157868	A_25_P00011221
0.0158486	0.0112453	0.00256349	0.00548318	0.0322909	-0.000831721	0.0487946	0.0290628	-0.0304929	0.0107819	-0.0311753	0.0656145	-0.0309708	0.00118664	-0.0153557	0.0356571	-0.0549173	-0.0450658	-0.00844113	-0.00552708	-0.0785021	-0.0575497	0.0131904	0.0301208	0.0512596	0.00720021	-0.013862	0.0256254	-0.00631876	0.0200287	0.034806	0.0463309	-0.0317571	-0.0178016	-0.0564294	0.0307678	-0.0400833	-0.0243407	-0.0198221	-0.0338615	-0.0907553	-0.0369589	-0.0613743	0.0314215	0.000831721	0.00574429	0.0430284	-0.00112191	-0.00335221	A_25_P00011222
0.00795965	-0.0523913	-0.0788719	-0.0474296	0.0660869	-0.0104244	-0.0190494	0.0113459	-0.0160828	-0.0153166	-0.0137151	0.0225814	0.00236512	0.00142434	0.0323398	0.00287032	-0.0204581	-0.00105761	0.0371154	-0.0582331	0.0488984	0.0217441	0.0650091	0.024843	0.0184926	-0.0121721	0.00857436	-0.00537461	-0.0405471	-0.0111596	0.00105761	0.0919021	-0.0434076	-0.0190356	-0.0300274	0.0414347	-0.029034	0.00927322	0.0207655	0.0465334	-0.0750942	-0.0427838	-0.0429713	-0.00379162	0.0875809	0.0409178	-0.00216518	0.0151369	0.000522971	A_25_P00011227
-0.0161183	0.0173893	-0.00650716	-0.0287932	0.0566263	0.00668992	0.00948594	0.0652182	-0.0201658	-0.0842644	0.000733596	0.0554755	-0.0153753	-0.0393255	0.00612022	0.0327846	0.000184441	-0.0577565	0.0164922	-0.0410865	0.0280516	-0.069146	0.00718393	0.0714826	-0.0134355	-0.00419779	0.0389307	-0.000184441	-0.0584856	-0.0279713	0.101879	0.0291669	-0.0352211	-0.021524	-0.0260979	-0.056491	-0.0657057	-0.0625787	0.0812106	0.0159681	-0.0382731	-0.0154359	0.0235162	0.00416556	-0.00602916	0.0212957	0.0700766	0.00646367	-0.00143074	A_25_P00011228
0.00238393	-0.017449	0.0093504	0.0471489	-0.0151995	-0.00634496	-0.0356723	0.000206745	-0.00803118	0.0189943	-0.0228952	-0.0463771	-0.0230757	0.0872553	-0.0108483	-0.0313716	0.0558553	0.00100526	0.0309815	-0.0217765	0.0134732	-0.000206745	-0.0274049	0.0216692	0.00345473	0.0928844	0.0604379	0.0303308	-0.0576715	-0.00696513	0.0584474	-0.011604	0.0479209	-0.00347742	-0.0243141	-0.0107547	0.0475984	0.0679753	-0.0461535	-0.055819	0.0195385	0.0517505	-0.000645418	-0.0167989	0.0643018	0.0224038	0.0380329	-0.0319002	0.0132209	A_25_P00011229
-0.0227268	0.0147669	-0.0694459	0.0177503	-0.0694698	0.007257	0.106807	-0.01393	-0.0762538	-0.0725775	0.0428748	0.036171	-0.00618557	-0.0116051	0.0273239	0.0553023	-0.0281809	-0.0664169	0.0190982	0.0689133	0.0481084	-0.000162603	-0.00723493	0.000162603	-0.0199775	0.0148404	-0.0340589	-0.0585744	-0.0271109	-0.0335625	0.00193895	0.0441205	-0.0158135	0.021303	0.198403	0.0450706	-0.0256624	0.00700872	0.0026904	-0.00805869	0.27899	-0.0202672	0.0203231	-0.0771282	0.0105616	-0.0194517	-0.00296267	0.00372775	0.0127502	A_25_P00011230
-0.014338	-0.0374594	0.0436588	0.067826	-0.0566356	-0.00493005	0.0664755	0.0488036	-0.0743053	0.022043	0.0472564	0.0674928	-0.0463375	-0.0384812	0.0581369	0.0489083	0.00994305	0.0241613	0.0621731	0.180504	-0.0160472	-0.0374155	-0.0128801	7.80527e-05	-0.0260151	0.0308524	0.0136554	-0.0407728	-0.0354524	0.00662389	0.00379495	-0.02639	-0.00257608	-0.012448	0.192485	-0.0525022	-0.0962274	-0.0326445	-0.0247656	0.00329238	0.140827	0.0257541	0.00862582	-0.0662095	-0.0384351	-0.0314856	-7.80527e-05	0.0136991	-0.0189593	A_25_P00011231
0.0593859	0.042592	0.0702866	0.256156	-0.0800737	-0.0929652	0.0794631	0.0550492	-0.105876	-0.128351	0.0329523	-0.0605097	-0.00688554	-0.0737872	-0.019078	-0.0141653	-0.0145721	0.0260054	-0.0544056	0.0432842	0.419781	0.0523466	-0.0279807	0.0923617	0.0264242	0.164241	-0.00693136	-0.0018611	-0.142777	-0.116034	0.056135	0.102122	0.0102125	-0.0291945	-0.0901247	-0.123521	0.0188679	0.0304256	0.0651312	-0.0364864	0.222331	0.267715	0.0018611	-0.0561941	-0.176096	-0.119552	-0.0648549	0.0845433	-0.0193597	A_25_P00011232
0.0230017	-0.0209368	0.123093	0.0420225	-0.0304283	-0.00140822	0.112777	-0.0506621	-0.101829	-0.0648319	0.135993	0.0256149	-0.0216801	0.0651603	0.0527376	0.0364879	0.131715	0.00202625	0.125087	0.234841	-0.0600417	-0.041458	-0.022269	-0.0361336	0.00255338	-0.0554818	0.143031	-0.0637808	-0.0157764	0.0185261	-0.0673181	-0.0113814	0.179345	0.0557277	0.0466182	0.00140822	-0.0573738	-0.078682	-0.0425755	-0.0411425	0.0524318	-0.0314209	0.0230822	0.0120113	-0.111357	-0.0444803	-0.0444469	0.00198276	-0.0328074	A_25_P00011233
0.0903149	-0.0462828	0.0476386	-0.0140956	0.0455801	-0.00585009	-0.000796917	0.0207569	0.000272345	0.048791	0.0213404	-0.00651553	-0.00208945	-0.0379551	-0.0281759	0.0669991	-0.0177524	0.0191578	-0.000272345	-0.0218475	-0.031656	0.0179968	0.050832	0.047434	0.00776838	0.0316203	-0.00900403	-0.00827648	0.00377247	-0.0130068	0.0644256	-0.0224835	-0.0631599	0.0294354	0.100262	0.0143461	-0.0696829	-0.00897208	0.0117941	0.0428977	-0.0904375	-0.00742608	0.00445993	-0.0387129	-0.00346054	-0.027862	0.0281474	0.0612343	-0.00942273	A_25_P00011234
0.0149601	-0.00557186	0.00925384	-0.00191485	0.0563249	-0.0375108	0.0105215	-0.0139627	0.0741487	-0.00850205	-0.0127801	-0.00549546	-0.0091733	0.0293815	0.0365493	0.00641292	-0.062821	-0.0400545	0.00191485	-0.0644011	-0.00591591	0.024064	0.00997806	0.00684602	-0.00581829	0.00636845	-0.0232098	0.00465306	-0.0111284	-0.00787427	-0.0226489	-0.0354113	0.0349303	-0.00472354	0.0466215	0.0528519	0.0541257	-0.043758	0.0136642	-0.00704796	-0.0168757	0.0347969	0.0123913	0.00222359	0.0616637	-0.0261223	0.0628882	-0.0318931	0.00576729	A_25_P00011235
0.0311781	0.000886869	0.0291163	0.0279778	-0.0303675	-0.00370211	-0.034135	-0.0238819	0.0579789	0.0407456	-0.0175832	-0.0141901	0.098309	-0.00837093	8.07203e-05	8.83399e-05	-0.01405	0.0346285	0.00142686	-0.0208069	0.0167216	-0.00753427	0.0674635	-0.0337973	0.0455946	0.0387167	0.0105219	-0.0320039	-0.0549232	-0.01704	0.0633148	0.10299	0.023016	-0.00543102	0.0703843	-0.0017418	-0.00140064	0.0132417	-0.00500281	0.0709772	0.0639582	-8.07203e-05	-0.0241449	-0.00505103	-0.00703838	0.0394469	-0.0135414	-0.02653	0.00625206	A_25_P00011236
-0.0162713	-0.0221205	-0.0634202	-0.0120629	0.0277997	-0.0295145	0.00323948	0.0249646	0.00570848	-0.0313589	0.0261043	0.0336348	0.0452869	-0.0546571	0.0117114	0.0549016	-0.148253	-0.114404	0.00296521	-0.00931678	0.0369816	-0.0772056	-0.000259044	-0.019577	0.0370985	0.00171715	-0.0373213	-0.0348196	0.0233663	-0.0606037	0.0300183	-0.0117026	-0.051432	-0.0761234	0.0392338	0.0164046	-0.03839	0.00885368	0.0280869	0.144797	-0.0409842	0.0257421	0.0363967	0.000259044	-0.0416547	-0.00768047	0.00265845	-0.0518396	0.0111335	A_25_P00011237
0.0290272	-0.015717	0.00717534	-0.0554576	-0.0229574	0.0229938	0.000610944	0.00640461	0.065858	-0.000610944	0.0513955	0.0740494	0.0609133	-0.00424114	0.0663871	0.0155869	0.00311158	-0.0239054	0.00280191	-0.0649942	-0.00336658	-0.0376109	-0.00981342	-0.00670753	-0.0246789	-0.0595768	-0.0312725	0.0108699	0.0390139	-0.00625335	0.0285396	0.0402509	-0.0137023	-0.00447816	-0.0185712	0.00178276	0.0636997	0.0505722	0.0179411	0.00245785	-0.0174129	0.0559767	-0.0238591	-0.0609536	0.0340529	-0.0465314	-0.0214552	-0.00809521	-0.00635904	A_25_P00011238
-0.0408912	-0.0715006	0.00703266	-0.0539327	-0.0682653	-0.0186938	-0.0207748	-0.00742283	0.0125541	0.0487516	-0.036017	0.031955	0.0293048	0.0309154	0.0303746	0.0665635	0.0068639	-0.0423415	-0.0790579	-0.000980132	0.0996048	0.0339737	0.0158193	0.0722423	-0.0223174	-0.0342077	0.000980132	0.0761703	-0.00466947	-0.00294146	0.00845116	-0.0349926	0.00930474	-0.0131256	0.0432709	-0.00464305	0.0126376	0.0160791	0.0653021	0.0686413	-0.0495636	-0.0253028	-0.0808819	-0.0118441	-0.0273958	0.114467	0.0339109	-0.0226487	0.00285848	A_25_P00011239
0.009941	-0.00652459	-0.0269145	0.0205461	-0.0494698	0.0270362	-0.0416268	0.0263664	0.0338349	0.00531649	-0.0402704	0.032538	0.0196408	0.0060938	-0.0116117	-0.0211052	-0.0283244	0.000622755	-0.068622	-0.0486052	-0.0221469	-0.0228651	-0.0420546	0.00408809	0.0205035	-0.00771528	-0.000622755	0.0466668	-0.00431221	-0.026492	0.0553152	0.0169106	0.0171783	-0.0041926	0.204668	0.00985143	-0.025331	0.0385112	0.0217199	0.116101	0.0110724	-0.0343842	-0.00369219	-0.00415098	0.0347908	0.0242585	-0.036546	-0.00472154	0.0295626	A_25_P00011240
-0.0410861	-0.0488189	0.0433418	0.019122	-0.0268313	-0.0525575	-0.105237	-0.0598768	0.0595468	0.0645219	0.0141566	-0.0195961	0.0420804	0.0323394	-0.0571432	0.00189646	-0.0481051	-0.0551907	0.0197459	-0.0257699	-0.00989051	0.029937	-0.0626205	-0.0695233	-0.0540518	0.0092568	0.0113833	0.0125159	0.0483317	-0.0370639	-0.065655	0.0163308	-0.0140919	0.0310993	0.215469	0.00942924	-0.013224	0.0644753	-0.00189646	0.0389639	-0.0429755	0.00640471	-0.0626173	-0.0551925	0.0647254	0.047754	-0.0308556	0.0196463	0.023905	A_25_P00011241
-0.00790151	-0.0160823	-0.0397623	0.000902697	-0.0439069	0.00934076	-0.0555213	-0.0255127	0.0380775	0.0428201	-0.0320984	-0.00475947	-0.0176861	-0.00576112	0.034623	-0.0379469	-0.000902697	0.0305497	-0.0168387	-0.0315058	0.0164472	0.054085	-0.00211604	0.0227808	-0.00323428	-0.00403359	0.0140481	0.0881468	0.0167331	0.0206574	0.0191707	-0.0105977	0.0615437	0.025914	0.177768	0.0278372	-0.0128397	0.0783247	-0.0131099	0.0673216	-0.0190973	0.0846624	-0.0509357	0.0453431	0.00894827	0.0768514	-0.00106409	-0.0647948	0.0300933	A_25_P00011242
0.0403422	0.0194395	0.0700517	-0.0192123	0.0178838	0.0104127	0.0131498	0.0168079	0.011508	-0.0472093	-0.0481622	0.00331625	-0.0359675	-0.00568358	-0.0150061	0.0766426	-0.0407396	-0.0149817	0.0285289	-0.036995	0.00443975	-0.0566224	0.0138212	0.0472966	0.0124175	-0.0396471	-0.0408874	-0.0147592	-0.0131782	-0.0858337	0.0198259	-0.070514	-0.00331625	0.0317621	0.0844894	-0.0183213	0.0423322	-0.0132005	0.0293534	0.0414535	-0.0638902	-0.0569718	-0.0105904	-0.0125378	0.00644505	-0.0416445	0.0336505	0.0103686	-0.00942731	A_25_P00011244
-0.0178836	0.0145077	0.0534435	-0.053748	-0.0201066	-0.00804397	-0.0122093	0.0170131	-0.00218532	-0.00261541	-0.00644295	0.00983751	0.020734	0.0231179	-0.00965327	0.0348698	-0.0403645	-0.00332497	0.0571962	0.0428917	0.0861257	-0.0784601	0.052509	0.0261708	0.0248827	-0.00516765	0.0355388	-0.0279797	-0.0230427	-0.103534	0.0424602	0.00480545	0.00982958	-0.0365092	0.0766634	-0.06944	-0.0137684	-0.0484439	0.0941629	0.0183138	-0.0324121	0.0118407	0.00218532	-0.0563235	0.0664057	-0.0220012	0.00749173	-0.0134009	-0.0100342	A_25_P00011245
-0.0478105	-0.081251	0.0295656	0.00979366	0.0302879	-0.0366917	-0.0141325	-0.0864187	0.0819369	-0.00667499	0.0288293	-0.0290599	0.00234655	0.00629379	-0.0709394	-0.031989	0.0256468	0.0463554	0.0178541	-0.0170638	0.0190904	-0.0640167	0.0392597	-0.01722	-0.0593204	-0.0272711	0.0480868	-0.0171475	0.0578951	0.00297749	-0.0319002	0.0145992	0.00274408	-0.0273375	0.0383577	-0.0582876	0.0416291	0.0192866	-0.0603716	-0.00501935	-0.0330291	0.00506432	-0.0232596	0.035301	0.0713925	-0.0599727	-0.00234655	0.0459502	0.00600119	A_25_P00011246
-0.0117305	-0.0394848	0.0349124	-0.0243972	0.0341659	0.00396875	0.00327689	-0.0141992	0.0252806	-0.0371336	-0.00944182	-0.0599008	-0.014962	-0.068029	0.0254645	0.0376923	0.056258	-0.00376368	-0.00259875	-0.0223561	0.0577227	0.0118686	0.0345005	-0.0116024	-0.0830334	-0.0556851	-0.0509592	-0.00982924	-0.0405421	0.0172568	0.00259875	0.0219711	0.0229509	-0.0807773	0.0239361	-0.00548092	0.0542924	-0.0492916	0.031872	-0.00356322	0.0404677	0.074007	-0.0347725	0.00600653	0.0291417	-0.0106424	0.0113823	0.0432715	-0.00212223	A_25_P00011247
0.0494729	-0.0265113	-0.0227557	-0.0456006	-0.000313127	0.0474773	-0.0264574	0.000313127	-0.00257825	-0.00996178	-0.0222098	-0.0263343	-0.0502185	-0.0483498	-0.0277786	0.0144993	0.00420542	-0.0411	-0.0287061	0.0111308	0.0770093	0.00165324	0.0374413	0.011995	0.00598529	-0.0178782	0.0346001	0.0466632	-0.0200953	0.00646274	0.0175713	0.0421409	-0.0697277	-0.0154289	0.200767	0.000374935	-0.0337971	-0.0461822	0.000480492	0.023638	-0.0656546	-0.00524716	-0.0189686	0.0259735	0.0501277	0.0738361	0.0124876	-0.0233438	0.0145193	A_25_P00011249
-0.0164247	0.000743712	-0.0124278	0.0193778	-0.0297763	0.00333877	0.024916	-0.0857505	0.029118	0.00178208	0.0104235	-0.0336727	0.0388554	-0.00898855	-0.0699556	-0.0427555	0.0243472	-0.0274148	-0.0661807	0.0268141	-0.0375987	0.00885033	-0.030766	-0.0117137	-0.01383	-0.0322891	0.0172663	0.066322	0.047128	0.0273592	-0.0516853	-0.0898231	-0.000743712	0.0126521	0.0896767	0.0486579	0.101552	0.0249368	-0.0189331	-0.00146181	-0.0104037	0.0301261	-0.0412588	0.0304322	-0.0273928	0.0231866	0.0032527	-0.0454449	0.0197559	A_25_P00011250
0.00886331	0.0200365	0.0566573	-0.0546623	0.00307749	0.0521842	-0.0137849	0.0314744	-0.0357784	0.0100225	-0.0494576	-0.0395131	0.0166552	0.0629256	-0.0195402	-0.0206075	-0.0462513	0.000868779	-0.0545923	-0.0190587	0.0256422	0.000634343	-0.051944	-0.0156389	-0.0400488	0.00286661	-0.0128075	0.0159555	0.0111741	0.0252629	0.0217778	0.0745873	0.0320183	0.0298978	0.0967888	0.0390032	0.0182238	-0.000634343	0.0209605	-0.00272722	-0.00993041	-0.026924	-0.0794901	-0.0403951	-0.0193804	-0.020625	-0.0541881	-0.0550734	0.00658666	A_25_P00011251
0.0426018	-0.00501746	0.0574011	0.0191524	-0.0332583	-0.0393975	0.0614337	0.106205	0.00611873	-0.0158973	0.0590909	-0.0184554	-0.0655708	-0.0382544	0.0151952	-0.0254701	0.0140478	-0.0522147	0.0366133	-0.0318813	0.0216815	-0.0641363	0.030936	0.104212	0.00477998	0.00277605	0.0111644	-0.0573557	0.0647038	-0.0075741	0.0872962	-0.00277605	-0.0401345	0.0594264	0.0909769	-0.0424381	-0.00308217	-0.0448655	0.048787	-0.0133763	-0.056051	0.011887	-0.0647184	-0.0211643	0.0469298	-0.00916448	0.114443	-0.00530859	-0.000415584	A_25_P00011252
0.0278496	-0.0156654	-0.0499185	-0.0313891	0.0406778	-0.0177928	0.00380995	0.04926	-0.0362995	-0.0443674	0.0300338	-0.0103512	0.00134974	-0.105052	0.07634	0.0997257	-0.0254913	-0.0574986	-0.0200189	0.0230525	-0.0317702	-0.0531041	0.0126043	0.0131392	-0.0106188	-0.0564327	-0.0620754	-0.031804	0.000628935	-0.00294322	0.0400289	0.0202095	-0.0611824	-0.0280607	0.0588044	0.0371591	-0.0393443	-0.031738	-0.000628935	0.0766349	0.00143617	0.0365804	0.0122507	-0.0304129	0.00371214	0.0519506	0.0337897	0.0110809	0.00624589	A_25_P00011253
-0.000548906	0.0104676	0.0311903	0.021402	0.00955241	0.0131645	0.0349582	0.0359693	-0.0180918	-0.0235313	0.00590717	0.0195486	-0.084844	0.0293431	0.0353986	-0.00662061	-0.0650519	-0.0688865	-0.0177947	-0.0380174	-0.0144032	-0.00921492	-0.00658115	0.0219046	0.0173311	0.0181274	0.0339292	-0.0133376	0.000548906	-0.00723559	0.140571	-0.00890651	-0.0180685	-0.00613364	0.181862	0.0378855	0.0244226	-0.0698111	-0.00685425	-0.00488009	-0.0396368	-0.0148741	0.0215173	-0.0730357	0.0242401	-0.0428676	0.0131477	0.00384128	0.0123568	A_25_P00011254
0.0345994	-0.00426797	-0.0462023	0.0188368	0.048658	0.0600715	-0.00348961	0.0113983	-0.00159065	-0.000381421	0.012825	-0.00124712	0.0281433	0.0966075	-0.00571649	-0.0164836	0.000381421	-0.00829315	0.026434	-0.0259007	-0.0569144	-0.0242952	-0.0126564	-0.0203582	0.0269836	0.0167043	-0.0779952	0.00375445	-0.010809	0.029939	0.00651589	0.0687767	0.0539253	-0.00600416	-0.0416333	-0.0028852	0.027074	0.00790051	0.0121338	-0.01048	0.0396949	-0.00717456	-0.0662098	0.0282774	0.0585	-0.0440429	0.00312422	-0.0053641	2.28335e-05	A_25_P00011255
-0.040351	-0.0160744	0.0248867	0.00879094	0.0857416	-0.0112213	0.00754442	0.00258915	0.0788437	0.0696548	0.0160766	-0.0115073	0.0223459	0.0853896	-0.0106445	0.00198559	-0.0514762	0.00626819	0.00626282	0.0154036	0.0155058	0.0349302	0.0331495	-0.0559124	-0.00198559	-0.0434103	-0.040522	0.01119	0.0285391	-0.0341648	-0.0551018	0.0105958	-0.0183875	0.00735538	-0.0510744	-0.00887656	0.011181	0.010621	-0.0355565	-0.0390853	-0.0472008	-0.101488	0.002993	-0.0321501	-0.00695896	-0.0569158	-0.0611865	-0.0131565	-0.0367887	A_25_P00011256
-0.0268919	-0.0285863	-0.0523956	-0.00661506	-0.0213394	0.00886567	-0.0724726	-0.000389141	0.0302387	0.0673429	-0.0259568	-0.0336546	0.000914321	-0.0243324	0.051242	-0.00298574	-0.026975	0.00126343	-0.0340811	-0.0282258	-0.050896	0.0523751	-0.0120864	-0.0347346	0.0201181	-0.0269835	0.0163144	0.0720868	0.0292796	-0.00781866	-0.0229159	-0.069769	0.048298	0.0236525	0.113087	-0.0315152	0.0202454	0.0593377	0.0498813	0.0584884	0.00468482	0.011918	0.0215617	0.0323308	0.0257435	0.000389141	-0.0431736	-0.0478439	0.0261573	A_25_P00011259
-0.0359313	-0.0145316	0.0549301	0.000618968	-0.0280129	0.0153514	-0.0542285	-0.0888768	0.0628585	0.057665	-0.0871174	-0.0778919	-0.000618968	0.122852	-0.0468202	-0.0907977	0.00376753	0.0255509	-0.0107973	0.0097909	-0.0283282	0.00354859	-0.0439216	0.011508	-0.0313795	0.000675583	-0.0312094	-0.0209202	0.0517669	-0.01525	-0.087413	-0.0288862	0.117172	-0.04183	0.228225	0.0528977	0.0553492	0.0826089	0.0131375	0.00724321	0.136153	0.0299914	-0.0504529	-0.0575417	0.0498397	0.00252419	-0.0109769	-0.0606903	0.0262695	A_25_P00011260
-0.0402742	-0.00345233	-0.00558357	-0.0105523	-0.0227168	-0.0547416	-0.00735094	0.00261355	0.0353143	0.0207362	-0.00663682	0.00344791	0.011203	0.0435801	0.0298166	0.00839504	0.0229292	0.0493088	-0.00226375	-0.0113604	-0.0121644	0.00226375	-0.0441945	-0.00868858	-0.0183968	-0.0451495	-0.0230697	0.00643128	0.0511269	-0.00828305	-0.0460148	-0.036998	0.0492542	-0.0028371	0.138228	-0.0470716	0.0139054	0.0489361	-0.0311607	0.0538585	0.0636475	0.0133775	0.00755813	0.00422499	0.0589274	0.0142086	-0.0196707	-0.0805787	0.00686774	A_25_P00011261
0.030696	0.00560711	-0.0154	-0.0430008	-0.0160585	-0.00579811	0.00774585	0.0340227	0.00659874	0.0162746	0.0215586	0.000549629	0.0277468	-0.0297712	0.0524352	0.00911831	-0.00623742	-0.0368023	0.0274601	-0.0112135	0.00740759	-0.0407597	0.0042077	0.0300548	-0.000549629	-0.0625074	-0.0126515	-0.00857232	0.14144	-0.0532521	0.0223078	-0.0383568	-0.00496833	-0.0194353	0.0858413	0.00875444	0.00194255	-0.00675091	0.0015563	0.00916502	-0.046145	-0.0410577	-0.0344139	-0.00868538	0.00399194	-0.0444231	0.0477884	-0.0348746	-0.00709578	A_25_P00011262
0.00176047	0.00546401	-0.0280097	0.0315243	0.0265603	9.76353e-05	-0.0171857	-0.0380902	0.0950879	0.0150623	-0.00623877	-0.0764878	0.012745	0.0317522	0.0353622	-0.0251707	0.0296333	0.0703816	-0.0240054	-0.0801333	-0.0110827	-0.0339158	-9.76353e-05	-0.0308687	-0.0302901	-0.0159492	0.0107621	0.0546826	-0.00374194	0.0120534	-0.0404591	0.0124539	-0.0148887	-0.0447935	0.0821687	-0.0202612	0.0215651	-0.00188154	-0.0368339	-0.0111165	0.0551741	0.0039642	0.0191747	0.0174951	0.0165169	0.0107451	-0.0369128	-0.0481602	0.00113844	A_25_P00011265
-0.0379021	0.0328288	-0.0345404	0.0166994	0.0416672	0.0305496	-0.0154811	0.0196973	0.014519	0.0126896	-0.0362978	0.0154959	-0.00242257	0.0158166	-0.000729513	0.0492555	-0.0549012	0.0110384	-0.0407821	-0.0592796	-0.102571	-0.0697934	0.00423907	0.00643504	-0.0275098	-0.0172529	0.0154378	-0.043331	-0.00330447	-0.00274512	-0.00981975	0.0557881	0.047312	-0.00668616	0.0682935	0.0310788	0.0136549	0.0214852	0.0595136	0.032485	-0.0483092	-0.0240367	0.0297981	0.000729513	-0.0213499	-0.0209135	-0.0134885	-0.00134364	0.0133023	A_25_P00011271
0.0208922	-0.00909031	-0.0201633	0.036495	-0.0466805	0.0121141	0.016565	0.0372046	0.0263599	0.000150778	-0.00303757	0.0343386	0.0469799	0.0206433	0.0397165	0.0425782	-0.0317516	0.0887987	0.0116401	0.0116797	-0.047481	-0.000150778	0.0140408	-0.0203615	-0.0132104	-0.0262367	-0.0104604	-0.0252354	-0.0354034	-0.017028	0.0505653	0.0113577	-0.0292927	-0.0194237	-0.0402929	-0.0116187	0.0236244	-0.0415176	-0.0652855	0.0506059	0.0224166	0.0353126	0.0636105	0.0302865	-0.0201017	-0.0602502	-0.0308615	-0.0395082	-0.0199762	A_25_P00011275
-0.00994117	0.0414071	0.0198183	-0.0241073	0.0310547	0.000975784	0.0476045	-0.000975784	0.0317828	0.00890708	0.0496498	0.0039742	-0.0174518	0.0482921	-0.00722628	0.224977	-0.0527516	-0.0219537	0.0593685	-0.0278117	-0.003698	-0.0570553	0.0278438	-0.0106868	0.0248168	-0.00551486	-0.0489536	-0.05965	0.115235	-0.0507746	0.0309437	-0.00767505	-0.0118331	0.00197217	1.02398	-0.0841681	0.00117671	-0.0218868	0.0336	0.0721875	-0.0539134	-0.092006	0.0531096	-0.0613604	0.00288154	-0.0167296	0.0893905	-0.0282419	0.0226914	A_25_P00011280
-0.015808	-0.02019	-0.0158936	-0.0466249	0.0440811	-0.0053402	-0.0255731	-0.0667237	0.0576323	0.0856572	0.0473725	0.00935751	0.0760785	0.0396476	-0.0447122	0.0151186	-0.0320372	0.0734173	0.0779598	-0.0293259	0.00239104	-0.0139713	-0.0155158	-0.0499419	0.0492981	0.0314732	0.0133746	0.073165	0.0627383	0.0135347	-0.0443086	-0.00239104	0.0557487	0.0298024	0.470675	-0.00414889	0.0806804	0.0398244	-0.00413828	0.0169597	-0.0448348	0.0599398	-0.0311176	-0.0141083	-0.0484926	-0.0419784	-0.075785	-0.0247294	0.0214219	A_25_P00011281
-0.0226176	0.034368	0.0360339	0.0265461	-0.00173554	-0.00123535	0.0105239	-0.00783979	0.0853333	0.0150307	0.0541716	-0.0151842	8.92471e-05	-0.00807748	0.0514817	0.0249004	0.00265593	-0.0305035	-0.0293322	-0.0295434	0.0620283	-0.0632502	0.0331544	-0.0235472	-0.0139537	0.0493147	0.0265276	-0.0192777	0.00266543	-0.0464599	0.111536	0.00892312	-0.0146695	0.0321269	0.470848	-0.0358387	-0.013168	0.0269782	-0.0284328	0.0609127	-0.0287772	-8.92471e-05	0.045559	-0.0937834	0.0246284	-0.00145129	-0.0118396	-0.0271633	0.0134027	A_25_P00011282
-0.00400595	-0.0550771	0.00420785	-0.0554437	0.00811593	0.0339533	-0.059073	-0.0356534	0.0340941	0.0160999	-0.0409003	-0.00091727	0.0108101	0.000786404	-0.055716	-0.0128569	-0.0115239	0.0270319	-0.0453721	-0.0154643	0.0124032	0.0224346	0.0585865	-0.0218067	0.023174	-0.000786404	0.0213475	0.0313901	0.00516889	-0.073917	-0.00231662	0.013595	-0.0173832	-0.0247309	0.133597	-0.0208117	0.0183898	0.0110138	0.0194393	-0.00944155	-0.0543703	0.0213742	-0.0531936	-0.0519715	0.0364446	0.0667329	0.0271689	-0.0158736	0.0120553	A_25_P00011283
0.011279	0.0305972	-0.00347341	-0.000205583	0.0745168	0.0268257	0.0244683	0.070933	0.0511996	-0.0169607	-0.0617098	-0.0472286	0.0583413	-0.0118877	-0.0171116	0.0095555	-0.0162438	-0.0551237	0.0129227	0.00496256	0.023313	-0.0686409	-0.0032386	-0.0540779	-0.00325981	-0.0017603	0.000205583	0.0373239	0.00775237	-0.0161334	0.0435572	0.113916	-0.00328684	-0.0841652	0.0923056	0.0294859	0.0500424	-0.0166635	0.0462469	0.00509865	-0.0430048	-0.0734547	0.0544767	-0.0457805	0.0297639	-0.0216974	-0.0647447	-0.0477695	0.00189341	A_25_P00011284
0.0090459	-0.00192512	0.0373364	-0.033214	-0.0030373	0.05934	-0.0499061	-0.0102456	-0.00392628	0.00468517	-0.0494614	-0.0279242	0.0147829	0.000486108	0.0077728	0.00150203	0.00632219	-0.0570101	-0.0837107	-0.0799127	-0.0101596	0.00710673	-0.000486108	-0.0521586	-0.0258921	0.000957127	-0.0679565	0.0298038	-0.0127974	-0.0275765	0.161034	0.08434	-0.019174	-0.000489663	0.0822487	0.0180534	0.00232997	-0.060842	0.0198391	0.0111818	0.00683325	-0.0537566	0.000771747	0.0246417	-0.0130399	-0.0199681	0.0171907	0.00373291	0.0198401	A_25_P00011285
-0.0615935	-0.0343031	-0.0288173	-1.35416e-05	0.0244	-0.00288155	-0.00523604	0.0259277	0.0038074	0.0504544	0.0213931	0.0469179	1.35416e-05	-0.0159137	0.0179079	0.0209453	-0.0237622	-0.0830264	-0.0128803	-0.0561683	0.013934	-0.0132784	0.0319146	0.0644378	0.0207848	-0.0560191	-0.0263229	-0.0824157	0.112148	0.0557527	0.0579475	0.0169696	0.0374052	-0.0335308	0.114635	0.0256078	-0.0283116	-0.0516045	0.0230161	0.0961193	0.0344559	-0.0343435	0.00337702	-0.0420725	-0.0254377	-0.00653739	-0.00935549	-0.0177525	0.00834732	A_25_P00011287
0.010316	-0.0276055	-0.0500073	0.00377192	0.0553797	-0.0499622	-0.0199565	0.0459547	-0.00328817	0.00515922	0.0259265	0.0469741	0.0263367	-0.048256	0.0687037	-0.00533923	-0.00052137	0.0226807	0.00842076	-0.0121199	0.0562609	-0.031634	0.0115438	0.0261663	0.0142681	0.0335147	-0.0418723	-0.0288485	0.0418526	-0.0237945	0.0762103	-0.0402588	-0.0551786	-0.0168623	0.0853392	0.0059649	-0.00692151	-0.010538	-0.0581539	0.0401416	0.0787274	-0.0149236	0.0183462	-0.0171329	0.00052137	-0.0101643	-0.0417138	-0.0245709	-0.00670633	A_25_P00011288
-0.00792	-0.0151919	-0.0627776	0.00559041	-0.0661156	-0.0103465	-0.00389166	0.046111	-0.0205252	-0.0118496	0.0256446	-0.0187898	0.0158413	-0.0350865	0.0315478	0.00509412	-0.0400403	-0.0792078	-0.0455156	-0.0180046	0.044815	0.0103497	0.00792713	0.0299765	0.0251556	0.0143577	0.014614	0.0146669	-0.0188336	0.0801721	0.0400656	0.0281956	-0.0324809	0.00407536	0.0061905	0.0852534	-0.0712439	-0.0090393	-0.0488066	0.0011916	-0.0556866	-0.0011916	0.0392965	0.0585702	-0.0160024	0.0306031	-0.0204136	-0.00898809	0.0155036	A_25_P00011289
-0.0378703	-0.00736811	0.00117229	-0.0771248	0.046646	0.00158478	-0.0153741	-0.0340754	0.0488068	0.0495054	-0.0210091	0.0104674	0.0409279	0.0831136	-0.0931706	-0.038327	0.00858212	-0.0146079	-0.00117229	-0.0368825	-0.0470966	0.0625054	-0.0654833	-0.0669351	-0.030454	0.084063	-0.0183983	-0.00900382	0.0576233	0.0373423	-0.0668587	-0.022892	0.0576833	0.0384081	0.121907	0.0558806	0.0942011	0.0757129	-0.017061	0.0409702	0.0283617	0.0175888	-0.0352518	-0.100686	0.0296775	0.0472435	-0.0467475	-0.0331904	0.0253877	A_25_P00011290
0.0116236	0.0087767	0.0673653	0.0146716	0.0673004	0.0217961	-0.0290559	-0.0154834	0.0512101	0.0385156	0.0218644	0.0396957	0.0302656	0.0460173	0.00864177	-0.0500299	-0.0207822	-0.0208358	0.0116009	-0.0280402	-0.0281105	-0.0232673	-0.0131362	-0.0273961	-0.0209146	0.00289624	0.0871962	-0.0165747	0.0662712	-0.0314666	-0.00453818	-0.0357266	0.0785534	-0.0221549	0.34582	0.0137291	-0.027661	0.0100272	-0.00414351	0.019486	-0.0690497	0.0492025	0.0858821	-0.0165261	-0.00289624	-0.0349742	-0.0323559	-0.00680813	0.0104194	A_25_P00011291
0.0174586	0.0187295	-0.0320144	-0.0207914	-0.0706833	0.000687802	-0.0514386	0.0212718	0.0354909	0.0394605	-0.029598	0.0156512	0.0258229	0.0403756	0.0256842	0.0142568	0.0273061	-0.0673675	0.00561164	-0.0600697	-0.0674372	0.000211757	-0.0172396	0.0245423	-0.00295966	-0.000211757	-0.0296733	0.000265522	0.0254242	0.00500059	-0.028147	0.0129612	0.00308019	-0.0052488	0.180321	-0.00453811	-0.0175515	0.0340681	-0.00692841	0.0329537	-0.0507099	-0.038785	-0.106785	-0.0250978	-0.009603	0.00504047	-0.0475615	-0.0273472	8.52066e-05	A_25_P00011293
0.0378184	0.0625411	0.0290472	0.0279229	0.0364725	-0.0476417	-0.0362063	0.00935644	-0.0107864	-0.0600392	-0.0257188	0.00668228	-0.004405	-0.0740176	-0.00180715	-0.00770955	-0.028136	-0.0744577	0.0159961	0.039343	0.0142577	-0.0702026	-0.00469672	0.0391333	0.0611356	-0.0228341	0.000442127	0.0625683	0.0258508	0.00748091	0.0268149	0.00613171	0.0130452	-0.0406051	0.0375926	-0.0268632	0.00511709	-0.0418261	0.0248244	-0.0296603	-0.0214483	-0.0207101	-0.0204672	-0.0336513	-0.0392022	-0.000442127	0.0161667	0.00846446	0.00521578	A_25_P00011294
0.0516664	0.00605097	-0.0112309	-0.0272867	0.038756	-0.0207421	-0.0189659	0.0227823	0.0362107	-0.0153883	-0.0418707	-0.0123145	0.00469121	-0.0476509	-0.0408055	0.00034387	-0.0484289	-0.0343996	0.0404821	-0.0390669	-0.0289256	0.00684816	0.0482379	-0.00834356	-0.00948498	0.0112356	0.0139047	0.0278574	-0.00034387	-0.0216929	0.032869	0.0674503	0.00304594	0.0326252	0.0610705	-0.0493201	-0.0616119	-0.00596489	-0.0414347	0.0430969	-0.06217	-0.0570722	0.0247266	-0.00842026	0.0468257	0.0437566	0.0065477	0.0276062	0.0110189	A_25_P00011295
0.00239954	0.016235	-0.0126807	-0.00931957	0.0175619	0.0202361	0.028845	0.0506539	-0.049197	-0.0191027	-0.0291155	-0.0209423	0.0482413	-0.0487035	-0.0132341	0.0288506	-0.0221002	0.00290318	0.0308599	-0.0142858	0.0306052	-0.00932493	0.0195311	0.094689	-0.0471561	-0.0300881	-0.0340596	-0.0141892	-0.0040779	-0.0239684	0.0133464	0.053179	-0.0707622	0.0208598	0.0512076	-0.00239954	-0.0718098	-0.08274	0.0324129	-0.00846112	-0.0666492	0.0642907	0.0432946	0.0356888	0.0327255	0.0360971	0.0199017	-0.00406428	-0.00837611	A_25_P00011296
0.015368	0.0210557	0.0129688	-0.00388544	-0.00100526	-0.0014412	0.0037874	-0.019479	-0.0126595	-0.0248087	-4.26402e-05	-0.00780415	0.00360644	0.00553452	-0.00506736	0.0167743	-0.0127727	0.021841	0.0519043	0.0216946	-0.000881102	4.26402e-05	0.00193868	0.0108616	-0.0183938	0.0249072	-0.0116752	-0.041858	0.000346316	-0.0194072	0.0605786	-0.0128873	-0.0204289	-0.0245521	0.0519471	-0.0159655	0.00195912	0.0147619	-0.0665295	-0.00974867	0.00814145	0.0219827	0.0290744	-0.0542808	0.00483984	0.00112867	-0.00376121	-0.0237006	-0.00837718	A_25_P00011297
-0.00766551	-0.0131764	0.0699408	-0.0306366	0.0172725	-0.00366317	-0.0758212	-0.0345722	0.107016	0.0727313	-0.00502795	-0.0354203	0.0320311	0.0387827	0.0236189	-0.000985146	-0.0146696	0.00165957	-0.00443088	-0.038036	0.0245437	0.0669487	0.0597008	-0.0291989	-0.0376166	-0.0610911	-0.0420267	0.0151194	-0.00980401	-0.0468613	-0.0324354	0.0141366	0.0954391	0.0177871	0.0680473	-0.0357241	0.043873	-0.00163381	-0.00674163	0.0152195	0.055949	-0.0817658	0.00672409	-0.00520393	0.0588967	0.000985146	0.0012456	0.0294394	-0.00662433	A_25_P00011298
-0.0523509	-0.0186669	-0.0422197	-0.00780491	-0.0209085	-0.0544701	-0.0905078	-0.0247933	0.00215113	-0.00432318	-0.0321505	-0.069406	0.00834793	-0.0200235	-0.00907503	0.0605668	0.0219659	0.0073437	0.0298434	0.0591604	0.0886841	0.0217929	0.0626403	0.0249112	0.0229733	-0.0317339	-0.000178991	0.0566229	-0.0428051	-0.0429532	-0.00318853	0.0516249	0.0784225	0.0284971	-0.0687832	0.0351074	-0.0366139	0.0795315	-0.0466445	-0.0146838	-0.0157677	0.0396653	0.0106536	0.0722442	-0.0132923	0.143468	0.0577221	0.000178991	0.0174733	A_25_P00011299
-0.0217473	0.0144838	-0.0948732	-0.00748982	0.0255072	0.000990408	-0.0960892	-0.0657792	0.0369802	0.0534135	-0.00537237	-0.0915825	0.0430306	0.0225981	-0.0633792	-0.106415	0.0288818	0.0658027	0.0158596	0.0456332	0.0293983	0.0156764	0.0810357	-0.0337443	-0.00533547	-0.0333943	-0.0160245	0.0147794	0.0175326	-0.0824794	-0.0454375	-0.0153515	0.0989004	0.00836957	-0.0317163	-0.0436988	0.08455	-0.000990408	-0.0462885	-0.0383096	-0.0222546	0.0550756	-0.00930568	0.01728	0.22885	0.0784371	0.0396018	-0.0286672	0.0138043	A_25_P00011300
-0.0525311	-0.0379366	-0.0410198	-0.0585355	0.082242	-0.0710434	-0.0434032	-0.0428035	0.000843725	-0.057314	0.0216497	-0.0260489	0.0312343	0.0488865	-0.000843725	-0.0717176	0.00415138	0.0247155	0.0637804	0.029848	0.0013328	0.0170905	0.0564733	0.0691303	0.0270516	-0.0281641	-0.0201456	-0.0180314	-0.047182	-0.08035	0.00854911	0.0195432	0.118798	-0.00877163	-0.0244805	-0.0385663	0.00378298	-0.0194893	0.00194414	-0.0562673	-0.0158105	0.00839323	-0.022691	0.0443685	0.0511696	0.164581	0.0114294	-0.0194249	0.00466895	A_25_P00011301
-0.0169461	-0.0134261	-0.11667	-0.0440992	-0.0249864	0.0181243	-0.0189607	-0.0765984	0.0706733	0.0335357	-0.0601489	-0.054033	0.0669449	0.115657	-0.0638815	0.012645	0.0486884	0.0653431	0.0609133	0.060304	-0.0586805	0.0528705	0.0175449	-0.0747494	0.000663001	-0.00965308	-0.0653315	0.0542393	-0.0297681	-0.0115086	-0.0294539	0.0110684	0.150797	0.0124595	-0.103892	0.00667162	0.0997226	-0.0134252	-0.076783	-0.0893879	0.0109961	0.17738	-0.000663001	0.0706644	0.0626459	0.203094	-0.030117	-0.0384645	0.0150787	A_25_P00011302
-0.0561659	0.0527694	-0.00723338	0.0526143	-0.0314674	0.067391	0.0331834	-0.0108395	0.0301155	0.246938	0.0575627	0.0881333	0.0480111	-0.0493583	-0.00157704	0.181464	0.000955693	-0.0381606	-0.0205156	-0.0477101	-0.00851957	0.0243012	-0.0528776	-0.0328615	-0.0360645	0.0236549	0.0672236	0.0614854	0.361863	0.14899	-0.0624385	-0.0502225	-0.00841921	0.00137902	0.25234	0.164187	0.0288127	0.00880771	0.00761983	-0.0145576	-0.0258091	-0.0758127	-0.0454234	-0.0142131	0.0641781	-0.000955693	-0.0565225	-0.0205797	0.0105571	A_25_P00011303
-0.0381024	0.00274243	-0.0522595	-0.00409964	-0.0516879	0.0710921	0.0270677	-0.0290024	-0.023166	0.256782	-0.00274243	0.0164704	0.024478	-0.0117115	-0.0122159	0.102414	-0.00737979	-0.0560246	-0.0370736	-0.00925782	-0.00465149	-0.0282498	0.0182934	-0.0241102	0.0163068	0.0126884	0.0319691	0.0494457	0.280017	0.13805	-0.0593747	-0.0457441	0.0809575	0.0570183	0.0961422	0.0506924	0.0125291	0.00841369	0.018307	0.0322703	-0.0372826	0.0184836	-0.0201463	-0.13866	0.011781	-0.057189	-0.0479898	-0.00869292	0.0155162	A_25_P00011304
-0.0145718	-0.0543764	-0.00073247	-0.0673561	0.0200185	-0.0490169	0.0194812	0.0739582	0.0200195	-0.0323262	0.0407233	0.026123	-0.017651	-0.0487332	0.0529079	0.00073247	-0.0273963	-0.0637348	0.096655	0.0438512	0.0179155	-0.000774825	0.0281	0.0443377	0.0242118	-0.0751535	0.0239546	-0.0488232	0.00162965	-0.010208	0.055775	0.0128533	-0.0457518	-0.0164478	0.0410287	0.0206177	-0.0222857	-0.0478573	0.0296189	0.0435593	-0.0243243	-0.0553962	0.0445056	-0.0346852	-0.0408268	-0.0526797	0.00644999	-0.00990967	-0.0120124	A_25_P00011309
0.00725292	-0.0350879	-0.0169985	-0.0414044	-0.00187588	-0.000517917	0.0189	0.0530974	-0.026844	-0.0642264	0.0269313	0.118706	-0.0160053	-0.05753	0.0289105	0.0172348	-0.0330363	-0.0251187	0.0328364	-0.017472	-0.0362976	-0.0136117	0.025777	-0.00291229	0.0429455	0.000517917	-0.061728	0.0994301	-0.0257113	0.0334793	0.00581989	0.0338288	-0.069208	0.0237555	0.0350255	0.0535563	-0.0172943	-0.0163919	0.0709892	0.0600899	-0.0468557	-0.0344988	-0.00566824	0.03451	-0.0185555	0.0421674	0.0472646	0.026957	0.0155716	A_25_P00011311
-0.0444874	-0.018263	0.0804403	0.0193282	-0.039612	-0.0529884	-0.0259237	-0.0588759	0.0582659	0.01754	0.0107313	-0.0161887	0.0258275	0.0775101	-0.0210387	0.0356356	-0.0271444	-0.0142863	-0.0148746	0.00097764	-0.0213442	0.0225204	0.00481284	0.0106651	-0.0559924	-0.0331976	0.0244518	0.027386	0.0216969	-0.062921	0.0739947	-0.00564071	0.0221054	-0.00803113	-0.0275163	0.0616867	0.0371192	0.0555508	0.0178469	-0.000279658	-0.0354074	-0.0012768	0.00667398	-0.031797	0.000279658	0.0667428	-0.0204751	-0.0435559	0.00334234	A_25_P00011312
0.162864	-0.131726	0.0300164	-0.0558229	0.211684	-0.0460596	0.32287	-0.162773	0.18408	0.317703	0.154587	0.247626	-0.0719349	0.0308161	-0.251746	0.0810188	0.0230794	-0.0230794	0.237579	-0.0718699	0.39218	-0.248048	-0.185704	-0.192877	-0.211375	-0.223815	0.663823	0.11313	0.0387654	-0.555694	0.718971	0.0859231	-0.289206	-0.0454465	-0.893683	0.548074	-0.255619	-0.248586	-0.226596	-0.441972	0.322163	0.864418	0.0655011	-0.182375	0.18762	-0.0626598	-0.299466	1.3753	0.00386391	A_25_P00011314
0.081712	-0.0209785	0.150391	0.0937645	0.0815239	-0.136607	0.00721194	-0.186474	0.0367557	-0.0303253	0.0019922	0.114326	0.0166829	0.00651224	-0.0595669	-0.192744	0.050185	-0.0383724	0.053679	-0.0318684	0.345214	0.0370361	-0.146379	-0.126555	-0.0857099	-0.0877259	0.348779	0.0271134	-0.0019922	-0.255673	0.784957	0.185622	-0.117458	-0.0478252	-0.414778	0.393707	-0.195548	-0.0602105	-0.206641	-0.393233	0.291733	0.839935	0.0488446	-0.0372708	-0.0255013	0.0172897	-0.0877413	1.37489	0.0911852	A_25_P00011315
0.0188994	-0.0442334	-0.0377264	0.0165831	-0.0112924	0.0413072	0.00460521	-0.006754	0.104248	0.0221506	-0.036734	-0.0482616	-0.0189698	0.0137505	-0.0361121	-0.0404333	-0.0624195	0.0572166	0.0030882	0.0224499	-0.0184782	0.0193381	-0.0690264	-0.0384763	0.0113501	0.0648611	0.053284	0.0141654	0.062664	0.035863	-0.0234699	-0.0163139	-0.000500966	-0.0103491	0.173958	-0.0178043	0.043838	0.0653708	-0.0551232	-0.0210677	0.0106879	0.000500966	-0.029232	-0.0153934	0.0352253	-0.0170178	0.0147308	-0.0430879	0.0201008	A_25_P00011318
0.0173626	-0.0142911	-0.0106335	0.0513636	-0.0141334	0.00368497	-0.0693411	0.0128064	0.0171473	-0.0164431	-0.0242399	-0.0620594	0.027624	-0.0406911	-0.0786655	-0.00494371	0.0147166	0.0130848	0.00706155	0.0225066	0.0360055	0.0250112	0.0117695	-0.0220232	-0.0359626	-0.0945047	-0.025441	-0.0430648	0.0171818	0.0266792	0.0235532	-0.026902	-0.00415775	-0.00738104	0.142183	-0.0270525	-0.00368497	-0.0454479	-0.0268332	0.0445759	0.0212731	0.0518333	-0.0268854	0.0128704	0.207211	0.0396103	0.0277922	-0.0500537	0.0122797	A_25_P00011319
-0.0995585	0.0279396	-0.056047	-0.00541205	-0.0243968	-0.018229	-0.0574678	-0.0478039	-0.0351911	0.0455419	-0.0359528	0.00149517	-0.0231876	0.00460998	-0.0395854	0.0972331	-0.0171537	-0.00149517	0.00761326	0.0181355	-0.0616184	0.0129906	-0.0194666	0.0222911	-0.0158317	-0.0480942	-0.0214037	0.0649248	0.0414912	-0.059395	-0.0212696	0.0171998	0.0397092	0.0664499	0.140192	-0.00737312	0.0913253	0.0761299	0.0253073	0.051065	-0.0244563	0.0334944	-0.0244467	0.0369746	-0.0108036	0.0424488	0.0328947	0.0020634	0.0347213	A_25_P00011320
0.025345	-0.045297	-0.0201313	-0.0207179	0.0900134	0.00750933	0.0555053	0.0762653	-0.0376637	-0.057346	0.033347	0.0118914	-0.0774278	-0.0110794	-0.00404438	0.107234	-0.0792928	-0.0767727	0.0388884	0.0441886	-0.103509	0.0205413	-0.013322	0.0481534	-0.0131768	0.0763896	-0.0602721	-0.00866617	-0.0109052	0.0198638	0.0610499	0.00140035	-0.066788	-0.0236152	0.083924	-0.0596199	-0.0137363	-0.0220781	0.0871781	0.00756052	-0.0699548	0.0463558	0.0384092	0.0903359	-0.00140035	-0.00296002	0.0426432	0.0518417	0.0100625	A_25_P00011325
-0.0124475	-0.0427067	-0.0109736	-0.00518193	-0.0217053	-0.0143319	-0.0248135	-0.00127727	0.0121844	-0.0139258	-0.0659023	0.000183022	0.000248267	-0.0593428	0.0932558	-0.0260982	0.0180674	-0.0412271	0.0678313	0.00323797	0.0535234	-0.0122113	0.0469218	0.0283339	0.033606	-0.000196707	0.0399418	0.0290436	-0.027894	-0.0314899	0.0398784	-0.0244443	-0.000183022	-0.0332346	0.0429462	-0.00632163	0.0123874	-0.00122473	0.0862052	0.0205377	0.0333337	0.0763524	0.0559851	0.0328956	-0.0123052	0.102518	0.00394089	-0.0629938	0.0182351	A_25_P00011326
0.0059167	0.0134941	0.0421991	-0.0148313	-0.00986966	0.0264533	0.0114091	0.013909	-0.0520966	-0.048262	-0.051551	0.0338597	-0.01746	-0.0427832	0.0378457	0.024309	-0.0449417	-0.081417	-0.0293218	-0.0608781	-0.0331541	0.00256393	0.0373795	-0.0214276	-0.00104699	0.013933	-0.0579663	0.014465	-0.0340241	0.0207207	0.0629261	0.0111176	-0.015427	0.00890533	0.0189661	-0.00407757	-0.0276507	-0.0905377	0.0160675	0.00104699	-0.00868413	-0.0713662	0.0012095	-0.0342479	-0.0310892	0.0143627	0.00844943	0.0352449	0.00458134	A_25_P00011327
-0.000268474	0.0345664	-0.0184287	-0.0229362	-0.00337097	0.00711323	0.0395009	-0.00312659	-0.0287559	-0.0116996	0.0343134	0.0093594	-0.0588753	-0.0420852	0.0118317	0.00351621	-0.00877909	0.0153486	-0.0100659	0.0509544	-0.026595	-0.0551735	-0.0729574	-0.0198359	0.0884094	0.0159751	-0.0420667	0.01215	0.0280008	-0.0117576	0.0293469	0.0381359	0.0438935	0.00782036	0.00413897	-0.00554096	-0.0169088	0.000268474	-0.0285174	-0.101781	0.105501	0.0901607	0.02558	-0.0115863	0.0460466	-0.0107332	0.028518	-0.000537349	0.0212903	A_25_P00011329
0.0561866	-0.0315241	-0.00709975	0.0109448	-0.0220057	0.00461175	-0.00342988	0.0210554	-0.0197856	-0.0160103	-0.0653771	-0.0106956	0.0208903	0.0231572	0.00017301	0.0349512	-0.0451595	-0.032978	-0.0516454	-0.0124332	0.0425236	-0.0280802	-0.00283738	-0.00194432	0.0337724	-0.0270248	0.0437298	0.0565967	0.00439302	0.0482386	0.0274426	-0.0155866	-0.00241909	0.0265576	0.0397187	0.0102026	-0.038974	0.0203734	-0.0446651	0.0325952	-0.0159167	0.0169777	0.00611404	-0.00017301	0.0369304	0.038536	-0.0201148	-0.0268781	0.0161224	A_25_P00011330
-0.0563797	-0.0603428	-0.000477814	-0.0154077	0.0312557	0.0697768	-0.0267725	-0.0515194	0.0238497	0.0236261	-0.0194407	-0.033762	0.00764709	-0.00219884	-0.0200166	-0.00361564	0.0086029	0.00368332	0.0895058	0.000477814	0.0223555	-0.023021	0.000590922	0.0130066	-0.0280216	-0.0401003	0.040961	0.0169496	0.0146318	-0.0365022	-0.0339043	0.00230262	0.0807665	-0.050624	0.735732	-0.0879033	0.0601265	-0.0753854	0.00294348	-0.000478288	-0.0652062	0.0379392	0.0546781	-0.00090017	0.0306149	0.0111575	-0.0128391	-0.00371432	0.0279917	A_25_P00011335
0.00412273	-0.0462904	0.0757763	0.0676559	-0.016766	-0.00840436	-0.0326619	-0.0404837	0.0544388	0.00108757	0.0414105	-0.0293992	0.0696544	0.0361018	-0.0102687	0.00896046	0.00308564	0.0352245	-0.0272636	0.00965599	0.039732	-0.00290394	-0.00888733	-0.0416837	-0.0419492	-0.0393253	0.0603394	-0.0202683	0.0940261	-0.00108757	-0.0139196	-0.00137627	0.0315901	-0.0228935	0.403557	-0.0624617	0.0739538	0.037318	0.0301613	0.0262829	-0.0363343	-0.0289652	0.0371726	-0.00511554	0.0486678	-0.00566856	0.0102334	-0.0515406	0.0141876	A_25_P00011336
-0.0468148	-0.0498073	-0.0174752	-0.046529	0.00786027	0.0780433	-0.0321754	-0.0521772	0.0570492	0.00922117	-0.0515171	-0.0549151	0.0716961	0.0566069	-0.0342031	0.0202661	0.0226228	-0.0322403	-0.0227827	-0.0479099	0.00974336	9.20278e-05	-0.0269776	-0.0106545	-0.0274229	-0.0474202	0.0456408	-0.0329556	0.0189626	-0.0236534	-0.0646272	-0.00758831	-0.0104625	0.0146513	0.261039	0.0434469	0.0167594	0.0134682	0.0162487	0.0141415	0.0351402	-9.20278e-05	-0.00755749	0.036669	0.0448778	-0.0121974	0.00140675	0.0098232	0.0221365	A_25_P00011337
-0.0649216	0.000521859	-0.0810158	-0.0348072	0.0434228	0.0140947	0.05008	0.0535571	-0.0505959	-0.0279621	0.030631	0.0306508	0.0253571	0.0109646	-0.0195859	0.0751327	-0.037708	-0.00933999	0.0263184	-0.0566461	-0.102007	-0.0646816	-0.0686428	0.0640098	-0.0433714	-0.0186191	-0.00236945	-0.000521859	0.00426379	-0.0044868	0.0289091	0.0100981	-0.0374134	-0.0496022	0.0990973	0.0243843	-0.0258184	-0.00960225	0.0365416	0.0456971	0.00979109	0.0271457	0.00832424	-0.00895164	-0.0938446	-0.00667032	0.0495368	0.0548163	0.0121044	A_25_P00011338
0.0222331	0.105285	0.0754845	0.0960931	-0.196887	-0.0252075	-0.0388984	-0.166458	-0.184649	-0.0158572	0.0764392	0.0806625	-0.028088	-0.121286	-0.00913733	-0.0407106	0.155599	0.0502335	-0.0132757	0.00832973	0.243554	-0.0509105	0.0146473	0.00420939	-0.0140059	0.116522	0.188241	-0.0686033	0.0760642	0.154039	0.260696	-0.0208533	0.0950881	0.0987424	-0.215983	0.0708556	-0.10026	-0.0705821	-0.0767944	-0.237234	0.423496	0.192476	0.0108112	-0.00420939	-0.121092	-0.017743	-0.096563	0.321204	0.0384544	A_25_P00011341
0.160187	0.217654	0.20868	0.117844	-0.29614	-0.15315	-0.00488072	-0.240294	-0.261702	-0.0561526	0.159144	0.101346	0.0128999	-0.230288	-0.0503174	-0.168377	0.17984	0.0988541	0.00488072	-0.036884	0.506168	-0.0815135	0.0657741	0.142396	-0.121964	0.161947	0.120833	-0.0652314	-0.162933	-0.0273223	0.20292	-0.00804347	0.164127	0.0561174	-0.353976	0.0319001	-0.302079	-0.130944	-0.0817511	-0.359722	0.724911	0.193838	0.0426818	0.0150243	-0.260454	-0.0517553	-0.223972	0.496246	-0.0139821	A_25_P00011342
0.0120445	-0.00513653	0.0536602	-0.048771	-0.0539401	0.034977	-0.0482918	-0.0119588	0.06082	-0.0409246	-0.0118287	-0.00290547	0.0248136	-0.00712243	-0.0205662	0.0359705	-0.0449241	0.00788922	-0.0126634	-0.0110052	0.0487575	0.00538081	-0.0138947	0.0183745	0.0471058	0.298673	0.0198652	0.0407577	-0.0203092	-0.0100164	0.0366973	-0.000285485	0.0416104	0.0350545	-0.0299153	0.000285485	0.0174579	-0.0307634	0.0318636	-0.0463127	-0.00369408	-0.0468394	-0.0272557	0.0974485	0.0779129	0.0300677	-0.0183133	0.0697278	0.0267528	A_25_P00011345
-0.00798048	-0.0446755	0.0117976	-0.0447319	0.0115937	0.0127093	-0.00195645	0.0813451	-0.112136	-0.0562782	-0.0311535	0.00195645	-0.00971129	-0.126186	0.00873458	-0.055924	0.0221511	-0.0278807	0.00948678	0.00260216	-0.032729	-0.0254498	0.0162324	0.00999826	0.030686	0.516085	0.0149887	0.0251171	-0.0548199	-0.0186324	-0.0138315	0.110524	-0.0376733	0.0890729	-0.0873622	0.0170696	-0.0174493	-0.0051255	-0.043949	-0.0763304	-0.0529916	0.0414897	-0.00375745	0.334463	0.213969	0.058561	0.00551674	0.134112	0.0653299	A_25_P00011346
-0.00193841	-0.0423169	0.0387521	-0.0165539	0.0148308	0.00258589	0.0100411	0.0458334	-0.0135299	-0.0120486	-0.000349932	-0.00159968	-0.0177665	-0.0471427	0.0702261	0.0071632	0.0201169	-0.0351249	-0.00265752	-0.041352	0.0441398	-0.00748175	0.00310257	0.00809521	-0.00985411	0.224595	0.0648104	-0.0192926	-0.0226271	0.000349932	0.0103738	-0.0116442	-0.0221968	0.0588787	-0.0915437	0.00181056	-0.049238	-0.0771682	0.0165764	-0.051241	-0.0787794	0.0251046	0.0522358	0.135	0.0895002	0.00816486	-0.0189394	0.0492867	0.0107974	A_25_P00011347
0.0631492	-0.0554066	0.00768865	-0.0227601	-0.0385149	0.0165369	-0.0606467	0.00075876	0.0420013	-0.0380814	-0.00718985	-0.0239375	0.031232	0.00587946	-0.0202597	0.0903025	0.0335877	0.00883934	-0.0191608	-0.00412198	0.000353873	-0.0141493	0.0051495	-0.0319113	0.0518024	0.00111193	-0.0355461	0.0163493	-0.0380048	0.00412568	-0.0231168	0.00199735	-0.0218036	-0.000353873	-0.0965151	0.0103579	-0.0278769	0.00966975	0.0095686	-0.0365776	-0.0372509	0.038517	-0.0220024	0.0888229	-0.00373649	0.0166873	0.0341668	-0.0350306	-0.00266572	A_25_P00011348
0.00165228	0.0429423	-0.0488613	0.043304	-0.0194709	-0.0434173	0.116273	0.0546787	-0.0389493	-0.00165228	0.125917	0.0760587	0.21933	0.0273012	0.0810953	0.104932	0.0519782	0.247352	0.320484	0.152021	-0.0463295	0.0913263	0.100532	0.0457381	-0.0364283	-0.0944903	-0.101903	0.00798625	-0.112565	-0.117638	0.0538395	-0.113986	-0.0638703	-0.0100952	-0.124736	-0.0344621	-0.0109442	0.00437545	0.0468496	-0.0190943	-0.024009	-0.0702785	0.161478	-0.0805996	-0.057285	-0.0649921	0.071371	-0.0292844	-0.105208	A_25_P00011350
-0.0261221	-0.0254774	-0.0342873	0.00813852	0.0126851	-0.0289997	-0.0664431	-0.0191435	0.0315936	0.0191863	0.0090448	-0.0100086	0.121892	0.0450408	-0.0793801	0.0206386	0.0184544	-0.00971757	0.0800773	0.0346844	-0.0148629	0.0345361	0.00133701	-0.0137987	-0.0718784	-0.0153675	-0.0122343	0.00669492	-0.0566745	-0.000402819	-0.0594881	0.0145846	0.0251657	0.0304423	-0.0454916	-0.0232313	0.0342721	0.0242867	-0.0235721	-0.0174983	0.0514493	0.0513086	-0.0119036	0.0137073	-0.0028522	0.000402819	0.0254405	-0.0404978	-0.00885023	A_25_P00011351
-0.0614643	-0.0445111	-0.0289046	-0.0340456	-0.0200173	-0.0155817	-0.0023727	-0.0113694	0.017953	0.0255069	0.0120119	0.0293586	0.0506623	0.0522984	0.0781564	-0.0308739	0.0697019	0.0437853	0.0630849	-0.0316508	0.0282959	0.0526132	-0.00812824	0.0263468	-0.00509555	-0.0259614	-0.0239945	0.084344	-0.00772317	-0.0559085	-0.0163435	-0.0378142	0.0721218	0.00339206	-0.0466913	0.00649825	0.0226942	-0.0212459	0.00326742	-0.0100034	0.00258018	0.0321197	0.0504432	0.0023727	-0.0143673	-0.049056	0.0345087	-0.0120902	-0.011367	A_25_P00011352
0.0316323	0.00286988	0.01724	-0.0469872	-0.00466416	-0.0365209	-0.0294522	-0.000152406	0.00584427	0.0067602	0.0132183	0.0341837	-0.0103501	-0.0299069	-0.000699057	0.0323499	-0.0173766	0.000230112	-0.00834825	0.0424015	0.036914	-0.0117295	0.0121038	0.0419023	0.0523022	-0.0614051	0.0135573	-0.00324145	-0.0481601	-0.00128878	0.0290321	0.000152406	-0.0280947	-0.0151286	-0.0640342	0.0395807	-0.0359987	-0.0556644	0.0259125	0.0616443	-0.00127726	0.00225306	-0.00999305	0.0528055	0.0151713	0.0273117	-0.0216323	-0.0114324	-0.00496212	A_25_P00011353
0.0298832	0.0620185	-0.0247732	0.0322776	-0.0324304	0.0432708	0.0177671	0.0580879	-0.040528	-0.0259053	-0.0328815	-0.057006	-0.00811154	-0.0344529	0.0410189	0.0344921	0.0173343	-0.0154182	-0.022687	0.019044	-0.00364976	0.0283121	-0.00264221	0.0329769	0.0303171	-0.0209599	0.0324562	0.0400811	-0.00585006	0.00310552	0.0887309	-0.000728462	-0.0234084	-0.0513365	-0.073339	-0.0187028	-0.0233633	-0.0288369	0.00735952	-0.0279712	0.0821478	0.000649012	0.0825707	-0.000649012	0.0227052	0.0296114	0.0637909	-0.0230002	0.00289093	A_25_P00011354
-0.0280664	0.00245538	-0.0309635	-0.0127607	-0.00127348	-0.000368849	-0.0197507	0.0126169	-0.00382704	-0.0023852	-0.0650897	0.0143523	-0.0517942	-0.00497778	0.054911	0.0267608	0.0259634	0.016875	0.0472268	0.0403467	0.0284084	0.00959138	-0.0533831	0.0402306	0.0130681	-0.0213309	0.00401844	0.084384	-0.0418769	-0.0225731	0.0529329	-0.00123933	0.0185976	-0.0302931	-0.0560536	0.0343165	-0.022835	-0.0247581	-0.0377746	-0.0167366	0.000368849	-0.0395119	-0.00756736	0.0284694	0.0746594	0.0550555	0.00329703	0.000936517	0.000102311	A_25_P00011355
-0.0744084	-0.0668446	-0.0117968	-0.0394513	0.00546561	-0.0358389	-0.0220623	-0.0393773	0.0419968	0.0113622	0.0088949	0.0112561	0.0040096	0.0340098	-0.00984454	0.0255692	-0.00481703	-0.0040096	0.066894	0.0322227	0.0383005	0.0103581	-0.0232819	-0.0182215	-0.0353375	-0.0335669	-0.0497593	0.0143555	-0.00749537	-0.0310254	0.0175171	-0.0583854	0.0636513	0.07601	0.660089	-0.0325831	-0.0152645	0.0523107	-0.0118716	0.17315	0.0206723	-0.0689167	0.0212387	0.0587467	0.0260484	-0.0227085	0.0486892	-0.0071944	0.0382494	A_25_P00011357
-0.0895738	-0.0410178	0.0500118	-0.0745373	0.0728175	-0.00859656	-0.0594484	-0.0355458	0.0497978	0.0924277	-8.14342e-05	0.0335072	0.0967424	0.12248	0.0350868	-0.00415552	0.025832	0.0471106	-0.0407149	-0.0704296	0.0126813	-0.0341867	-0.0594644	-0.0709327	-0.069153	-0.0719894	-0.0332871	8.14342e-05	0.0264357	-0.00962751	-0.0523145	-0.0798554	0.118309	0.0253188	0.480807	0.0383478	0.155032	0.0377159	0.0432791	0.114654	0.0449445	-0.0318796	0.000970204	-0.0628843	0.0292891	-0.00559018	-0.0676749	-0.0276198	0.0230624	A_25_P00011358
0.0373274	-0.0074144	-0.0505441	-0.0444777	-0.0289836	-0.0475923	-0.000208011	-0.0253493	0.0752689	0.0231057	0.0252405	0.0275528	-0.00918943	0.000208011	0.00304567	-0.00723593	-0.0351496	-0.00755194	0.00805003	0.0174138	0.0276539	0.0371549	0.0313832	-0.0118969	0.0132884	-0.0163948	-0.0278244	0.0199633	-0.0162794	-0.05694	0.0122766	-0.0177365	0.0149111	0.0225148	0.307182	0.00405329	-0.00819484	-0.0420396	-0.00777205	0.0592787	-0.0658023	0.00824333	0.028186	-0.0321122	0.0118824	-0.013339	0.0237718	-0.0399739	0.00597215	A_25_P00011359
-0.0161359	-0.00645707	-0.0010942	-0.0200893	0.0371051	-0.090633	0.0261871	0.105913	-0.0398098	-0.0205814	0.0521568	0.0428653	-0.0247365	-0.00253284	0.0390896	0.0560636	-0.0461583	-0.0181445	0.038619	0.0205758	0.0545998	-0.00357095	0.027946	-0.00195427	0.0122433	0.0200436	0.0318639	0.00972143	-0.0290682	-0.00865784	0.0763441	0.000733788	-0.000733788	-0.0695273	-0.0375672	-0.0243607	-0.00605291	-0.0102572	0.0564906	-0.0303389	0.0410917	0.0646204	0.0044011	0.0123842	0.0238624	-0.0200313	0.04398	-0.038125	-0.00359012	A_25_P00011361
0.00385798	0.00101535	-0.0853965	-0.0106553	-0.0872983	0.0143912	-0.00311662	0.0795808	-0.0325168	-0.0271072	-0.029867	0.00569273	0.027491	-0.0144897	0.0145892	0.0124959	-0.0225399	-0.017024	0.0355903	0.00164244	-0.0420311	0.0413163	-0.0292625	-0.00420417	0.0441389	0.0312567	-0.0423801	0.00128484	-0.0141956	0.037413	0.0282657	0.0552319	-0.0102688	-0.0566361	-0.0617901	-0.0146716	-0.01091	-0.00419921	-0.0195592	-0.0179299	0.0100894	0.0618411	0.0405261	0.049985	0.00788343	0.0180732	0.0238461	-0.00101535	0.0135052	A_25_P00011362
-0.02193	0.0328998	0.0413982	-0.0178051	0.00907147	0.0111114	-0.0348256	-0.0605826	0.105217	0.0216167	-0.0276304	-0.0296999	-0.0248059	-0.00892573	-0.00938464	-0.00263434	0.016925	0.0310914	0.0484178	-0.0347618	0.00917796	0.0149088	-0.0864769	-0.0556038	-0.0344002	0.0319526	-0.0761376	0.00203357	-0.00203357	-0.015394	0.0113947	0.0349378	0.0606246	0.0290795	-0.0315185	0.0236545	0.0584272	0.00321713	0.00834248	-0.0132405	0.0432956	0.0251536	0.011347	-0.012715	-0.010384	-0.00245155	-0.0664272	-0.018302	0.00557029	A_25_P00011363
0.0349061	-0.00042619	0.0407909	0.0319982	0.022676	-0.0366994	-0.0120205	0.0223418	-0.000299488	0.0476006	-0.0255589	-0.0563255	-0.0753274	0.00042803	-0.0127717	-0.0144559	-0.0427917	-0.100281	-0.0214072	-0.00729819	0.0143707	-0.0120666	0.00631397	0.000299488	-0.0451434	0.0178233	0.0169459	0.0187034	-0.0545173	0.026349	0.0674177	-0.0203516	-0.00503477	0.0228317	-0.034517	0.0644073	-0.00359853	0.0276862	-0.0576774	-0.0256289	-0.0122208	0.00133713	-0.0279317	0.0442225	0.0668674	0.0730038	0.00792716	0.008185	0.0155454	A_25_P00011364
-0.0475228	0.0263961	0.0168806	0.00621879	-0.0145853	-0.0335298	-0.00754384	0.0309167	-0.00120277	0.0188812	0.0134038	-0.031303	-0.00997644	0.025547	-0.0606347	0.0553706	0.0117144	0.0419456	0.053982	0.0080881	0.0239233	-0.0331279	-0.0348611	-0.0148601	0.00120277	-0.0234064	-0.014194	-0.0311376	-0.0150311	-0.0391769	0.0344307	0.0454689	-0.0148065	-0.0337799	-0.0425379	0.0193701	0.043424	-0.0169283	0.0319179	-0.0544973	-0.0695442	-0.0686093	-0.0346002	0.0089137	0.0287644	0.012306	0.0173593	0.0420956	-0.00904654	A_25_P00011366
0.0504349	0.0116205	-0.0455847	0.0100907	-0.0828633	0.0320871	0.0188639	0.012768	0.0456294	-0.0775393	0.0108439	-0.0612325	-0.0181232	-0.0269183	0.00499831	-0.0369432	-0.0230151	-0.0272585	-0.0129058	-0.00220428	0.000681813	0.0274054	-0.0210506	0.0081633	0.00731154	0.0756458	-0.00473727	0.0146492	-0.0400861	-0.00487013	0.0384048	0.00989302	-0.0435276	-0.0217226	-0.0613629	-0.0255227	-0.0100889	0.000684603	-0.0504119	0.00548378	-0.0412171	-0.000681813	0.022595	0.0264055	-0.0303157	0.00166677	0.0198918	0.00515106	0.0039704	A_25_P00011367
-0.0604679	-0.024467	-0.0312581	-0.0550371	-0.0212656	0.0541448	-0.0653278	0.0027979	-0.0177085	0.28377	0.079893	0.0412373	0.0109454	0.0601988	-0.000444827	0.0811158	-0.0774691	0.00198833	-0.005494	-0.0346651	0.0353824	-0.0481623	0.0412045	0.0340477	-0.0182764	-0.0155423	-0.0165547	-0.0922977	0.468841	0.150713	0.0160894	-0.0738272	0.000444827	0.0306432	0.937129	0.00974068	0.0490404	-0.0215952	0.00339993	0.165897	-0.00925396	-0.00891569	-0.0192439	-0.0541518	0.083393	-0.0177299	0.032593	-0.0366931	0.0532869	A_25_P00011368
0.0738646	-0.0657205	-0.0234184	-0.0333394	-0.0743933	0.0288991	-0.0111831	0.0270515	-0.0543364	0.226742	-0.0261441	0.0571154	0.0550746	-0.042902	0.0565116	0.0489689	-0.0879067	-0.0104776	0.0415607	0.000256955	0.0560133	-0.0447184	0.00258859	0.0231393	-0.047084	-0.0176141	-0.028622	-0.116536	0.286738	0.0828543	0.0694315	0.0127596	-0.0201528	-0.0238297	0.580277	0.060969	-0.0122454	-0.0571252	0.0339734	0.233541	-0.0250095	-0.0584646	-0.0141103	-0.00954106	0.0049751	-0.000256955	0.0247952	0.0215488	0.0315844	A_25_P00011369
-0.0483697	0.00635103	-0.0175673	-0.0483267	0.0298431	0.0931537	-0.0200725	0.0188264	-0.016007	0.190737	0.0554697	0.0827486	0.0514652	0.0204037	0.0820882	0.133527	-0.0779321	0.0135133	-0.0169289	-0.0484234	-0.00326579	-0.0323808	0.0647106	-0.00982079	-0.0653909	-0.074571	-0.0467548	0.0107232	0.261402	0.0747874	0.0115192	-0.0234573	-0.0110147	0.0334508	0.389071	-0.0324058	0.00326579	-0.0320347	0.0111658	0.0711963	-0.0165472	-0.0414851	-0.0486787	-0.0679572	0.0359615	-0.0236222	0.0557745	-0.0517571	-0.00337922	A_25_P00011370
-0.0946494	-0.0519449	-0.033701	-0.0442362	-0.0377666	0.030691	-0.038498	-0.0160911	0.0454232	0.187327	0.0108478	0.0599426	0.0807738	0.0071818	0.0274955	0.103197	-0.05516	-0.00431226	-0.0128512	-0.0152726	0.0297995	-0.0836415	0.0202771	-0.0185285	-0.0605486	-0.0466879	-0.102152	-0.0745927	0.132308	0.0357523	-0.0213753	-0.00514101	0.0749091	0.0165047	0.32194	0.0321236	0.0807935	0.00431226	0.00853501	0.0556295	0.0144707	-0.0103891	-0.0353081	-0.0196588	0.0437542	-0.0150679	0.0431139	-0.0251944	0.0146553	A_25_P00011371
-0.028102	-0.0640101	-0.0475841	-0.00534792	0.0114358	0.061321	-0.0749901	0.0137498	0.0560101	0.0460283	-0.0189342	-0.000863641	0.0662304	0.088562	-0.0118874	-0.0411774	0.020344	-0.0879398	-0.0246028	-0.0476009	-0.0792017	0.010478	-0.053477	-0.000953593	-0.0134534	0.0214501	-0.0217778	0.0124419	0.0375989	-0.0143853	-0.0324999	-0.0123866	-0.00276251	-0.0246047	0.128601	0.0133821	0.0261871	0.0705274	-0.0206352	0.0955298	0.0144873	0.018075	0.0121396	-0.0657124	0.00326771	0.00404632	0.000863641	0.0163098	0.0199668	A_25_P00011372
-0.0230278	0.0126063	0.0993696	0.0123495	-0.0325744	0.0184066	0.011743	0.0191188	0.0402946	0.0324051	0.0400972	-0.027146	-0.0100672	-0.00178268	0.00738635	0.0200961	-0.0138463	-0.027707	0.0293075	-0.00577985	-0.00386284	-0.012559	-0.0129387	-0.0327065	-0.00342784	0.0980348	0.0246221	0.0456307	0.0342691	0.0129836	-0.00961847	-0.0775522	0.0374503	-0.00618269	0.107679	-0.023865	-0.00225128	0.0273323	-0.0507131	0.0312004	-0.0211802	0.098321	-0.0119838	-0.00167441	-0.00508756	0.0219751	0.00139176	-0.00139176	0.00778247	A_25_P00011373
0.0776762	-0.0372249	-0.0169982	-0.0219785	0.107332	-0.0241239	-0.0197871	0.0147351	0.000102476	-0.0535074	0.00807098	0.0106398	0.0558359	-0.0319433	-0.0376294	0.0086156	0.0457434	-0.00190172	-0.0396281	-0.000102476	-0.0284681	-0.0194163	-0.0270237	0.00970752	-0.00311782	0.0251196	-0.00279781	0.048527	0.0105959	0.0179144	0.00320705	-0.0030086	-0.0120172	0.038182	0.0741446	0.00124146	0.0188153	0.0486859	0.0340476	-0.024754	-0.0252692	0.0121384	-0.0187849	-0.00930072	0.0113958	0.00352658	-0.0482974	-0.0543554	0.00696301	A_25_P00011374
0.0941314	0.0381089	-0.0102633	0.0146089	0.0485183	0.0700143	-0.0602716	0.0475597	-0.0122764	-0.00289246	-0.0192413	-0.0148525	-0.0226925	-0.021613	0.0298031	-0.0128613	0.0082529	0.00494162	-0.0874405	-0.0232277	0.0447635	0.00444957	0.00382669	0.0186761	0.00289246	0.0370479	-0.0114066	0.0445009	-0.0401437	0.00669969	0.0708477	0.0597706	-0.00676705	0.0479475	0.0696676	0.0156618	0.0127553	-0.0484916	-0.04682	-0.043243	-0.075576	-0.0581928	-0.0277106	0.127967	-0.00413943	-0.0213645	-0.0338633	-0.0160151	-0.00324988	A_25_P00011375
0.070549	-0.0321874	-0.034701	-0.0506035	0.0411186	-0.00687593	0.0463156	0.0508611	-0.0116585	-0.00805468	0.0510162	0.0475561	-0.0145134	-0.0017983	0.0183207	0.0280569	-0.0327301	-0.0302263	-0.0159047	-0.0140181	-0.00255409	0.00877521	-0.0172917	0.0604831	0.0550104	-0.0205697	-0.0246264	0.000848719	0.0300235	-0.00973577	0.0593142	-0.0512558	-0.00627963	0.0310493	0.0196808	-0.011891	-0.0113399	0.0546668	0.0541777	0.0704425	-0.00749397	0.0534515	-0.000848719	-0.0294429	0.0350065	0.0366137	0.0472663	0.0116148	0.00982284	A_25_P00011376
-0.0110556	-0.0311795	-0.00523514	-0.0644759	-0.0326009	-0.0123482	0.0720529	0.0377529	-0.025967	-0.0545209	-0.000867112	0.0190121	0.00932701	0.0323553	0.0149588	0.0220258	-0.00371807	-0.00903186	0.148752	0.00884328	-0.0111911	-0.00863022	0.0632808	0.00659106	-0.00310225	-0.0212099	-0.0160976	-0.0381741	0.000867112	0.0121546	0.0664866	0.07954	0.0209403	-0.036044	0.0229051	0.0298892	-0.0235546	0.0261711	-0.00707245	0.0300642	-0.0233707	-0.0125933	0.0174047	-0.01136	-0.0571674	0.00801162	0.00776483	0.0433386	-0.00201412	A_25_P00011377
0.010843	-0.012726	-0.0229365	-0.0630144	-0.0486399	-0.0561498	-0.0376522	0.0043487	-0.0128011	0.0292345	-0.0097469	-0.00555056	0.0118394	0.0235887	0.0111964	0.010904	-0.000880588	0.0901635	-0.0271945	0.0026708	-0.0406064	0.0135933	0.0273027	-0.00546612	-0.035046	-0.0910042	0.00536313	0.0476696	0.00587329	-0.0242322	0.00766853	-0.0403756	0.0160233	-0.000581717	-0.00607257	-0.0466657	0.00130239	-0.0599132	0.0218831	0.000581717	0.0170516	0.0321514	-0.0286187	-0.01347	0.0239147	0.0471419	0.00421058	-0.00863726	-0.000670918	A_25_P00011379
-0.079849	-0.0706285	-0.00791987	-0.0511023	-0.0343206	-0.0224246	-0.039335	-0.0261809	0.0437018	0.129039	-0.00027114	-0.0797008	0.037372	0.0688286	0.0355625	-0.00255915	-0.00380533	0.00590642	-0.0317011	-0.0569799	-0.0380701	0.0236929	0.005376	-0.00483567	-0.080189	0.0784862	-0.00110617	0.010132	0.0264947	-0.0657661	-0.0693331	-0.0366898	0.0428966	0.0225719	0.1111	0.00027114	0.0621569	-0.00270889	0.000682467	0.0215468	0.0416769	0.0324699	0.000705279	-0.0291174	0.00313507	0.00755279	0.0462875	-0.0402467	0.0159672	A_25_P00011380
-0.0221199	-0.0646207	-0.0836983	0.0113044	-0.0248284	0.00336345	0.0545239	-0.0191051	0.0733895	0.00408549	-0.00323511	-0.0305295	0.0170321	0.0414245	-0.143819	-0.0433621	0.00323511	-0.0213028	-0.0250973	-0.0119223	-0.0435353	0.0201574	-0.0754546	0.0120719	-0.0419842	0.0156072	0.0161904	0.0575624	0.0443228	-0.0723806	-0.125789	0.0850808	-0.0214189	-0.0391619	0.0921333	-0.0394064	0.0523283	0.0304506	-0.0851286	-0.0392196	0.0743984	0.0220533	-0.0104944	0.005457	0.0639177	-0.0578958	0.329377	0.00476797	0.0305338	A_25_P00011381
0.00162715	-0.0305182	0.0334886	0.0170252	-0.006932	-0.0379233	0.0810609	0.0603317	-0.00876579	0.0140276	-0.013044	-0.00363251	-0.0332441	-0.0060109	-0.0333389	-0.0178069	-0.0163783	0.0285596	0.0743714	0.00548361	0.064437	-0.00779823	-0.0267794	0.00613427	-0.00205822	0.0839743	0.00143935	-0.00756299	0.00521192	-0.0681789	0.0419517	0.0555757	-0.00104509	0.0200218	0.0974351	-0.0394363	-0.0106089	0.0339556	0.00104509	-0.00316165	0.0364927	0.00539684	-0.0327949	-0.0698952	-0.00238953	-0.0339631	0.190352	0.023336	0.00752997	A_25_P00011383
-0.013642	0.0178885	-0.0811079	0.0278074	-0.0165564	0.0156456	-0.0110626	0.0976919	-0.0555874	0.0379725	-0.0492927	0.0298556	0.0473444	-0.0220207	0.0461842	0.00931857	0.0185621	0.0413249	-0.0220863	-0.0206823	-0.0313044	0.0178072	0.00962042	0.0236281	-0.00301226	-0.0614413	0.00051615	-0.01934	-0.0445031	0.0231106	0.0322964	0.00868186	-0.0155225	-0.0678544	0.0592373	-0.00051615	0.0556293	0.0442575	-0.00939948	0.0416365	-0.0631742	-0.0579336	-0.0434958	0.0397839	0.0283902	-0.0112668	-0.00438007	-0.0121291	-0.00823907	A_25_P00011384
0.00186879	0.00650693	0.036217	-0.0363868	0.034883	-0.0444669	0.0490121	0.0492729	-0.0172536	-0.0173677	0.0398833	0.0737268	-0.00384543	-0.0122373	0.0466287	0.0637162	-0.052132	0.00148529	0.0630445	-0.0153609	-0.046575	-0.0871539	-0.00165954	0.0715477	0.0156401	0.00808492	-0.0250156	-0.0684367	-0.0129659	-0.0421435	0.0472409	-0.0189911	-0.0304517	-0.0634897	0.128274	0.00948344	0.0211492	-0.0183248	0.13868	0.0235493	-0.0467725	-0.0263261	0.0371501	-0.00586147	-0.0479769	0.0519778	0.0413373	-0.00148529	-0.00370951	A_25_P00011385
-0.0726728	-0.0440924	-0.0048708	-0.00793094	0.0126331	0.00261589	-0.0208285	0.0182844	0.0119159	-0.0483272	0.012203	0.0294684	-0.0087282	-0.027645	0.0350121	0.0247434	-0.0654255	-0.00567879	-0.036066	-0.0289745	0.0184811	-0.1062	0.0256944	0.033985	0.0114012	-0.00807341	-0.0225322	0.0343754	0.0216312	-0.0190927	0.0492414	0.0666561	-0.04547	-0.0342857	0.181436	-0.00987477	-0.00248879	0.0298287	0.0187954	0.058584	-0.0278891	-0.0547139	-0.0112646	0.0944442	0.00248879	-0.0474647	0.024431	0.0656525	0.0261758	A_25_P00011386
-0.0709984	-0.016137	0.0138588	0.0440848	0.0456462	-0.00701646	0.0547783	0.000440452	-0.00275011	-0.0418195	0.0219485	0.0132554	-0.0580051	0.0139935	0.0038736	0.0330174	-0.0471081	0.0215079	-0.0284861	-0.000440452	-0.00117179	-0.041688	0.0314637	0.00871389	0.0538113	0.0212461	-0.0551534	0.0431285	-0.034426	-0.0714199	0.0503582	0.02831	-0.00125521	0.00741113	0.0508544	0.00641574	0.0035512	-0.0302945	0.0584211	0.00946625	-0.047992	-0.0220842	-0.00595837	-0.00840721	-0.0333505	-0.0620815	-0.0204231	-0.00233222	-0.00221524	A_25_P00011387
0.023185	0.00469952	-0.0505	-0.0208936	0.134393	0.0385596	-0.00671212	0.0628667	-0.0554195	-0.0523075	0.00926368	-0.0113451	0.00249827	0.0170965	0.0812558	-0.0236072	-0.0282001	-0.0587199	0.05446	0.00157989	-0.00310295	-0.0471092	-0.0264237	-0.00659248	0.0118844	-0.0151434	-0.047939	-0.0245245	0.0203539	-0.0227345	0.0560553	0.0672021	-0.068522	0.00271385	0.239513	0.029375	0.0217096	-0.0107524	0.0994291	0.0921344	-0.0491803	-0.00157989	0.0216271	0.0879581	-0.0341357	-0.051074	-0.0358497	0.00994614	0.0149809	A_25_P00011388
0.0111363	0.0128651	0.0356401	0.0218735	0.0225332	-0.0608847	-0.0927452	-0.0194609	0.0262134	-0.00553673	0.0208498	0.00291781	0.0613019	-0.000520963	-0.0019987	-0.0157759	0.0163327	-0.0083934	0.000381706	-0.0216466	0.0128491	-0.025218	-0.0333795	0.0115078	0.0194329	-0.0159981	0.0146793	0.0106718	-0.0318325	-0.0296506	-0.0296827	-0.00512634	0.00382481	0.00974958	0.431399	-0.0385564	-0.000381706	0.0122778	0.0656696	0.0858542	-0.0547857	-0.0283957	-0.0206253	-0.00607043	0.0609087	-0.0104808	-0.00120091	0.0197222	0.02044	A_25_P00011389
-0.0215569	-0.0299832	0.00838319	0.0294943	0.011922	0.034575	-0.0686506	-0.0426318	0.0362879	0.0347344	-0.0541093	-0.0262881	0.0762008	0.0649145	0.00764166	-0.010703	-0.0116589	-0.0052534	0.0765453	0.000947754	-0.0322493	-0.00905484	-0.0431506	-0.0385062	-0.0538545	0.0132693	-0.0639708	-0.0180811	0.0895463	0.0153906	-0.0459796	-0.0431804	0.0141133	0.0280979	0.329936	-0.000617746	0.028588	0.00127454	0.0112303	-0.0170456	0.00927346	0.000617746	0.0575574	-0.0364452	-0.0223819	0.00854835	-0.0700049	-0.0562257	0.00799186	A_25_P00011390
-0.0191808	0.00244829	-0.00821067	0.00302215	0.0212943	-0.0261042	0.0325563	0.0455611	-0.0345447	-0.0421576	0.0293895	0.102971	-0.021722	-0.000701066	0.0088868	0.110418	-0.0059429	-0.0658757	-0.0266469	0.068546	-0.02399	-0.0522572	0.000701066	0.0718692	0.0277676	0.0223704	-0.0718134	-0.00230209	0.0316794	-0.0337125	0.0494724	-0.00119448	-0.0349009	-0.0597668	0.225178	0.0216732	-0.0613635	-0.0222499	0.0923047	0.0797839	-0.0604916	-0.0433632	0.0301899	0.00945335	-0.0570545	-0.0691204	0.0355711	0.0213989	-0.00170086	A_25_P00011391
-0.0234836	0.00109961	-0.0149559	-0.00135917	-0.0596714	-0.0365019	-0.0419155	-0.063778	0.101183	-0.0112208	0.00365807	-0.0227002	-0.00425019	-0.00104478	0.0585085	0.0158237	0.0259328	-0.0131251	0.0438222	-0.023291	0.0346281	0.125355	-0.016374	-0.0393673	-0.00220136	0.120845	-0.00144877	-0.00258174	0.0348373	-0.0332989	1.18099	0.00104478	0.029354	0.0134348	0.0484206	-0.0909011	0.0255252	-0.0436023	0.0179355	0.0137912	0.12726	-0.0574295	0.0458372	0.0328664	0.0451782	-0.00519238	-0.0247678	0.0268131	0.0610722	A_25_P00011392
-0.0301855	-0.024622	-0.0199455	-0.00165314	-0.0713928	0.0888249	-0.0358726	-0.0608282	0.0327872	0.210893	-0.0684069	-0.0170851	0.00619505	0.0228757	-0.0271782	0.0350729	0.0217004	0.0193004	-0.024949	-0.0306463	-0.0877193	-0.00952434	0.00976884	-0.0386215	0.000126381	0.0192961	0.00190209	0.0359627	0.023636	0.120803	-0.0738421	-0.0391085	0.0632365	0.0278089	0.911773	0.0447643	0.0857307	-0.000126381	-0.00448049	0.158739	-0.0068489	0.0410983	-0.0110023	-0.0110652	0.186226	0.064552	-0.0602066	-0.046207	0.0680825	A_25_P00011396
-0.0673457	-0.0409396	0.000587136	-0.0323228	0.025209	0.0459368	0.00247994	-0.0512218	0.00456448	0.191752	-0.00368568	0.0333047	-0.0277524	0.0296181	0.0354315	0.0122249	-0.0350017	0.026304	-0.0066014	-0.0270945	0.0707175	-0.0344227	0.0308952	-0.0201151	-0.00403527	-0.0215346	-0.0363729	-0.0356933	0.0994771	0.128831	-0.0274645	-0.0226029	0.0431064	-0.0167869	0.414787	0.00180618	-0.0437011	0.0133157	-0.0430482	0.00194193	-0.0256848	0.0521979	0.0386691	-0.0014929	0.0260643	-0.000587136	0.0399008	-0.0545736	0.0151666	A_25_P00011397
-0.0451865	0.00823086	0.0197187	-0.00897008	-0.035735	-0.0355765	-0.0110342	0.0202407	0.0651651	0.0391364	0.00564633	0.0372106	-0.0560723	0.0368163	0.039735	0.0155567	-0.00159006	-0.0233353	0.0308188	-0.024902	0.0129901	-0.0170888	0.0305152	0.0202546	-0.000894844	-0.00201797	-0.0289714	-0.0388073	-0.0511419	-0.0481188	0.0355843	-0.00506435	-0.00781863	0.0283313	-0.0149258	-0.0377638	-0.00158617	0.00693559	-0.0178466	0.0908235	0.012226	0.000894844	0.0162085	-0.00185499	0.00293729	0.00924732	-0.00572154	0.054443	-0.0053103	A_25_P00011400
-0.0272508	0.0558823	0.0906896	-0.0554446	-0.0226286	0.0392186	-0.0285369	-0.0149016	0.0632482	0.0577738	-0.00300897	0.019386	0.000111013	0.0345303	0.0247451	0.102201	-0.0557057	0.0202139	-0.0416488	-0.0355393	0.0182434	-0.012229	-0.00523497	-0.0176266	-0.00663334	-0.0171839	-0.000111013	-0.0305861	0.0331622	-0.00349296	0.0104865	-0.0433796	0.0146309	0.0181833	0.0719476	0.0298209	0.0450476	0.00784338	0.042962	-0.0113386	-0.0485771	-0.0580837	-0.0685098	-0.0575622	0.0407736	0.0334243	-0.0645652	0.0293464	-0.00995344	A_25_P00011403
-0.0134775	0.0269036	0.0486574	-0.0284168	0.0172965	0.0402713	-0.0350389	-0.000284041	0.145431	0.045879	0.0120809	0.0122552	0.0206307	0.061629	-0.00121638	0.0485931	-0.0347798	0.0460124	-0.0138949	0.0414392	-0.0500716	-0.0229251	-0.0246444	-0.0447428	-0.047396	0.000442179	-0.00816598	-0.0180663	0.0163649	-0.0570475	-0.0194867	0.062938	-0.0193635	-0.00248293	0.0497438	0.0284905	-0.00778763	0.00241543	0.000284041	-0.00031525	-0.00371199	0.0239855	-0.021416	0.012281	0.0175118	-0.0119409	-0.0163033	0.0174279	-0.0124661	A_25_P00011404
-0.0237014	0.0277887	-0.0350487	0.0498428	-0.0386091	-0.0354418	-0.0114366	-0.0269308	0.0072546	0.0705249	-0.00894077	-0.0368868	0.0464672	-0.0096549	0.00990345	0.0729793	-0.00109071	-0.101396	-0.0534568	-0.0296141	0.0118584	0.0185221	-0.00327073	0.0195985	-0.0423008	0.0526735	0.0578703	0.017712	-0.0311282	0.00109071	-0.0127102	-0.0389159	0.0158368	0.0174449	0.0120559	-0.042236	-0.0643348	0.0111975	0.0276558	0.0169841	-0.0935635	0.00341824	-0.0541236	-0.0472322	0.00454641	0.00818874	0.0270894	-0.045593	-0.00490145	A_25_P00011405
0.037615	0.0442328	0.000620992	-0.0862387	0.0273909	-0.021919	-0.0535085	-0.0427509	0.00202893	0.0119903	0.0443424	0.054405	-0.0204752	-0.0350922	0.0154573	0.0309099	0.0435224	-0.0105191	0.0262365	-0.00242532	-0.00979542	-0.0344456	-0.0548631	0.0396038	-0.0199788	-0.0193717	-0.0775336	0.0205764	0.0533468	-0.0411222	0.0237026	0.0179617	0.0297739	-0.0491982	0.0501201	0.0343583	-0.0556627	0.00651384	-0.000620992	0.0498192	-0.0145966	-0.0364139	-0.0244005	0.0119224	-0.0319208	-0.0146823	0.0119443	-0.0192244	-0.00420876	A_25_P00011406
-0.0174794	-0.0210674	0.0400669	-0.0410764	-0.0222376	-0.0846094	-0.0599104	-0.0109829	0.0945531	-0.0214209	0.0021414	-0.0109121	0.0100948	0.0835126	-0.0275181	0.0380015	-0.0246253	0.0371494	0.0285977	0.0122075	-0.00505689	-0.0260049	0.0270061	0.0300273	-0.0263171	-0.035414	-0.00418901	-0.0461862	0.0758607	-0.0240349	0.0329604	-0.0119357	0.0056005	0.0207843	0.0340699	-0.0021414	0.0054653	0.0185482	-0.0310678	0.0340438	-0.0552077	0.00919305	0.0298243	0.0175085	-0.005312	-0.0524644	0.0617695	0.0110718	0.00133223	A_25_P00011408
0.0218362	-0.00941109	-0.0931213	-0.0622295	0.0245858	-0.0430168	0.029512	0.0114648	0.0356635	0.0544405	-0.000111316	0.0212907	0.0908948	0.0332058	0.0072716	-0.0439133	0.0575122	-0.000596159	0.0453008	-0.0168071	-0.0578891	0.000111316	-0.0605631	-0.023091	-0.034096	0.00194366	-0.0415958	-0.0176432	0.0587235	-0.00270392	0.000935956	0.0195928	0.06874	-0.00435661	0.0364223	0.0521836	0.0835356	0.0355174	-0.0483711	-0.0654413	0.0386207	-0.00109444	0.0297055	-0.0446733	-0.00426121	-0.0374061	-0.000549733	-0.102261	-3.63762e-05	A_25_P00011409
-0.100759	-0.16335	-0.071507	-0.199656	0.168918	-0.0559127	-0.228681	-0.0243663	-0.0994934	0.376092	0.0160373	0.0509571	-0.074051	-0.0761112	0.0396174	0.0741036	-0.145026	-0.0360633	-0.00411185	-0.00592343	0.0266836	-0.146814	-0.00369644	-0.0320976	-0.0549621	-0.0868121	-0.0303588	0.00369644	0.264154	0.0137966	0.1988	-0.00720067	0.212939	0.0244511	0.513501	0.0389566	0.116489	0.0548639	0.173907	0.202385	-0.104572	0.139615	-0.0239692	0.180508	0.360733	0.20485	0.0808675	-0.0130502	0.13245	A_25_P00011410
-0.136368	-0.071006	-0.0211428	-0.117589	-0.016303	0.0832529	-0.0953398	-0.131397	0.0238882	0.812545	0.0940718	0.234244	-0.0444919	-0.0207664	0.146586	0.0274095	-0.0876803	-0.0173877	-0.0804934	0.0126356	-0.0117893	-0.113403	-0.0934823	-0.0668109	-0.030734	0.0100754	0.130646	-0.0318277	0.673376	0.462749	0.0399454	-0.000341029	0.0175819	0.11384	0.94773	0.211098	0.301535	0.201782	0.00340444	0.264975	-0.0206546	0.0805654	-0.0208212	-0.0257129	0.239294	-0.0434016	-0.0286051	0.000341029	0.132819	A_25_P00011411
0.0473008	0.0129745	-0.0428797	0.0170721	0.03853	0.0339514	0.0178399	0.0789775	-0.039913	0.000745717	-0.0313277	-0.0281337	-0.0311303	-0.0470853	-0.0372541	-0.00995513	-0.0369231	-0.0695027	0.0667404	-0.000745717	-0.0240595	-0.0144658	-0.0299121	-0.00951783	0.0334833	-0.0843531	-0.076272	-0.00911703	-0.0256083	0.0175012	0.0641696	0.0476771	0.0175258	-0.0194135	0.122444	0.0343997	-0.0683221	0.0280789	0.0200123	0.0535683	0.0326175	-0.0199686	0.0139562	0.0557722	-0.0286955	0.00789433	-0.0333234	0.0117746	0.0139365	A_25_P00011414
0.00188597	-0.0679871	-0.0147579	-0.0483649	0.0238159	-0.051551	0.0480015	-0.0198816	0.0310633	0.0652804	0.036984	0.00190502	-0.0376864	-0.017957	-0.00188597	0.0105952	0.0297153	0.082643	0.0588948	0.0317294	-0.0245264	0.00788228	0.0105566	-0.0414731	0.010141	-0.0352256	-0.0340558	-0.0596557	-0.0518357	-0.0267095	0.0245282	-0.0129104	0.00279715	-0.0403382	0.172331	0.00923251	0.0652956	-0.0175629	-0.0256927	-0.0331284	0.00618487	0.0794269	0.0295391	-0.0373332	-0.00877686	0.0131568	-0.00468084	-0.0183129	-0.00451946	A_25_P00011415
0.0221289	-0.00964439	-0.0638532	0.0327939	0.0418194	0.00413296	0.021115	0.0887887	-0.0568164	-0.0366064	0.0245666	0.00855988	0.00314079	-0.0375599	-0.01538	-0.0243151	-0.00585336	-0.0295411	0.020079	-0.00427656	0.00324609	-0.00494724	-0.0191222	0.00899467	-0.0362716	-0.000596211	-0.0434214	0.0228013	-0.0247805	0.0281231	-0.0260557	0.0496325	-0.061813	-0.0415955	0.0238817	0.0431627	-0.0331898	-0.0348214	-0.000175117	0.00273515	-0.0381158	-0.00386528	0.00753401	0.0328034	0.000175117	0.0114283	0.0317122	0.0512052	-0.000456528	A_25_P00011418
0.0130293	0.0115449	-0.0823223	-0.0552618	0.0799915	-0.0269267	0.00373015	0.0902069	-0.000784912	-0.0141233	-0.0196428	-0.0204402	-0.0575729	0.00691798	0.0299878	0.0928827	-0.0218789	-0.0286636	0.036612	-0.0181815	0.0080329	-0.0155107	0.0835149	0.0548275	0.0361626	-0.00778871	0.0346698	0.0693149	-0.0649576	-0.0120826	0.0761514	-0.0428822	-0.0314179	-0.031337	0.0385592	0.0231857	-0.0343586	0.0662343	0.00888966	-0.0123117	-0.060651	-0.0264754	-0.0222853	-0.0323875	0.0443623	0.0420343	0.0130282	0.000784912	-0.00314697	A_25_P00011419
-0.049532	0.028421	-0.0190747	0.00757604	-0.032862	-0.0400989	-0.0441532	-0.00616745	0.00834821	-0.0195172	-0.000145174	-0.0406418	-0.0180664	0.0479625	-0.0145519	0.0265031	0.002256	-0.0775851	0.0476653	0.0438487	-0.00361006	0.0545521	-0.0170122	0.0303296	-0.00196127	0.0647516	0.0191084	0.0118924	-0.0769577	-0.039106	-0.0384817	0.000145174	-0.0122592	-0.00289649	0.00550638	-0.00478239	0.00517288	0.0648717	0.0519922	0.0115095	-0.0596019	0.0484375	0.00517724	0.00207241	0.0933578	0.0316955	-0.0164178	-0.0637327	0.00771037	A_25_P00011420
-0.0127532	0.00173759	-0.0209456	0.0145384	-0.103581	0.0551766	-0.0166259	-0.0277676	-0.0536899	0.234903	-0.046956	0.0531604	0.0459642	-0.0521698	-0.000938921	0.0726464	-0.061949	0.0442219	-0.00655715	-0.00305222	0.0263275	-0.0815571	-0.00760476	0.0085404	0.0300911	-0.0341786	0.0487639	0.0396926	0.109206	0.0436108	0.00879758	0.000803167	0.0163762	-0.020577	1.93836	0.050731	-0.0545268	-0.0279325	0.0417199	0.154806	-0.0621449	-0.0871982	0.0301835	-0.020062	-0.000803167	-0.0253561	0.0237062	-0.0107703	0.0888429	A_25_P00011421
-0.0412923	0.0191254	-0.023865	-0.0237077	-0.0221453	0.103013	-0.10324	-0.0936072	0.0376833	0.310909	-0.0579334	0.0292932	0.0595209	0.0733584	-0.051518	0.00335325	0.054648	0.0520699	-0.00904311	-0.0222333	-0.0131164	-0.0331914	-0.0129152	-0.0908456	-0.0585347	-0.0197435	0.0451373	-0.0801753	0.0275769	-0.00933764	-0.112771	-0.0263021	0.104495	0.0274136	2.20055	0.0805645	0.0261661	-0.00335325	-0.0719719	0.103105	-0.0135951	0.0894456	0.0147841	0.0221723	0.0554828	0.0176875	-0.00786579	0.00553305	0.0946725	A_25_P00011422
0.0212538	-0.0485478	-0.011135	-0.0765153	-0.0511193	-0.0462386	-0.0745276	-0.0457535	-0.0537086	-0.00700516	-0.0796947	-0.0501889	-0.0215609	0.0184481	-0.0173018	0.0264642	-0.062062	0.0409806	0.0178155	0.0078445	0.085302	0.02528	0.0796333	0.0531571	-0.0691355	-0.0223445	-0.013893	0.058142	-0.0131473	-0.0548207	0.159293	0.0252579	0.15113	-0.000774995	0.000774995	-0.0591712	0.00442157	-0.0549156	0.0800209	-0.0301298	-0.0526642	0.162854	0.0202623	0.133581	0.173151	0.194679	0.0763366	0.00279954	0.047537	A_25_P00011425
-0.068523	-0.026358	-0.0277876	-0.0354887	0.105535	-0.0332176	-0.0768076	-0.0642495	-0.0165	-0.00646707	-0.0922242	-0.0649947	-0.0173786	0.0281239	-0.027792	-0.0333764	-0.0397751	0.0699504	0.0852894	0.0139407	0.0667746	0.0164626	0.0139607	0.0606545	-0.0442283	0.0485997	-0.041066	-0.0407122	0.0665992	-0.0683235	0.00646707	-0.0512443	0.189886	0.00767164	-0.0960487	0.00907139	0.125008	0.0226573	0.0386453	-0.0906188	-0.0436558	0.170873	0.00954256	0.151931	0.0306175	0.138538	0.0271911	-0.0160825	0.0300653	A_25_P00011426
0.00280914	-0.0374123	-0.0456253	-0.0844452	0.0766765	-0.0719402	-0.059119	0.00720057	-0.0660767	-0.0883663	0.0715739	-0.0914913	-0.0727584	0.00872786	-0.0331952	-0.0189374	-0.0449768	0.0281078	0.077791	0.00632504	0.0561714	0.00563089	0.0759812	0.0694209	0.00240106	-0.00938419	-0.0731328	-0.0287449	-0.0804737	-0.103214	0.122302	-0.0125355	0.124257	-0.0457322	-0.128389	-0.0415307	0.0903014	-0.00240106	-0.0760724	0.0199882	-0.0506821	0.162764	0.015723	0.167905	0.134664	0.162668	0.054484	0.0166123	0.027071	A_25_P00011427
-0.00194471	-0.00176857	0.0620093	-0.0478222	-0.030156	0.0527429	-0.0223902	-0.0744448	-0.0307192	0.115318	0.203295	-0.00615285	-0.00208735	0.0546692	0.272016	0.0498351	0.00968407	-0.0139864	-0.0288792	-0.00316176	-0.112797	0.209721	-0.0218031	-0.00495192	-0.0155074	-0.0498641	0.105826	-0.101976	0.0559725	0.26618	1.34031	-0.0772237	-0.0363583	-0.0139082	0.384273	-0.0063519	0.153178	-0.0190551	-0.00377353	0.139198	0.513013	0.00176857	0.0139353	0.0112899	0.00701676	0.0519737	0.0292347	0.0793109	0.09176	A_25_P00011429
-0.0407502	-0.017028	0.0135679	-0.0885696	-0.0663343	-0.0648123	-0.0866831	-0.0343288	0.0422189	0.142824	0.0258846	-0.00300114	0.00738768	-0.0230146	0.0982875	-0.0848356	0.0109411	-0.0206147	-0.0521489	-0.0104409	-0.0032109	0.0880097	-0.0300719	-0.0799168	-0.00217475	-0.0666093	0.00155619	0.0166581	0.0447259	0.117671	0.58159	-0.13449	0.0153717	0.0203598	1.20953	0.0106434	-0.0337191	0.0468541	-0.0760896	0.188251	0.161578	0.0344712	-0.00155619	-0.00733491	0.0683618	0.00529389	0.0341321	-0.0168724	0.103952	A_25_P00011430
0.00449221	0.000494529	0.00542216	-0.0198704	0.0174331	0.00748913	-0.0351347	-0.00580577	-0.0221043	-0.0279968	-0.0113685	-0.0274256	0.0251292	-0.0920476	0.0282084	0.045743	-0.0144692	-0.037201	-0.042495	-0.033791	0.0609549	-0.00716413	0.0190062	-0.0304395	-0.0130195	0.0301288	-0.00941839	-0.0400039	0.049908	-0.0665257	0.0841284	0.0227945	0.0269464	0.0527638	0.261052	-0.0155672	-0.000494529	0.0425323	0.029763	0.133726	-0.0141128	0.0363574	-0.00881527	-0.0113089	0.00797171	-0.0458192	0.0216154	0.0312186	0.0332818	A_25_P00011432
-0.0418333	-0.0209821	-0.0745425	0.00553325	0.0247574	0.0336662	-0.0750539	-0.0691433	0.101338	0.060421	0.0439079	-0.0213802	0.0600034	0.0870311	-0.0557241	-0.0427573	0.0364827	0.0344821	-0.0231135	-7.33144e-06	-0.0444383	-0.0356285	7.33144e-06	-0.0469306	-0.0304788	-0.0519291	-0.0715088	-0.0269355	0.107728	0.00733951	-0.0654575	0.0197807	0.0824531	0.0107637	0.456903	0.0173829	0.0803936	0.019955	-0.0106366	0.180959	0.0550332	-0.0271394	0.00696575	-0.0390145	0.0730748	-0.0546932	-0.0919507	-0.0626989	0.0270914	A_25_P00011433
-0.374861	-0.0763472	0.208416	-0.196282	0.479933	-0.409992	-0.576402	0.0240616	-0.687977	-0.272401	-0.291651	0.330996	0.137267	-0.178535	-0.284826	-0.380225	-0.0619211	0.286178	0.365271	-0.565118	1.1088	-0.0240616	-0.454844	-0.373087	-0.285291	0.206611	1.62503	-0.854637	0.584204	0.110535	4.09303	-0.217441	-0.151293	0.154269	-1.65479	1.29431	0.20638	0.817293	-0.215558	-0.106889	0.730765	0.459286	-0.0898164	0.281502	0.453497	1.18645	0.127394	1.05724	0.50332	A_25_P00011440
-0.208403	0.0177632	0.16607	0.00200209	0.220872	-0.454723	-0.618682	-0.11088	-0.440939	-0.34129	-0.239435	0.45642	-0.00636268	-0.238685	-0.203056	-0.554562	0.183654	0.311482	0.410981	-0.321769	0.736783	-0.0622869	-0.441267	-0.343627	-0.0974801	0.229083	1.5937	-0.529351	0.458084	-0.014788	3.40587	-0.173275	-0.0732975	0.123758	-1.08322	1.41989	0.153647	0.395478	-0.230464	-0.221658	0.530169	0.426581	0.0682943	0.319659	0.280236	1.03581	-0.00200209	0.735327	0.45125	A_25_P00011441
0.0145378	-0.0496203	-0.0285543	-0.0487094	-0.0906654	-0.0203106	0.0539779	-0.0146399	0.00944781	0.0258844	-0.0324962	-0.0465033	-0.0180981	0.00332961	-0.000803184	0.0358453	0.00746758	0.0165868	0.0546002	-0.0494204	-0.0447295	0.00318072	0.0502993	-0.00828585	0.0188201	-0.00514898	0.00668013	0.0629749	-0.00354872	-0.0124273	-0.0191148	-0.0370978	0.0792334	0.012521	-0.053496	-0.0325674	0.000803184	-0.0360829	0.0419369	-0.0446978	-0.0105029	0.0815527	0.0104268	0.0261783	0.00606132	0.0447457	0.00695374	-0.053479	0.0111835	A_25_P00011445
-0.0157203	0.0179626	0.0506463	0.034749	0.045118	-0.0407337	-0.00747259	0.0326712	-0.0267518	0.0118886	-0.0386024	0.0153341	-0.0156149	-0.0128886	0.0314245	0.113706	0.0123345	-0.00817496	0.0785553	-5.03448e-05	-0.0488294	-0.0110041	-0.00329629	0.0255774	0.0119076	0.0228027	-0.0599513	0.0138867	-0.0410004	5.03448e-05	0.0392546	-0.112757	0.0301499	0.0750382	-0.0448596	0.0317002	-0.0191715	0.041616	-0.019595	-0.0412718	0.0534475	0.0435329	-0.069028	-0.00322524	0.0359326	-0.0141799	-0.0094624	-0.019989	-0.0123333	A_25_P00011446
-0.00260948	-0.0276702	0.0326388	-0.0290104	-0.0428936	-0.0900213	0.0619081	0.0205468	0.0136057	-0.0413356	0.0463169	0.0869097	0.0555317	0.0062732	0.0210449	0.0619851	-0.0167461	0.0309576	0.0142386	0.0522882	0.00166356	-0.0277684	-0.0482201	0.0542035	0.0156258	-0.00478631	-0.00449105	-0.0127656	-0.0194842	-0.0261181	0.0793014	0.0145325	-0.0398572	-0.0309596	-0.0544224	-0.0554406	-0.0625572	-0.0156539	0.0484446	-0.0525461	-0.036791	0.0293832	0.0448621	0.0043001	-0.00166356	-0.0150806	0.0264529	0.00541717	-0.016589	A_25_P00011447
0.0320508	-0.085005	-0.0187555	-0.0847615	0.00664878	0.0349126	0.0180092	0.0342617	-0.0070853	0.00216507	0.0146366	0.0195513	-0.0350627	-0.00990398	-0.00677495	0.0650708	0.00975728	0.0568375	0.119508	-0.0498282	0.0319925	-0.0315642	0.036022	-0.0062151	-0.00548064	-0.0928334	-0.0125207	-0.0758615	0.013171	-0.0368565	0.0393668	-0.0067777	-0.0257306	-0.0413148	0.072951	-0.0177835	0.041754	-0.0617523	-0.0138083	0.0201211	0.0102133	-0.00216507	0.0515791	0.0551986	0.0334424	-0.0272947	0.0393511	-0.00296421	-0.00801931	A_25_P00011448
0.0299066	-0.0609116	0.000163542	-0.042126	0.0515747	-0.0273572	0.0304505	-0.0161433	0.0469379	0.0138777	-0.00506088	-0.0292013	0.0162491	-0.0682499	0.0162505	-0.017208	0.0407174	0.0147933	0.00625072	0.0295856	0.0285929	-0.0288771	-0.0042545	-0.00394076	0.00783187	-0.053577	-0.000163542	-0.0102328	0.0174497	-0.0364769	0.0570605	0.0107811	0.0159766	-0.0584637	0.0531722	-0.0181454	-0.0117195	0.0353881	0.0279247	0.00651552	-0.039611	-0.035315	-0.0101126	-0.0374774	0.0490388	-0.0379855	-0.0380122	0.0193671	-0.00453359	A_25_P00011449
-0.0937004	-0.00204322	0.126622	0.0677109	0.0716878	0.0236748	0.295396	-0.107094	-0.00127199	0.0214769	-0.00363428	-0.0840725	0.0960475	0.156434	-0.0850695	-0.00299412	0.0908704	0.0391433	0.00948687	-0.0418157	-0.0510639	-0.0288964	0.00498971	0.000425765	-0.00898431	-0.0644426	0.243216	-0.0687978	0.0597876	0.0449851	-0.11704	-0.0647248	0.0317178	-0.0421986	-0.0600296	-0.0777084	0.0127017	-0.0540053	-0.0419421	-0.000425765	0.0756806	0.00490669	-0.00836195	0.0069156	0.108382	-0.0109402	0.0251272	0.0378895	-0.0196084	A_25_P00011454
-0.0415371	-0.018901	0.126952	0.0574745	0.134461	-0.100487	0.165694	-0.0705641	0.0312128	-0.00889089	0.0460821	-0.0157585	0.0306857	0.00201359	-0.0402969	0.081556	0.0433132	-0.00042835	-0.00197274	0.0391517	0.000243963	-0.102636	0.0790449	-0.0241666	0.0289458	0.0560398	0.182133	-0.0761043	0.0288234	-0.0701913	-0.00788373	-0.0761414	0.0260302	0.0404399	-0.0778341	-0.0527092	0.0229285	-0.0726337	-0.0145625	-0.0470999	0.0786259	0.00499793	-0.00534147	0.0498661	-0.0230102	-0.0345279	-0.000243963	0.0378705	-0.0172429	A_25_P00011455
0.0116052	0.0239739	0.122976	0.0619624	0.116559	-0.0466586	0.327932	-0.00785889	-0.071684	-0.0381232	-0.0377123	-0.0269084	0.173919	0.101297	0.0456556	-0.0233375	0.124921	-0.0229568	0.0484193	0.0437941	-0.000259056	-0.0640522	0.105851	0.000259056	0.0593992	-0.0383968	0.175852	-0.0260951	0.0709652	0.0639421	-0.0075434	-0.012375	0.0685037	0.0380717	-0.120431	-0.0405598	0.00986252	-0.0261513	-0.0548528	-0.0974677	0.0540097	0.0131487	-0.00522443	-0.0133907	0.154151	-0.0187121	-0.0461442	-0.0145316	-0.0326476	A_25_P00011456
-0.0263073	0.0399992	0.0213167	0.120971	0.00934303	0.00243659	-0.0831028	-0.108984	0.0441402	0.0280771	-0.00370768	-0.0282172	-0.0155769	0.0666122	-0.0286907	-0.00944812	0.0773548	0.033893	-0.026106	-0.0307579	0.139879	0.0415902	0.00549858	-0.0212167	-0.119018	0.0374817	0.12119	-0.0471856	-0.0382144	-0.0809951	-0.0736408	-0.0599834	0.00107673	-0.0117684	-0.0535584	-0.0493406	0.0307908	0.041024	0.00670453	-0.0504835	0.184051	0.0893336	0.0259486	-0.00957646	-0.0561465	0.0027798	-0.00107673	0.197777	-0.00674275	A_25_P00011457
0.0921855	0.131224	0.00572145	0.196584	-0.0537376	-0.0123586	-0.089744	-0.116466	0.0794062	0.0307098	-0.0344375	0.0109643	0.00944972	-0.00575133	-0.0338317	-0.0365976	0.0279627	0.0825444	-0.0512592	-0.049304	0.208062	0.0465705	-0.0411485	0.00918148	-0.070555	-0.00687203	0.122484	-0.0283742	0.0387792	-0.0729154	0.0114766	0.101952	-0.0296559	-8.03209e-05	0.133116	-0.0158045	-0.0356213	-0.0542572	0.0463275	0.0793428	0.243769	8.03209e-05	0.0428504	-0.0319217	-0.0136527	-0.0752371	-0.00695347	0.342811	0.0131316	A_25_P00011458
-0.000863527	0.010975	-0.0223699	-0.0295904	0.00522573	0.0359156	-0.0430417	-0.0138391	0.0347991	0.0296147	0.0295447	-0.014368	0.0360377	-0.0174825	0.0346206	0.0055449	0.000863527	-0.0330562	-0.00815328	-0.0201268	-0.0135624	-0.0136899	-0.0426395	0.0253278	-0.00507036	0.0526572	-0.0462064	0.054048	0.00918966	-0.0698775	0.0286537	0.0198771	-0.0236026	-0.00613133	0.0106648	0.00419157	0.0248518	-0.00562907	0.0160666	-0.0370725	0.00131677	0.0753601	-0.0211523	-0.0502259	-0.00377192	0.0470216	0.0294836	-0.0553353	0.00306754	A_25_P00011461
-0.0215858	-0.000743074	-0.017213	-0.0661087	0.021197	0.0280287	-0.022545	-0.0665513	0.0153606	0.00676664	-0.0651904	-0.029921	0.00781883	0.0574253	0.00503289	-0.0194692	-0.00859786	-0.000363792	0.0187101	-0.0122189	-0.0257111	-0.0190461	0.0154832	0.0201635	0.0313711	0.0121232	0.0357296	0.0168851	-0.0298375	-0.023857	-0.0391261	-0.0635133	0.0297958	0.0113486	0.0185244	0.0513745	-0.0326023	0.0685802	0.0253691	0.000363792	-0.047463	-0.0420485	-0.0960424	-0.00877294	0.0356772	0.02544	-0.020915	0.0075693	0.00605217	A_25_P00011462
0.0123075	0.032961	-0.0546232	-0.0331234	-0.0454663	-0.0390565	0.0704343	0.0445127	0.0423405	0.0244669	0.00604838	-0.0137119	0.0207962	-0.00160916	-0.00968419	-0.0549103	-0.016018	-0.0480542	0.0295239	-0.00880107	0.00632169	-0.0349391	-0.0194891	0.0108215	0.0324027	0.0148059	-0.0349775	-0.104997	0.0536988	-0.0637878	0.0558271	0.109124	-0.0441038	0.0337282	0.57688	-0.0344359	-0.052194	0.00160916	0.092134	0.133301	-0.0960233	-0.0297613	0.028104	-0.00754531	0.0262257	-0.0498702	0.0520109	-0.0309211	0.0308411	A_25_P00011471
-0.0861983	-0.0308929	-0.0330475	-0.0809451	0.0847522	-0.0657938	0.00805751	0.0176259	-0.0143543	-0.0241865	0.0601437	-0.0242291	0.0247636	0.00553185	0.0543325	0.0906643	0.0072728	-0.0525511	0.000373241	-0.00238021	-0.0279047	-0.0212451	0.0659223	0.0278681	0.0289009	-0.00136395	-0.000373241	0.0110036	-0.0165118	-0.00471328	-0.000407955	-0.0039177	0.0124887	-0.0492016	0.0992671	0.0179783	0.028968	0.0284404	0.0894423	0.103399	-0.0293043	0.0406776	-0.0481079	-0.0119393	-0.0502256	0.0210877	0.0229591	-0.0328234	0.0113393	A_25_P00011473
0.00156454	-0.0323298	0.042735	-0.0109402	-0.0185896	0.0280392	-0.0151617	-0.0343227	0.0627851	-0.00448637	0.0069355	0.00459849	-0.0381757	0.0318924	-0.0409394	-0.0306712	-0.0199038	0.0398999	-0.0146	-0.038902	0.0151912	-0.0227841	-0.0157689	-0.00156454	0.0226817	-0.0142415	-0.0193714	0.0213967	0.0591644	-0.0343622	0.0163751	0.00910412	0.0444488	0.0203028	0.0356565	0.0145079	0.0110337	-0.0191598	0.0405251	0.0327343	-0.00482345	0.00877153	-0.00420099	-0.0595817	0.0847031	-0.00937965	0.0394308	-0.00966548	0.0163145	A_25_P00011474
0.0463462	0.00141899	-0.00186316	0.0575304	0.011796	-0.0304367	-0.0417989	0.0220991	-0.0435803	-0.0257588	-0.038712	-0.003429	0.0113113	0.0809978	0.0324194	0.01937	-0.0419407	-0.0107757	0.020502	0.0269062	-0.0788373	0.0771408	-0.0662095	0.0435586	-0.00748593	-0.0253405	0.00432393	-0.00141899	-0.00879501	-0.0431557	-0.0261037	-0.042798	-0.0148911	0.0321176	-0.190546	0.0183284	0.0379254	0.106705	0.0672648	-0.0926189	-0.0187545	0.0933978	-0.00623901	0.0419369	-0.0708488	0.0981532	0.0219202	0.0167332	-0.00326019	A_25_P00011476
0.0530815	-0.0203778	-0.0545192	0.0471606	-0.020311	-0.0249085	0.0196157	-0.0401326	0.000138425	-0.0810862	-0.0561681	-0.0163738	0.0616473	0.00716335	0.00471026	-0.0855713	-0.000138425	0.0508613	0.0431361	-0.00269145	-0.00577654	0.0565937	-0.0290287	0.0210249	0.0102232	0.057269	0.0301706	-0.0460623	0.000489912	-0.090811	0.0754754	-0.00496355	-0.0384277	0.0269713	-0.136493	-0.0142584	-0.018262	0.087007	-0.000386265	-0.0662066	0.00563669	0.0674288	0.0209557	0.016767	-0.053187	0.0230936	0.0375173	-0.00493298	0.00237355	A_25_P00011477
0.11456	0.0258427	0.0336672	0.0106432	0.0503546	0.0153074	0.0268799	-0.0328983	0.0129052	-0.0186834	-0.0343596	-0.0292033	0.0311729	0.0413017	-0.0195306	-0.0230231	0.0416988	0.0108617	-0.0115499	0.0434538	-0.0370775	0.0331139	-0.0419391	0.00335982	0.0285571	0.0475021	-0.00889279	-0.0246575	-0.00335982	-0.0344039	0.157066	-0.0396491	1.66364	0.00531988	-0.0596335	-0.0399922	-0.0210983	-0.0713632	-0.0304974	-0.0885116	0.0830426	0.00662729	0.0319011	-0.0278698	0.0255806	-0.0139824	-0.0474157	-0.0252168	0.0527431	A_25_P00011479
0.275889	0.0440256	-0.05969	-0.0347721	0.145307	0.0387009	0.0565301	0.0443822	-0.0576308	-0.0399741	-0.00934082	0.0324571	0.125436	0.0202197	-0.0462711	0.0190833	-0.0485733	0.000874902	0.0259817	0.100049	-0.0737124	0.0844268	-0.0699867	0.00872753	0.106338	0.138721	-0.0374363	0.0274359	-0.0314007	-0.0239368	0.555057	-0.0193841	2.31257	-0.0634055	-0.0520773	0.065971	-0.140483	-0.0692064	-0.000874902	-0.0142937	0.0939032	-0.0306842	-0.114414	0.0110176	-0.0540359	-0.00278343	0.0102557	-0.0060165	0.0866126	A_25_P00011480
0.189625	0.0527284	-0.0441035	-0.00206319	0.0140827	0.0776476	0.0105892	0.0124396	0.00579143	0.036375	-0.0348514	-0.0298132	0.0403174	0.0934377	-0.0548678	-0.0631183	0.0203998	-0.0141264	-0.0245816	0.0650599	-0.0624132	0.0824988	-0.0658933	-0.0233105	0.0629091	0.109226	-0.035552	0.038395	-0.0296062	-0.00576409	0.393779	0.0405494	2.17552	0.0190897	-0.0218248	-0.0367418	-0.0884878	-0.0741914	-0.0749162	-0.0422139	0.106011	-0.0235859	-0.00905575	-0.108063	0.106372	0.00291854	0.00206319	-0.0478711	0.0907128	A_25_P00011481
-0.417982	0.0359418	-0.492908	-0.0587881	0.267814	0.699361	1.07923	0.413054	0.432764	0.743344	0.105749	0.714864	1.0359	1.07923	0.122959	0.177912	-0.256654	-0.40519	0.159905	0.210107	0.229254	0.159905	0.218607	0.201102	-0.214966	-0.702933	-0.423387	-0.102386	-0.491889	-0.00144744	-1.69115	0.0386685	-0.676561	-0.923994	0.638182	-0.214457	0.333507	-0.167521	0.0386685	-0.070176	-0.0913585	-1.1188	-0.462537	-0.953884	-0.476751	-0.224514	0.00144744	-0.481127	-0.620619	A_25_P00011584
0.00625934	-0.03257	-0.0203077	-0.0254128	-0.00611777	0.0321936	-0.00300459	0.0678745	-0.070092	0.00889463	0.0636366	0.0298452	-0.0229509	0.0435082	0.00420016	0.0236983	-0.0570978	0.0155392	0.00622382	0.00180575	-0.043329	-0.0353525	-0.00866294	-0.033707	-0.0186398	-0.032834	-0.00596418	0.00953562	0.0376738	-0.0137205	0.0472769	0.0301166	-0.0137799	-0.0324916	0.0833862	-0.000991373	0.0892882	0.062777	0.000991373	0.0953937	-0.0771292	0.015227	-0.0389797	0.00391361	-0.0109898	-0.0201708	0.0308154	-0.0115938	0.0118349	A_25_P00011585
0.000383248	-0.068106	-0.0562618	0.00584979	0.0433632	-0.0161753	-0.0109983	0.0125444	0.0587615	0.0112805	-0.000383248	-0.0161659	-0.0157984	-0.006771	-0.011739	-0.0240451	-0.0272065	0.00627917	0.0189621	-0.0570728	0.0390356	-0.0163103	0.0117584	-0.0201573	0.053301	0.0100844	-0.0366958	-0.0738673	0.0127578	-0.0144204	0.0215652	0.0573042	-0.0178139	0.0472861	0.0762484	0.0164917	0.0324166	-0.0439265	0.0364343	0.00641994	0.00592758	-0.00145285	-0.0327449	0.0205809	-0.0119545	-0.0240913	0.00190679	-0.00579064	0.0114558	A_25_P00011586
0.0713531	-0.00674871	-0.0181544	-0.0199876	-0.0217601	-0.050949	0.0325153	0.0269645	0.10212	0.0166179	0.0354729	-0.0824184	0.0239376	-0.0278718	0.040222	-0.0131388	-0.0601727	0.0112885	-0.0269737	-0.0309123	0.0255694	-0.0288843	0.00776614	0.0580398	-0.017644	0.0289724	-0.0195743	0.00682701	0.0467442	-0.0378623	0.0255615	-0.00897415	0.0373887	-0.0129596	0.106363	-0.0569408	0.043189	-0.0165018	0.0213334	0.00518603	-0.00774338	-0.00518603	-0.0432976	-0.0387584	0.0412411	-0.0496307	0.0294518	0.0194232	0.00136304	A_25_P00011587
-0.0266313	0.024429	-0.0228939	-0.0721679	0.0425758	-0.0591139	0.0463851	0.0670357	-0.0173802	-0.0313216	0.0114104	0.0319362	0.0263226	0.0551827	0.0733228	0.0669778	-0.128745	0.0113243	0.00517269	-0.00412015	-0.00685705	-0.0392578	0.00654355	0.0365132	0.0675102	-0.0241713	-0.000747016	-0.0392759	0.012337	-0.00649838	0.103956	-0.0265067	-0.0512441	-0.00173628	0.314547	-0.0601967	-0.0232333	-0.0429141	0.0768948	0.0694473	-0.0782501	0.0279734	-0.0433971	0.0129359	-0.0205185	0.000747016	0.0542874	-0.0580408	0.00696929	A_25_P00011591
0.0633626	-0.00998563	0.0122922	-0.0545333	-0.0547891	-0.0227275	-0.0496927	0.0695367	0.0110447	0.00108865	-0.0125721	-0.0468654	0.0226622	-0.0311323	0.0407069	-0.0166704	-0.0186278	-0.0295345	-0.0326071	-0.0598144	0.0212837	0.0218211	-0.0214026	0.0387364	0.00615736	0.0128067	-0.00725773	0.058116	-0.0608759	0.061196	0.0501948	-0.0538416	-0.0142385	-0.0197537	0.0582894	0.0127539	0.008544	0.0448311	-0.0109543	0.0423297	-0.0555309	0.00342874	0.0532034	-0.0227161	-0.00108865	0.0705077	0.0165762	-0.0273117	0.0159911	A_25_P00011592
0.00439956	-0.0200567	0.0288579	-0.0319304	-0.0366116	-0.0407214	0.0302228	0.0136443	0.0913721	0.0803881	-0.000867784	-0.0515746	-0.0111867	0.0577196	0.0469732	0.00237676	-0.0171271	-0.0137584	-0.0331268	0.0230264	0.0130804	-0.0247366	0.00288634	0.0415488	-0.0379926	-0.0339833	-0.01597	0.00643119	0.00550023	0.0340646	-0.0307311	-0.0241613	0.0156169	-0.0227099	0.0681709	0.000867784	-0.00493348	-0.0530794	0.00630152	0.0307607	-0.0409134	-0.0213615	-0.0309265	0.0173749	0.0468646	0.0225388	-0.0365623	-0.0546917	-0.0128468	A_25_P00011593
0.0763861	0.0557333	-0.0164298	0.0558177	-0.0507608	0.0397726	0.0277916	-0.00783913	-0.0129658	0.040258	-0.00132702	-0.0271256	0.066491	-0.0219693	0.0284848	-0.00545381	-0.0174428	-0.0130584	-0.0677476	-0.0319353	-0.0215293	0.0293415	-0.0584033	-0.00991199	0.00995774	0.023422	0.0216875	0.122304	0.0619022	0.0738147	0.0367537	0.0290507	-0.00468524	0.0225933	0.138171	0.00132702	-0.0446012	0.046208	0.00614851	0.037159	-0.0657898	-0.0385234	-0.052438	-0.0504282	-0.00350342	0.0818077	-0.00553826	-0.0569126	0.0139046	A_25_P00011594
0.0154437	-0.0133878	0.0200743	-0.00600854	0.0549715	-0.00855995	-0.0115849	-0.0702471	0.0795843	0.0425437	0.0122866	-0.0612137	0.05598	0.100052	-0.0549026	0.000256892	0.0120824	0.010931	-0.000256892	-0.0499737	0.0212226	-0.0179803	0.00569045	-0.00360102	-0.0381182	-0.0772233	0.0456537	0.0104244	-0.027747	-0.0291725	0.0157152	-0.0151809	0.0463719	-0.04311	0.0643814	-0.00102749	0.0392436	0.0852557	-0.000270459	-0.0328103	0.0225112	-0.0100853	-0.0232659	-0.0319975	0.0260467	0.0386957	-0.0333939	0.015978	-0.00360533	A_25_P00011595
0.0348835	-0.0327289	-0.0475896	0.0211091	-0.0506384	0.0129534	-0.0118236	0.0712718	-0.0610423	-0.00361345	-0.0455381	-0.0134733	0.0169446	-0.0395865	0.00275639	0.00483644	0.0277561	0.0405483	-0.0389077	0.00766116	0.0500721	-0.00798071	-0.0213311	0.0146816	-0.0122571	-0.0301005	-0.0333263	0.0805131	0.0291849	0.0749433	0.0269914	0.0210195	-0.0520117	0.000838028	0.0168497	0.0418881	-0.0371921	-0.0437823	-0.000838028	0.0497859	-0.0172176	0.0279678	-0.0392669	0.0792591	-0.029425	0.0428566	-0.0184032	-0.0120857	0.00979042	A_25_P00011596
-0.0181483	0.0293259	0.0437021	-0.0172653	-0.0609785	0.0832679	-0.000687408	-0.0365329	0.0743909	0.250685	0.042237	0.0485073	0.0821194	0.0326264	-0.0303089	0.0340873	-0.0436423	-0.0217929	-0.0419207	-0.0508744	-0.00254021	-0.0381185	0.02393	-0.073884	-0.00781274	-0.0185319	0.000687408	-0.0536534	0.236355	0.0895307	-0.0687834	-0.0198169	0.0536254	-0.0307645	0.0917495	0.0682837	0.0833699	-0.00650317	0.00936199	0.0127338	-0.0380137	0.0316452	-0.058023	-0.0237978	0.0665994	-0.0225458	0.0149742	0.00936942	0.00466059	A_25_P00011597
-0.00969988	0.0649764	-0.0655499	-0.0216463	0.0096267	0.00172043	0.00363629	-0.033166	0.025851	0.0425423	-0.0230902	0.0128045	0.0412171	0.0240711	0.0461598	0.0182871	-0.00629612	-0.00172043	0.107145	-0.0450509	0.0416749	0.023285	0.0107114	-0.0205077	-0.0597025	-0.0857438	-0.0531859	-0.00476757	-0.015055	0.00607742	0.0128003	0.0119788	0.0584958	0.0120003	0.0152577	-0.00817387	-0.0239648	0.0214303	0.0773046	-0.0206094	-0.0109567	-0.0172723	-0.0178201	-0.0545212	-0.00575077	0.00567708	-0.0207466	-0.0125798	-0.0182004	A_25_P00011599
-0.0398297	-0.0491984	0.0431004	-0.0267275	0.0285821	-0.0105683	-0.0932873	-0.0469655	0.122644	0.0828965	0.0197145	-0.0299402	0.00993213	0.046665	0.000410939	0.005973	-0.0268759	0.0230146	0.0116775	-0.0788547	0.0670402	0.00973464	-0.0213034	-0.0105616	-0.0295097	-0.0440641	0.0316428	-0.0382247	0.108097	-0.102913	-0.0583845	0.0662596	0.050389	-0.049166	0.159468	-0.0142239	0.0442314	0.0524041	-0.000410939	0.0348361	-0.0179876	0.010104	0.012206	-0.0141364	0.0506786	-0.03715	-0.0493011	-0.0382647	0.00372114	A_25_P00011601
-0.0381789	0.00439711	0.0743372	0.00631494	0.0422818	-0.0324281	-0.0272194	0.0413643	0.0255961	0.0188953	-0.0223546	-0.0505808	0.0207164	-0.0107353	-0.000937136	0.00214465	0.0239335	-0.0164157	-0.00832914	-0.0667764	0.000937136	-0.0202367	-0.0105858	0.00325484	-0.10123	-0.0119275	-0.0117188	0.0107257	-0.0235168	-0.0280061	0.0266324	0.0204245	0.00745823	-0.0177737	-0.0372857	-0.00930989	-0.00976387	0.0357269	0.0498251	0.0287419	-0.0120369	0.0479831	0.0107247	-0.0461046	0.0324291	0.0543442	0.0154986	-0.034915	0.00156375	A_25_P00011603
-0.0485973	-0.0250178	0.0309468	0.00398628	0.110883	-0.0261507	-0.00443905	0.0162669	-0.026385	0.0130586	0.0231089	-0.0398002	-0.0696848	0.0279253	-0.0593768	0.00958019	0.0131192	-0.0620092	0.00203963	-0.00523722	-0.016254	-0.0263847	0.00089066	0.0204687	-0.0995416	-0.0403016	0.0436259	0.0409609	0.0298832	-0.00432872	0.0532031	0.0221606	-0.000552235	0.000552235	-0.0232815	-0.0593976	-0.0168942	-0.0119193	0.0143637	-0.0258439	-0.0242944	-0.037011	0.0301231	0.0308132	0.0488866	0.0381643	0.0129533	-0.0203384	0.00579366	A_25_P00011604
0.0145153	-0.0100357	-0.0265072	-0.0478246	-0.0438597	-0.0635289	0.0250495	0.114251	-0.0460175	-0.00618752	-0.0378174	-0.00581052	0.00924786	-0.035995	0.029112	0.0928262	0.000295979	0.00127103	-0.0285292	0.00896746	0.0467181	-0.069818	-0.0285541	0.0326676	0.0489467	-0.0350587	0.0258618	-0.00632133	-0.0217356	-0.00596876	0.0318358	0.0706987	-0.0176664	-0.0980122	0.0507332	0.00424347	0.00485286	-0.00268963	0.0392726	-0.000295979	-0.0350356	0.0131577	0.0240557	-0.0125786	-0.0302945	0.0281926	0.0304239	0.00782094	0.00791675	A_25_P00011605
-0.0289624	-0.0222012	0.0161388	-0.0127493	0.0336597	-0.0389678	-0.000754163	0.072276	-0.0548469	-0.0282996	0.021772	0.0678064	-0.0520943	-0.0313461	0.0573626	0.107666	-0.0325165	-0.0506526	0.000137841	0.0552376	-0.0432725	-0.0417856	-0.0392924	0.0535096	0.0317066	-0.0491074	-0.0133912	0.0632012	0.00169857	-0.000137841	0.0383516	-0.0478378	-0.0892501	0.00155594	0.0226491	0.0195316	-0.0159164	0.0288393	0.040948	0.0203874	-0.0973642	-0.0218658	0.0109048	0.0060293	-0.00402903	0.0169473	-0.0185259	0.00842027	-0.00225331	A_25_P00011606
-0.0157653	-0.0742591	0.0730168	-0.0225794	0.000193467	-0.0204185	-0.0384116	-0.00741923	0.0649164	0.019724	-0.0456804	0.0334157	0.0469535	0.0406378	0.0110508	0.0140528	-0.0438185	0.0307474	-0.0270946	-0.000193467	-0.0378933	0.0520337	0.0276745	-0.0142413	-0.0240079	0.0710114	0.00367039	0.0104692	0.0313548	-0.05515	0.0294019	-0.011801	0.0141267	0.0524855	-0.01512	0.0538631	-0.0255275	0.0504372	0.0318006	-0.00120869	0.0280137	-0.0106551	-0.0104864	-0.00324595	-0.00746921	0.111869	-0.0024476	-0.00385925	0.0104535	A_25_P00011608
0.0357021	-0.0316417	0.0156268	0.0375431	-0.0123682	-0.0104844	-0.0297363	0.0122493	0.0501651	0.0420064	-0.00450307	-0.0281831	-0.00598565	-0.019485	0.039193	0.0124365	-0.0212354	-0.00924726	-0.0545906	-0.0032709	-0.0150966	0.0170306	0.017865	0.0254189	0.0280196	0.182433	0.00628783	0.000236609	0.00866393	-0.0463336	0.0286275	-0.00557931	0.0544399	0.0700802	-0.0326329	-0.0356906	-0.0280701	-0.0406734	0.0161976	-0.0167818	0.0596091	-0.0554762	-0.0640908	0.0273467	0.0174293	-0.0423912	0.00489045	-0.000236609	0.00320405	A_25_P00011609
0.0911266	0.0368716	0.114039	0.0447537	-0.0360395	-0.0362558	0.0614208	0.0290831	0.0306063	-0.00957943	-0.015905	-0.0312425	-0.0554041	0.0115393	0.0195964	-0.00758624	-0.0248832	0.00292272	0.121684	0.0189293	0.0201435	-0.0576879	-0.0172841	-0.00634371	-0.00829141	0.103299	0.0757784	-0.00292272	0.0131954	-0.0428691	0.0257114	-0.011346	0.0362792	0.0417904	-0.0042593	-0.0186569	0.0959988	0.040953	0.00893197	-0.0103807	0.0253539	-0.0257531	-0.0341619	-0.00907212	-0.060094	-0.0147936	-0.048164	0.0350944	-0.00387019	A_25_P00011610
[truncated: 1,701 more rows]
[truncated: 4 more columns]
