# Supplementary material for: miR-99a reveals two novel oncogenic proteins E2F2 and EMR2 and represses stemness in lung cancer
Source: Cell Death Dis. 2017 Oct 26;8(10):e3141–. doi: 10.1038/cddis.2017.544 (PMC5680913; doi:10.1038/cddis.2017.544)
Supplement: Supplementary Table 3 [file cddis2017544x5.xls]

## Sheet: rawdata
miRNA	1a	2a	3a	4a	5a	6a	7a	8a	9a	10a	11a	12a	14a	15a	16a	17a	18a	19a	20a	21a	22a	23a	24a	25a	26a	27a	28a	29a	30a	31a	32a	33a	34a	35a	36a	37a	38a	39a	40a	41a	42a	43a	44a	45a	46a
hsa-miR-30d	16828	880	9314	2649	44418.5	2273	10018	376	3457	3081	5697	440	4369	6426	2657	49843.5	3953	6658	2481	2193	1184	7314	3041	12939	9378	2201	2769	10322	8490	8586	3793	5857	1472	2465	2025	4449	1921	1985	7322	3297	8754	1960.5	6938	8370	1456
hsa-miR-664*	384	288	304	264	792	224	928	168	344	536	432	152	408	352	160	624	488	560	352	304	224	392	864	344	456	136	528	424	280	472	368	304	288	208	304	224	304	272	168	152	416	304	256	368	320
hsa-miR-2861	848	680	992	4617	1648	464	1400	480	816	912	632	336	1264	584	1240	1696	720	1488	1280	480	1024	1664	2449	1152	960	232	688	1360	1176	2121	1016	608	456	432	544	640	1921	680	7058	360	1360	544	808	1720	560
hsa-miR-497	4689	904	2761	1024	4561	896	2049	408	1224	968	1929	456	1112	1384	1080	2713	696	2929	1120	1120	624	1200	1480	2513	1296	456	856	3473	1712	2137	1184	1536	672	496	656	1280	840	904	2265	1032	1808	1144	2713	2105	544
hsa-miR-606	384	376	288	336	640	176	960	224	352	488	408	128	464	368	256	576	416	688	392	464	272	408	808	344	320	144	504	384	272	616	424	280	320	232	312	240	336	320	120	240	352	NA	224	352	320
hsa-miR-1972	1056	976	784	12739	904	472	1104	488	952	752	896	416	824	808	928	1192	592	1168	2521	704	1056	1953	1632	864	936	240	664	856	824	952	688	680	576	496	576	544	2089	552	8362	352	1040	NA	736	3657	832
hsa-miR-642	280	264	208	304	608	184	864	152	288	448	248	80	464	312	240	520	496	464	272	320	224	400	832	280	288	128	496	264	304	760	400	240	224	160	280	256	312	336	144	192	328	256	176	336	336
hsa-miR-1323	344	264	256	336	688	112	920	200	344	544	320	80	408	336	256	568	464	480	336	328	288	312	832	392	496	120	608	344	320	736	408	256	264	104	328	256	360	208	160	176	400	216	184	376	320
hsa-miR-1225-5p	424	328	352	864	712	160	864	216	448	584	384	176	488	456	344	672	504	656	616	440	272	704	976	432	456	128	560	528	448	912	464	288	256	232	296	320	640	352	816	184	448	304	216	528	368
hsa-miR-4292	392	360	320	336	664	200	824	240	384	544	456	256	464	440	336	640	528	576	368	344	296	368	864	368	432	128	576	432	400	608	408	336	312	224	336	240	440	384	272	232	440	304	224	400	336
hsa-miR-1267	320	232	224	224	576	176	800	120	256	512	264	40	368	328	200	448	456	472	304	312	208	368	760	224	216	112	560	304	288	640	304	240	256	208	288	224	288	328	96	184	288	168	136	336	336
hsa-miR-1269	320	272	208	304	656	160	848	160	304	456	296	120	432	368	232	520	464	464	320	352	216	472	808	304	264	104	584	368	304	592	320	248	280	160	272	240	336	280	176	224	408	296	208	352	336
hsa-miR-125a-5p	2001	304	632	1072	4081	360	1288	264	592	912	592	208	720	584	400	3777	864	912	504	416	416	712	1728	1072	1416	152	880	912	560	1624	752	552	336	344	608	456	528	600	4225	432	1672	440	3249	1056	400
hsa-miR-4284	3409	704	704	1120	1232	352	1016	624	648	NA	496	376	888	640	656	1136	752	816	832	536	640	672	1080	1152	2609	144	640	688	592	2097	1152	640	536	712	528	336	792	1392	2497	NA	7417.5	1040	2401	1264	816
hsa-miR-548g	312	288	256	280	592	104	760	168	328	384	248	144	384	320	224	480	416	448	304	416	248	320	816	288	288	112	552	304	304	600	336	264	304	184	248	288	320	288	176	232	400	240	184	368	352
hsa-miR-450b-5p	296	336	256	240	624	192	680	160	304	512	280	160	416	392	328	528	432	512	304	376	256	368	880	336	288	112	536	368	288	512	360	280	272	176	320	224	400	264	272	208	416	248	200	416	304
hsa-miR-103-2*	288	264	176	320	624	152	744	128	288	536	240	112	336	312	184	512	480	368	240	328	272	320	784	288	232	80	528	240	304	624	336	208	192	152	224	248	304	264	264	136	384	248	200	408	320
hsa-miR-579	272	232	192	248	544	144	720	128	256	432	232	40	336	224	160	528	456	392	320	296	224	328	784	224	232	96	496	264	192	480	320	192	272	160	280	256	272	256	136	136	352	216	144	344	280
hsa-miR-555	320	312	208	256	496	96	776	160	272	440	312	144	392	320	208	464	448	432	336	352	192	384	816	312	352	96	496	352	408	600	304	272	240	168	344	200	304	288	80	192	312	248	144	336	336
hsa-miR-129-3p	928	352	256	816	640	168	736	208	368	504	392	192	656	360	288	608	560	392	416	408	264	400	808	360	1384	96	600	416	344	1240	480	288	240	240	352	296	392	464	432	352	2281	568	704	400	432
hsa-miR-654-5p	576	480	384	568	672	152	752	272	632	512	600	248	464	456	352	584	480	848	600	624	320	448	824	464	568	184	512	632	416	808	416	480	424	280	440	376	528	352	336	272	544	384	336	568	416
hsa-miR-583	336	328	256	328	544	112	656	128	280	408	328	128	448	328	240	480	480	416	304	352	272	320	728	280	328	104	520	304	368	704	336	304	264	216	344	264	384	312	136	168	432	248	160	296	328
hsa-miR-516b*	256	232	176	224	480	112	704	96	192	424	280	48	400	288	224	472	384	320	248	296	208	352	784	256	208	144	496	208	256	472	336	224	224	168	288	240	312	328	128	184	288	208	144	288	392
hsa-miR-136*	320	288	256	288	544	136	728	232	248	464	264	136	384	368	272	520	432	424	304	432	248	384	792	320	304	112	496	320	272	640	328	240	280	200	360	224	400	328	192	216	352	272	168	320	408
hsa-miR-4317	336	304	264	208	512	176	728	128	288	496	272	128	448	408	208	528	408	440	312	352	272	352	768	368	448	104	464	304	288	592	376	304	304	176	NA	256	320	336	264	176	432	192	136	280	352
hsa-miR-369-3p	272	208	200	208	512	144	656	112	240	416	240	48	368	296	200	432	392	384	240	352	176	288	704	256	224	120	472	232	256	616	320	232	216	120	NA	176	240	256	64	208	328	240	136	312	304
hsa-miR-548h	272	192	232	232	496	152	752	120	304	392	240	112	336	288	256	512	384	304	288	296	224	272	672	224	224	104	496	264	256	616	304	224	240	144	NA	208	264	304	56	128	280	208	136	272	272
hsa-miR-146b-3p	352	288	176	344	576	152	696	192	336	408	272	160	352	328	312	528	472	384	320	336	240	376	712	288	328	120	504	296	304	696	352	248	288	168	288	208	368	336	184	144	368	248	176	368	376
hsa-miR-26a-1*	224	192	184	200	496	96	704	160	208	352	224	120	344	296	64	496	384	296	320	256	216	376	728	256	208	144	520	240	272	616	256	160	200	128	192	208	320	288	136	120	344	184	72	256	368
hsa-miR-584	264	232	208	272	448	120	688	176	208	480	176	64	368	NA	128	496	376	288	256	248	208	336	768	304	200	80	480	256	272	616	280	176	160	NA	216	232	304	272	176	120	352	200	120	272	328
hsa-miR-4302	336	320	264	392	576	136	680	176	312	456	376	176	384	NA	312	544	432	480	320	336	272	352	728	320	368	88	528	320	304	680	400	272	320	NA	328	272	376	296	240	192	448	288	184	352	336
hsa-miR-220a	552	288	280	280	560	136	768	176	336	520	320	112	432	336	248	536	456	392	368	352	240	368	760	384	632	144	528	304	288	1272	400	304	264	248	368	216	368	384	256	272	2697	624	632	416	376
hsa-miR-2054	360	272	224	304	496	144	696	160	280	464	304	80	456	392	288	480	424	352	328	456	256	368	728	280	288	96	480	352	288	656	336	256	272	144	352	256	328	304	104	160	288	256	176	336	344
hsa-miR-647	416	360	272	320	496	184	712	200	312	472	368	224	400	424	288	528	424	456	448	464	288	392	744	368	392	96	488	336	440	672	360	312	304	208	288	272	384	288	192	192	496	288	248	384	392
hsa-miR-369-5p	352	288	224	240	448	152	736	152	328	368	296	168	400	392	240	480	440	368	304	336	264	352	672	384	264	56	504	288	288	672	320	208	248	136	280	264	288	272	48	176	304	248	136	368	368
hsa-miR-1285	448	472	352	1368	552	216	672	232	400	464	400	200	464	416	392	576	464	520	544	424	312	448	944	416	560	144	560	640	400	808	464	344	360	232	368	280	496	272	1200	224	576	336	336	680	432
hsa-miR-299-3p	296	248	208	296	456	120	656	128	208	504	248	144	384	296	248	512	448	280	256	272	272	392	696	304	320	80	448	256	256	600	320	240	160	128	256	224	368	224	160	112	392	136	144	296	288
hsa-miR-92a	1344	448	672	1776	1632	408	968	352	720	776	688	288	808	656	560	2193	1040	904	656	464	592	560	1352	872	816	200	704	864	624	1184	800	608	1000	488	448	392	528	536	1328	528	912	464	2913	1016	816
hsa-miR-549	312	240	256	232	488	152	640	144	272	392	304	128	384	312	224	496	432	392	368	336	248	336	808	280	288	112	496	280	272	672	320	256	240	144	288	240	376	296	144	120	344	248	144	264	312
hsa-miR-553	256	200	208	232	448	88	640	144	288	392	272	88	368	240	152	520	392	352	320	296	208	296	776	272	208	88	496	184	240	784	312	232	224	144	208	168	304	288	96	112	336	168	96	304	288
hsa-miR-4319	432	368	288	344	584	168	704	160	416	520	400	200	432	432	264	592	552	544	384	480	320	384	728	432	624	104	528	408	288	792	464	368	296	272	352	296	432	368	208	312	1128	464	392	368	368
hsa-miR-34b	528	272	224	344	848	240	688	176	328	656	296	184	416	336	248	776	544	480	304	352	272	472	704	432	760	96	480	304	272	1352	512	272	288	256	384	256	368	432	632	368	1496	552	2153	368	376
hsa-miR-523*	432	352	304	320	504	232	672	264	368	456	360	256	448	368	344	576	544	440	360	368	288	368	728	384	440	160	528	352	336	520	384	352	296	288	368	280	352	256	176	192	448	336	312	400	344
hsa-miR-215	352	304	248	256	528	176	600	72	312	408	304	192	416	336	248	560	416	352	392	368	240	336	776	304	1248	184	464	368	304	696	592	288	264	192	336	232	376	304	144	192	432	328	240	320	320
hsa-miR-520g	288	272	288	256	504	112	648	88	296	432	296	128	400	320	232	488	448	320	264	328	232	384	608	240	248	96	512	256	256	800	304	288	256	112	256	208	320	208	128	128	288	240	160	320	376
hsa-miR-196a*	432	440	320	376	504	224	688	264	424	448	544	240	448	464	344	576	512	544	496	528	256	360	696	416	600	128	504	496	360	912	440	432	320	272	464	256	496	384	168	240	552	432	304	384	352
hsa-miR-3178	1496	592	1128	968	1656	384	808	560	1000	592	656	416	496	800	672	1216	576	1784	640	880	480	576	1064	1008	784	328	608	1272	768	1056	488	800	488	432	1032	520	672	384	672	400	840	352	720	1144	480
hsa-miR-548q	416	376	296	352	472	200	648	208	320	448	424	224	400	400	368	568	432	504	400	432	336	384	728	416	424	104	480	448	312	664	400	448	400	320	352	256	448	312	160	224	368	344	304	368	272
hsa-miR-603	784	400	288	320	752	360	640	288	456	656	456	280	448	416	464	584	432	600	400	552	328	424	672	448	704	168	480	416	400	1040	432	448	336	304	440	312	464	432	296	320	2145	632	704	528	480
hsa-miR-135a	280	200	168	256	392	40	624	120	168	360	256	96	368	224	200	456	384	256	208	240	224	400	616	256	184	80	480	176	248	520	328	176	176	112	184	160	288	256	128	72	224	144	56	256	320
hsa-miR-2110	328	256	264	384	584	120	608	64	304	408	272	176	400	304	248	576	488	408	368	256	216	416	624	352	304	112	544	344	320	552	384	256	280	144	272	224	352	272	160	208	352	168	192	312	288
hsa-miR-510	368	392	312	416	488	192	624	184	296	448	352	184	424	344	280	584	376	472	384	344	240	448	656	352	376	96	544	392	400	616	376	320	312	216	320	304	432	288	208	168	464	320	192	432	408
hsa-miR-514	296	200	256	368	504	104	600	160	344	432	320	152	368	280	264	536	408	384	288	280	256	272	704	304	328	88	544	368	320	488	400	288	176	184	272	232	320	288	208	168	312	264	176	304	312
hsa-miR-1228*	2729	1856	3537	12147	2969	1168	1520	1480	2337	2401	1672	1240	2625	1160	4593	4265	1288	3153	3345	888	2913	2001	4497	3001	4129	392	1192	3265	4001	5489	2033	1528	1072	1808.5	1720	2457	7922	1576	11771	1184	7282	1216	3257	4513	1376
hsa-miR-500*	592	464	432	464	632	264	640	272	440	528	544	272	456	448	360	600	472	624	496	472	352	400	720	512	624	144	544	568	416	640	464	472	488	336	424	336	560	352	344	224	480	416	544	496	400
hsa-miR-1224-3p	5849.5	336	432	1288	4345	632	NA	1648	552	3473	272	864	1384	360	1865	1712	640	448	680	336	480	936	808	2168.5	4601	80	576	728	384	5329	824	576	296	1184	1200	528	768	1312	8050	1288	13651	2889	6145	1296	864
hsa-miR-22*	320	240	248	296	624	128	648	104	264	416	288	64	376	264	320	624	440	304	328	288	224	336	672	320	384	112	512	336	288	488	304	208	248	144	272	208	352	296	400	208	312	216	496	328	328
hsa-miR-548g	336	224	232	272	632	144	600	144	296	416	320	176	400	248	208	480	464	360	280	336	224	352	720	320	256	104	512	416	240	600	352	240	272	144	288	208	352	288	248	232	344	384	384	272	296
hsa-miR-23a	16516	4225	8434	10506.5	26254	2769	7578	1560	3881	4881	4273	1872.5	4609	4481	2649	27070	8386	5881	4385	1816	3825	3713	10739	12171	15996	1528	3793	8818	5073	9122	5345	4609	3089	3985	2801	5569	4273	4225	27998	5929	14843	3681	30623	5705	2489
hsa-miR-3144-3p	288	272	192	240	496	104	528	104	256	344	200	32	304	288	168	456	480	216	200	240	216	272	632	296	224	88	496	248	240	576	288	208	208	96	224	224	312	288	152	168	304	NA	232	272	264
hsa-miR-106a	3145	1040	3537	8914	4753	1192	1784	736	1872.5	1944.5	3129	704	2777	1568	1888.5	9674	2401	2649	3889	1008	880	1792	3545	3153	2929	304	1304	3425	2137	2449	3321	1008	2489	1440	576	1376	1424	784	3529	1480	2033	1008	6442	1889	1985
hsa-life-6-5p	256	160	128	272	424	128	560	96	160	400	200	144	336	248	232	560	392	216	240	248	208	360	624	232	224	72	552	208	248	584	264	168	192	128	232	256	288	288	112	160	272	208	80	240	280
hsa-life-9	240	176	160	208	NA	128	592	104	240	368	232	64	336	256	192	536	400	208	224	208	192	296	624	248	240	72	504	144	272	600	320	184	192	144	232	192	320	272	104	144	312	184	160	256	320
hsa-miR-1273c	464	504	296	384	584	248	544	256	384	480	352	192	464	352	408	560	480	496	352	440	272	384	704	456	608	104	552	384	368	912	448	400	296	240	368	240	480	320	352	288	1184	416	392	400	360
hsa-miR-425	1264	592	976	880	1544	816	928	384	744	808	920	336	832	632	1000	2313	688	920	1488	480	344	688	1560	728	1024	176	704	912	816	1168	760	512	664	400	424	496	616	400	1456	464	1056	424	2152.5	880	1032
hsa-miR-105	280	264	160	256	496	104	528	160	272	400	304	216	368	336	248	512	400	240	272	232	264	344	624	288	280	112	464	264	304	576	392	224	224	128	264	272	360	304	160	144	304	264	192	240	328
hsa-miR-1225-3p	712	424	320	1512	1008	224	640	272	544	656	368	256	512	384	592	960	640	440	592	392	336	528	936	448	608	160	656	432	392	784	376	408	288	256	392	256	592	464	4241	584	2033	680	2257	464	432
hsa-miR-643	304	200	208	288	480	168	632	176	288	384	240	128	424	304	256	504	448	312	272	272	272	352	672	256	272	112	496	288	304	352	304	224	224	152	304	256	304	296	128	208	288	224	208	320	296
hsa-miR-575	456	400	336	400	560	224	616	272	384	480	400	232	400	376	328	552	496	448	360	416	304	408	768	432	560	128	584	464	288	640	448	352	432	248	432	232	520	344	352	320	848	352	448	416	288
hsa-miR-301a	560	456	352	320	672	384	608	264	440	480	440	352	456	432	536	784	464	504	512	488	272	400	768	520	552	120	584	520	400	536	448	456	448	240	376	304	528	368	296	336	464	368	544	400	448
hsa-miR-490-3p	368	328	240	304	472	160	520	168	264	400	328	192	384	344	296	480	440	384	280	256	240	336	688	360	304	136	736	304	272	472	328	280	288	168	320	240	432	320	184	176	400	288	232	272	312
hsa-miR-302b*	272	240	176	192	480	232	480	120	224	400	272	112	336	304	216	496	416	296	256	280	192	312	640	312	200	80	528	320	240	384	368	280	208	160	256	224	312	256	80	216	304	200	160	256	312
hsa-miR-3143	336	272	160	304	592	120	512	184	288	400	280	176	368	304	240	448	408	360	320	368	256	336	656	304	264	80	472	280	304	408	336	280	256	144	272	272	336	280	80	176	304	248	232	288	288
hsa-miR-20a*	424	424	320	288	608	216	480	264	400	440	408	288	416	384	360	464	464	552	336	416	320	320	592	424	416	192	560	464	376	448	392	352	384	224	400	296	448	336	208	216	336	304	264	352	288
hsa-miR-3121	304	256	208	272	472	72	488	112	240	424	256	112	376	296	176	560	480	288	288	248	176	272	712	272	360	112	528	272	280	336	304	224	216	152	272	248	352	224	112	152	336	176	112	256	248
hsa-miR-99a*	312	320	248	272	504	152	448	176	272	368	280	184	336	336	304	488	424	304	304	288	272	312	688	296	352	104	512	272	272	352	344	240	224	160	232	232	312	288	112	168	288	240	160	288	288
hsa-miR-638	688	624	728	3361	1496	400	840	336	792	680	496	376	608	512	848	1504	752	1168	976	432	456	824	1696	752	1024	144	704	1040	808	1216	672	416	368	328	608	496	1280	NA	4937	408	1016	360	1392	1056	448
hsa-miR-629*	352	256	200	368	560	152	512	128	352	480	264	136	432	336	256	600	488	392	320	328	272	304	704	248	360	112	552	304	264	664	376	224	248	96	272	288	352	288	392	280	640	328	528	296	320
hsa-miR-101	1136	408	696	416	1680	352	656	264	488	464	528	240	480	624	432	1832	440	568	432	424	336	408	720	896	720	224	584	704	544	712	472	512	384	256	424	448	488	400	888	464	656	376	944	760	360
hsa-miR-26b*	264	152	160	176	480	112	464	64	168	376	160	120	344	264	208	408	440	232	240	168	224	320	624	280	208	104	496	192	264	568	280	224	232	96	168	240	304	296	128	168	312	208	128	216	304
hsa-miR-603	1000	424	296	336	792	232	632	336	456	616	392	328	440	408	456	544	424	560	392	416	304	336	608	552	720	160	536	464	352	760	536	448	392	264	472	352	416	416	312	376	1680	688	1000	512	384
hsa-miR-3138	384	312	336	664	512	200	560	160	264	432	256	176	384	328	416	784	496	328	384	272	304	376	728	424	504	112	480	400	336	792	456	288	304	232	312	304	648	272	928	208	864	296	400	368	360
hsa-miR-518b	368	304	264	256	512	152	432	192	312	416	288	216	384	368	272	528	448	352	248	272	272	288	592	352	336	112	576	288	256	456	384	256	288	144	256	304	336	304	96	168	416	240	304	304	368
hsa-miR-154	304	192	200	248	496	112	376	48	224	384	200	208	352	256	168	496	376	248	248	208	224	256	664	224	192	96	480	224	256	584	312	192	224	96	144	208	248	296	80	128	320	184	72	208	304
hsa-miR-518f*	464	344	264	200	496	240	448	224	368	424	320	216	400	336	392.5	528	424	432	384	304	304	280	608	344	432	88	544	368	304	480	392	280	336	256	344	288	352	352	176	208	384	312	344	328	320
hsa-miR-4287	304	240	192	200	504	128	448	144	240	432	240	88	360	272	168	496	408	240	192	232	208	264	592	272	216	48	496	248	224	328	312	208	280	144	240	256	304	312	136	112	336	224	136	240	272
hsa-miR-3163	336	272	176	248	536	136	480	104	240	344	232	152	384	288	232	544	400	280	288	272	208	272	672	272	248	72	504	240	256	416	288	192	272	168	216	264	328	256	128	176	328	176	144	240	296
hsa-miR-144	992	336	952	352	1104	192	664	168	888	320	912	144	544	512	360	1872.5	400	608	352	392	248	528	664	704	312	160	632	608	608	856	392	416	320	184	360	608	408	368	1240	752	544	416	1648	1488	320
hsa-miR-1272	528	464	384	432	568	240	504	304	472	352	456	272	416	448	616	512	504	456	480	456	440	320	688	464	496	128	552	496	336	456	424	400	408	224	384	336	688	336	488	256	496	360	336	464	368
hsa-miR-214	4577	2449	3001	2537	3393	1312	1952.5	832	1888	1160	2769	968	896	1552	1024	2857	2097	2673	1744	1664	1096	848	3865	2673	2529	576	1184	2745	2065	2617	2425	1512	1208	1184	1336	2465	1616	1969	4729	1104	3985	1168	2929	2497	592
hsa-miR-155*	336	256	264	240	536	152	464	136	240	376	344	200	464	304	240	512	440	416	288	288	224	272	600	256	264	80	504	272	224	448	328	248	320	208	312	256	272	256	144	208	320	256	256	296	296
hsa-miR-105*	288	208	232	256	504	104	448	128	200	424	184	96	336	272	224	464	320	232	216	232	256	288	576	280	224	80	520	232	192	440	328	160	224	152	192	248	280	288	120	136	256	192	128	256	272
hsa-miR-181a-2*	384	288	232	224	736	168	512	208	304	416	304	184	400	280	296	640	408	440	352	288	248	288	616	352	296	80	520	288	256	576	384	256	312	120	368	240	328	304	168	224	352	280	336	352	368
hsa-miR-600	392	304	232	256	584	104	512	168	352	400	328	168	384	280	288	496	448	408	352	304	264	320	624	304	392	120	488	304	248	352	416	312	304	136	320	264	320	288	144	176	496	280	248	280	336
hsa-miR-759	608	464	368	264	576	304	456	248	440	520	432	256	504	384	376	528	432	488	360	512	304	304	624	448	528	120	544	400	344	496	416	456	472	280	384	304	528	304	144	224	416	416	352	448	360
hsa-miR-210	536	576	488	1648	1248	1088	672	544	368	640	480	408	632	408	800	1000	1000	592	1864	352	576	344	1744	624	2977	200	688	576	672	768	1480	448	960	728	304	336	1408	424	1912	224	784	336	752	536	600
hsa-miR-585	280	232	160	192	496	96	432	144	208	424	216	128	416	328	192	440	400	232	192	232	256	240	680	240	176	104	504	208	256	384	648	232	224	80	200	208	304	336	80	144	304	176	128	288	272
hsa-miR-3129	272	216	216	200	520	136	448	144	200	352	200	128	352	216	240	432	464	248	224	224	200	288	616	304	248	80	464	184	248	408	352	232	248	96	224	288	336	272	120	144	312	208	112	224	304
hsa-miR-556-5p	424	400	232	280	552	288	504	248	352	360	368	312	336	368	320	496	408	480	384	400	240	320	552	352	424	160	512	400	320	328	432	376	400	200	328	304	416	248	120	224	352	336	312	352	304
hsa-miR-639	336	320	272	232	504	168	496	224	328	416	288	216	392	304	288	480	416	416	336	352	240	320	616	336	408	136	576	384	288	232	384	368	336	160	344	272	336	240	104	128	352	328	240	328	304
hsa-miR-519a*	400	336	296	256	608	304	480	256	368	400	304	240	384	368	384	512	448	416	328	384	304	288	704	376	464	104	504	328	352	336	416	304	304	192	376	240	464	328	168	176	352	304	336	352	384
hsa-miR-4293	544	480	384	368	824	432	544	440	480	480	464	480	368	432	440	688	456	584	504	448	416	336	672	472	720	144	584	512	416	456	592	424	472	296	520	352	576	368	352	320	1040	528	752	544	400
hsa-miR-490-5p	464	336	216	264	552	312	496	288	304	424	280	288	424	336	352	480	408	424	288	272	256	320	608	320	512	80	536	296	304	384	416	272	408	208	336	248	392	328	160	200	368	360	368	368	360
hsa-miR-608	752	736	1088	1272	1360	544	704	592	328	472	352	440	888	360	2209	1248	472	384	488	264	1016	408	696	1000	NA	160	496	920	704	1536	544	600	488	536	288	736	2689	416	3569	288	944	424	632	968	384
hsa-life-20-5p	320	272	248	272	600	176	416	128	264	408	264	144	408	328	208	488	472	320	320	264	240	320	616	304	384	72	512	336	280	208	312	256	224	136	328	256	296	304	160	152	288	176	112	288	304
hsa-miR-452	416	272	296	280	616	152	440	120	336	440	328	152	480	384	304	664	528	400	456	288	208	320	632	328	NA	128	504	352	280	320	408	304	248	216	248	272	368	304	176	192	352	256	240	328	304
hsa-miR-124	400	432	336	264	528	240	440	224	400	408	416	320	488	408	352	560	448	488	384	392	272	304	632	360	NA	128	496	432	368	280	432	432	432	184	400	272	432	368	160	168	312	NA	280	368	336
hsa-miR-422a	520	376	368	312	840	192	600	168	336	496	392	144	448	384	304	1360	576	608	416	328	224	336	848	392	496	80	576	432	368	520	400	336	336	208	376	408	400	336	408	240	528	NA	552	352	296
hsa-miR-621	584	704	440	432	744	440	432	456	552	432	680	528	432	568	624	624	528	656	544	656	448	304	664	560	816	144	528	560	448	440	480	648	704	384	640	368	680	384	280	296	528	464	704	544	400
hsa-miR-615-5p	344	352	272	264	528	184	432	200	280	408	344	120	424	328	312	528	472	336	272	336	264	344	640	320	280	88	568	272	272	320	360	264	256	112	304	256	360	288	240	112	320	208	208	344	384
hsa-miR-326	344	280	272	296	640	200	456	192	264	408	280	240	384	296	288	544	416	320	320	304	256	280	640	288	288	88	552	320	304	384	352	248	272	184	304	208	384	336	272	160	304	256	320	320	336
hsa-miR-193b	488	408	280	752	752	400	480	272	368	504	280	288	496	336	416	624	984	424	296	288	320	272	888	368	592	64	560	416	272	496	528	248	496	272	368	272	400	336	688	160	496	272	1160	424	368
hsa-miR-1294	304	336	248	240	528	104	496	112	216	288	216	200	392	280	448	488	424	224	192	224	304	288	576	304	304	112	480	240	224	496	360	240	240	192	224	248	480	296	272	112	280	176	120	256	264
hsa-miR-26a-2*	288	232	136	176	512	144	448	96	216	416	216	80	312	248	192	456	456	208	192	208	208	256	584	240	232	80	464	240	208	384	280	160	208	104	168	232	304	304	104	96	232	128	104	176	272
hsa-miR-30c-1*	328	248	200	224	544	184	448	160	240	368	248	128	400	272	264	448	432	280	232	224	280	256	656	288	320	80	464	256	208	448	352	184	256	128	272	272	400	288	200	112	312	232	160	224	288
hsa-miR-181b	400	232	280	272	832	240	592	160	240	424	304	152	400	296	288	784	472	448	368	272	280	336	640	352	368	48	488	352	320	440	424	224	360	176	240	272	352	336	472	208	368	280	656	288	336
hsa-miR-2115	352	336	272	256	528	224	480	232	320	440	288	224	448	272	240	512	440	424	296	320	320	320	656	304	312	136	504	336	288	312	336	296	328	152	384	304	392	304	176	144	336	224	256	336	368
hsa-miR-27a*	464	320	312	296	584	160	464	184	384	368	384	168	392	328	256	752	488	408	384	272	304	304	592	344	304	64	528	392	352	296	384	296	336	160	336	280	320	296	240	160	408	304	224	496	320
hsa-miR-1224-5p	368	272	256	472	584	192	480	136	240	432	272	152	424	304	272	736	472	320	320	208	320	352	640	320	416	128	560	336	320	416	344	216	304	192	272	304	400	264	1064	160	536	208	272	440	312
hsa-miR-365	480	240	304	352	592	144	448	128	256	376	296	160	472	296	264	688	584	296	240	328	336	288	736	288	360	80	512	256	240	448	520	184	288	104	280	256	368	320	280	128	344	224	432	392	336
hsa-miR-508-3p	288	224	200	160	496	64	440	88	240	352	224	64	384	256	240	464	384	232	256	200	208	280	648	288	192	72	520	240	208	312	320	176	192	128	248	248	304	288	104	128	280	232	104	208	240
hsa-miR-4256	384	352	224	200	552	200	464	224	336	400	304	192	392	336	304	552	424	440	288	328	256	320	568	352	344	96	504	352	296	320	416	272	328	192	304	288	416	320	200	192	368	232	272	376	304
hsa-miR-466	9098	672	576	1544	7626	416	NA	688	1408	1632	448	832	800	1400	672	2585	736	736	1392	712	504	2225	1032	1552	1760	208	592	976	328	3537	672	1400	832	976	1016	1200	784	1168	9794	896	7026	1264	5033	10242	1728
hsa-miR-122*	360	296	248	256	608	152	488	160	304	448	296	176	520	288	232	504	400	424	336	328	304	248	624	336	312	96	544	336	256	464	400	288	336	192	320	288	376	296	192	240	528	304	344	312	288
hsa-life-13-5p	240	224	168	192	544	128	448	112	200	376	184	160	400	224	216	528	424	248	192	216	240	304	560	280	256	112	528	344	216	272	320	192	256	128	224	208	280	272	96	120	288	208	144	288	272
hsa-miR-626	304	240	224	192	544	192	400	128	216	416	256	224	408	232	208	488	400	248	264	248	224	272	624	256	256	112	480	296	240	328	288	216	264	184	224	272	320	368	96	128	256	224	112	296	288
hsa-life-11	336	304	240	152	576	160	424	176	256	448	256	232	424	256	208	496	448	296	264	296	144	312	576	352	312	80	480	304	280	288	360	264	288	136	272	232	304	264	112	144	288	224	128	288	272
hsa-miR-510	368	352	264	288	512	240	480	224	304	416	328	240	408	328	224	544	456	400	328	328	192	336	688	336	344	112	552	368	296	232	448	280	368	208	344	248	440	328	144	152	384	336	184	400	240
hsa-miR-1179	304	272	224	224	552	160	496	160	304	432	240	120	336	264	208	432	480	288	288	280	320	280	624	272	256	48	440	272	224	256	312	224	336	136	240	256	312	240	104	136	296	208	48	296	304
hsa-miR-519e*	384	304	256	224	520	152	480	176	320	448	256	168	440	296	240	512	456	304	320	328	328	312	600	288	320	136	496	256	288	256	384	184	328	144	256	224	360	320	184	160	304	264	176	272	256
hsa-miR-2113	288	256	200	232	488	136	464	144	256	400	216	152	408	248	232	504	368	224	208	216	448	320	592	304	224	96	520	232	240	240	304	216	240	144	192	240	336	264	136	144	320	176	152	288	288
hsa-miR-609	320	192	208	240	568	128	456	176	176	416	216	48	432	248	232	560	392	208	208	224	408	256	560	256	248	96	512	200	264	376	328	144	240	144	224	208	320	280	128	88	296	200	192	280	320
hsa-miR-96*	464	384	328	296	528	272	544	280	448	408	384	264	408	432	344	560	488	456	352	416	416	320	672	424	352	128	568	472	344	360	504	400	432	192	464	256	400	312	208	240	360	320	304	400	344
hsa-miR-1181	1088	520	464	2345	1336	448	720	472	696	800	448	440	496	496	704	1200	608	576	960	416	472	816	928	560	768	128	624	544	424	600	448	496	480	304	488	336	792	512	3265	584	1288	768	1328	1488	800
hsa-miR-1287	336	312	304	248	472	160	424	192	304	432	264	168	384	280	304	472	416	392	304	360	440	312	592	360	296	32	512	320	256	336	336	296	336	168	288	240	320	352	192	184	336	200	192	344	304
hsa-miR-665	384	400	264	608	608	176	520	256	368	432	392	160	384	344	384	656	488	408	392	368	768	320	672	336	360	128	536	360	360	304	344	336	384	176	352	320	544	272	744	192	432	192	192	432	344
hsa-miR-19a	1056	688	736	1368	1632	504	672	432	648	656	784	480	640	648	624	2809	768	816	744	776	968	480	936	888	1200	192	688	832	680	704	568	680	1152	392	528	416	632	496	2569	480	864	528	1200	1144	528
hsa-miR-885-3p	560	432	640	840	936	384	560	464	400	512	384	312	464	368	776	1024	472	600	464	336	584	400	768	616	856	112	544	560	560	968	432	432	448	336	440	568	912	376	2033	208	624	352	456	704	368
hsa-miR-1	384	256	272	256	656	160	528	112	272	416	216	128	400	248	224	1016	440	296	224	256	280	312	664	360	240	104	568	336	280	304	296	232	240	104	192	272	336	304	80	160	264	208	256	320	264
hsa-miR-1279	280	240	176	208	488	112	464	128	224	384	216	128	368	232	184	528	432	280	224	248	288	280	592	272	168	104	504	264	240	296	288	216	208	168	176	256	288	320	120	112	272	160	104	240	272
hsa-miR-138-2*	280	272	216	272	504	144	552	168	296	408	256	208	408	232	280	496	424	304	288	344	256	232	592	304	272	112	544	304	272	304	304	184	280	168	336	224	320	272	120	144	344	320	168	328	320
hsa-miR-518a-5p	528	464	344	288	576	320	504	400	360	456	464	296	416	400	424	544	496	496	424	520	360	320	640	416	520	128	536	464	392	336	376	480	480	264	392	288	472	344	160	240	456	336	304	472	336
hsa-miR-590-3p	288	248	208	224	424	80	480	128	200	448	160	128	384	224	160	472	464	280	232	232	232	280	640	256	176	96	544	304	176	248	280	192	224	104	160	240	272	272	80	160	288	168	128	248	296
hsa-miR-670	296	272	272	400	536	224	528	176	224	496	232	136	424	176	352	560	440	336	336	272	328	336	624	304	272	80	544	256	272	432	336	192	248	192	304	272	400	288	576	184	336	224	192	296	304
hsa-miR-4269	1288	760	672	872	864	656	536	560	752	608	688	568	512	608	672	912	512	768	784	760	568	448	824	704	976	128	624	776	528	704	544	736	728	504	704	416	768	512	1296	568	1256	952	784	1200	560
hsa-miR-1229	9674	504	480	3321	2033	720	NA	1472	624	NA	352	1056	672	632	1472	4137	944	480	952	360	512	1528	928	NA	2417	144	640	672	384	2561	560	816	720	656	1056	672	664	1088	17196	NA	5729	NA	6498	NA	864
hsa-miR-568	400	256	240	344	584	168	512	176	304	448	328	208	448	288	272	528	416	376	328	376	304	312	600	320	304	120	496	304	288	288	352	304	352	240	264	248	360	288	184	232	384	288	192	328	304
hsa-miR-186	320	256	208	232	528	112	464	128	296	416	240	80	448	272	208	544	456	296	248	288	256	320	640	336	192	112	496	280	256	280	312	208	256	152	224	240	352	272	144	136	328	208	128	248	304
hsa-miR-3128	400	352	272	320	624	264	528	232	336	464	336	248	440	352	392	448	464	464	392	360	360	320	656	392	320	144	544	392	272	280	368	336	416	232	320	248	440	352	32	200	360	296	208	408	336
hsa-miR-2355	464	368	288	384	656	224	512	256	400	512	400	280	456	336	304	672	480	440	384	432	384	312	632	416	416	56	592	416	352	360	416	328	400	208	416	304	464	368	232	216	448	352	416	432	328
hsa-miR-1179	304	248	200	232	496	144	464	104	272	464	232	144	432	240	224	504	512	264	288	256	336	288	592	272	272	104	496	256	208	240	360	264	248	112	256	248	336	288	88	96	312	176	112	304	304
hsa-miR-518d-3p	320	312	264	280	568	192	560	256	328	504	280	224	432	264	296	552	480	336	336	328	320	296	688	320	344	104	496	352	264	256	336	264	336	128	240	304	368	264	144	144	296	168	152	336	304
hsa-miR-1273d	448	448	360	1680	584	352	544	384	400	544	456	352	480	352	416	704	488	504	568	408	416	672	800	416	304	96	648	456	440	368	432	352	480	272	376	280	656	304	1352	248	376	344	232	560	368
hsa-miR-1183	520	584	880	2024.5	904	464	624	424	384	736	400	352	648	328	1440	1744	576	448	1096	336	624	616	864	624	528	160	576	928	624	1040	560	456	528	320	248	672	1712	352	4201	280	456	384	552	920	416
hsa-miR-1912	416	496	336	472	608	304	480	320	480	552	432	328	448	384	336	592	496	568	480	472	336	384	704	448	400	104	560	504	352	368	448	416	568	320	400	352	512	408	184	208	432	368	216	456	336
hsa-miR-214	5553	2737	3441	3417	2257	1632	1840.5	960	1889	1240	2921	1272	912	1528	1240	3793	1977	2841	1937	1864	1080	1032	4337	3057	2545	480	1120	3241	2369	2953	2321	1784	1792	1248	1696	2721	1616	2609	5729	1232	3465	1400	1944.5	4401	736
hsa-miR-184	360	304	304	272	528	160	512	160	296	480	312	152	424	312	256	488	472	400	352	336	288	368	608	352	376	112	512	320	272	368	336	248	272	248	208	224	360	304	144	144	384	224	184	352	304
hsa-miR-1178	280	312	216	240	472	176	496	144	312	480	240	112	432	256	232	504	512	248	248	264	304	360	592	256	240	80	480	272	256	272	304	256	328	104	256	176	336	312	96	136	368	224	136	280	312
hsa-miR-3116	376	368	272	280	560	256	544	192	328	456	360	200	400	352	288	544	440	400	368	400	296	360	696	336	320	112	472	320	288	328	320	320	448	176	288	264	360	368	112	184	344	264	192	472	312
hsa-miR-580	320	312	264	272	528	120	512	160	288	504	320	168	464	296	208	544	480	360	320	312	232	336	616	336	240	64	488	256	296	216	368	264	368	160	264	256	408	360	80	184	312	160	128	328	288
hsa-miR-129*	472	272	256	312	528	232	576	200	368	584	304	192	416	288	240	512	496	352	384	376	304	344	648	352	640	96	584	304	256	368	352	296	344	192	256	272	392	360	240	224	528	352	448	416	352
hsa-miR-181c*	368	304	320	328	672	200	560	216	328	536	376	208	464	264	288	632	448	488	376	384	320	296	672	344	336	128	576	344	288	352	400	296	360	240	304	320	392	344	224	216	408	240	192	432	336
hsa-let-7d	4065	736	2601	2193	4049	1384	1600	528	1520	1112	1944.5	368	920	1104	912	8242	2497	2553	1616	936	952	936	3561	3225	2801	512	1720	3081	2153	2545	1400	1640	1889	1304	1512	1064	1328	1472	5529	1584	2417	1496	7106	3545	760
hsa-miR-4271	392	288	336	912	664	208	560	160	368	592	320	152	496	288	448	912	576	400	432	264	296	504	728	448	568	72	672	432	344	568	328	280	368	192	224	448	600	328	1152	208	664	264	400	568	336
hsa-miR-937	376	344	248	336	576	288	560	256	384	552	416	272	464	360	312	592	488	416	368	376	288	360	640	408	296	64	528	320	312	320	352	256	392	176	328	336	400	320	320	232	344	312	280	392	336
hsa-miR-636	336	312	336	416	672	272	592	192	400	504	352	232	448	296	360	624	520	472	448	448	320	376	664	336	352	128	544	352	304	320	464	296	448	160	312	304	432	384	416	216	400	296	264	336	352
hsa-miR-589*	400	304	296	320	584	160	472	256	384	504	368	200	448	224	240	560	456	368	376	344	320	336	664	336	256	112	472	352	272	320	344	280	392	160	256	240	344	320	136	184	336	264	168	360	360
hsa-miR-615-5p	336	264	264	336	688	192	528	240	344	512	320	232	424	232	296	544	448	368	288	304	328	376	632	312	328	96	576	312	272	272	344	320	352	176	208	272	424	320	272	176	368	216	152	448	352
hsa-miR-640	464	376	264	352	608	288	512	248	392	488	344	248	496	344	280	576	464	416	328	424	320	352	608	432	360	96	544	368	296	256	384	304	360	208	280	304	464	312	160	224	400	256	232	400	320
hsa-miR-662	376	280	248	368	608	248	560	224	376	480	368	224	448	304	248	528	496	400	336	328	384	416	672	320	272	96	576	360	232	272	432	224	400	176	216	296	384	408	208	176	344	224	192	352	304
hsa-miR-593	272	176	272	248	560	200	528	200	224	496	216	168	448	248	208	512	496	288	304	288	304	344	656	264	248	88	512	248	224	360	360	208	264	208	248	336	288	304	208	128	320	160	88	288	304
hsa-miR-581	280	208	208	216	576	176	496	80	224	512	272	160	440	184	168	512	480	288	272	296	256	336	624	272	240	96	528	272	240	288	368	240	248	128	200	224	272	296	128	112	352	128	160	280	272
hsa-miR-370	368	344	272	336	576	328	528	272	344	592	320	248	496	304	400	576	480	416	392	352	344	432	624	320	320	88	544	328	320	400	328	320	360	176	232	304	480	384	480	176	400	288	176	408	352
hsa-miR-548k	336	256	256	240	568	160	472	120	288	480	280	128	416	224	216	480	504	320	320	296	312	336	656	304	264	80	568	248	240	264	360	176	320	160	224	272	320	336	96	128	328	176	128	304	320
hsa-miR-29b-2*	280	248	184	296	592	152	520	176	312	512	328	144	464	240	176	560	512	328	320	312	272	328	656	304	216	120	592	352	272	312	336	208	336	256	224	264	360	360	152	176	336	184	136	320	320
hsa-miR-1296	392	288	264	384	608	144	560	176	384	512	336	192	496	288	184	544	528	408	360	352	320	384	720	320	304	80	592	344	264	304	384	296	360	176	224	256	432	360	328	160	344	208	256	384	384
hsa-miR-412	304	256	208	320	624	168	480	128	296	512	304	72	512	280	264	536	528	384	328	368	320	416	640	288	224	104	640	368	256	288	304	264	360	160	240	304	384	368	208	168	400	NA	192	624	304
hsa-life-31-5p	504	336	264	368	552	248	584	288	376	544	416	240	504	312	328	584	544	480	368	440	320	424	720	368	352	104	528	400	328	328	320	352	568	192	272	272	400	384	160	160	416	NA	192	392	352
hsa-miR-431*	312	272	264	288	528	208	520	176	296	528	328	184	512	272	264	560	512	368	320	392	304	368	672	304	240	120	544	NA	256	368	384	272	368	176	272	336	408	384	200	144	304	NA	128	376	336
hsa-miR-1259	336	232	208	248	528	160	504	200	296	520	320	144	480	288	256	544	480	320	360	368	296	368	680	288	288	80	528	NA	240	288	360	256	344	256	240	272	392	304	128	112	320	216	136	336	368
hsa-miR-3159	264	224	208	272	544	128	480	112	312	544	336	104	512	272	152	544	528	336	304	344	336	352	704	296	192	104	528	NA	272	248	312	232	320	208	208	256	376	320	144	176	344	160	152	352	352
hsa-miR-3124	520	464	360	552	600	400	552	336	504	560	544	368	528	440	432	608	544	608	520	488	400	488	712	480	432	112	592	NA	384	384	432	424	608	256	464	328	664	416	256	240	528	304	304	560	432
hsa-miR-23b*	328	272	256	224	536	208	600	192	272	544	304	192	496	264	248	528	528	368	344	368	384	416	672	328	320	96	592	NA	296	320	416	288	328	192	232	304	400	352	192	168	336	192	112	312	352
hsa-miR-519d	328	240	264	272	544	240	512	208	304	528	328	144	536	328	224	568	496	368	336	392	344	376	704	288	240	80	560	296	264	344	344	200	392	216	272	312	384	336	200	112	368	272	224	320	368
hsa-miR-542-5p	416	376	280	368	688	272	536	208	456	576	432	208	528	368	336	616	568	496	384	416	384	456	640	352	272	128	560	504	312	336	336	352	504	248	328	320	488	384	232	224	408	264	176	432	336
hsa-miR-186*	408	392	336	328	640	288	504	240	424	576	440	240	536	408	288	576	560	472	416	456	368	416	736	368	304	120	584	392	296	360	368	376	512	240	312	304	544	352	192	208	424	368	224	336	400
hsa-life-7	424	296	304	432	648	248	656	272	376	736	352	208	560	304	248	712	576	424	400	360	384	464	792	392	448	88	672	NA	304	408	408	304	408	224	328	360	440	448	520	400	624	456	544	424	384
hsa-miR-216a	424	432	376	528	720	344	640	368	472	576	584	312	496	376	360	616	576	520	544	576	384	560	728	448	416	136	624	NA	400	320	472	432	632	320	416	384	528	400	288	264	480	280	304	576	336
hsa-miR-548o	504	432	344	512	704	376	560	328	512	568	528	288	568	336	368	648	560	576	520	608	400	400	768	464	384	144	608	520	368	384	392	376	480	280	408	344	480	408	184	256	432	376	304	496	400
hsa-miR-4266	384	288	288	352	736	240	608	200	400	592	456	192	528	296	232	632	520	464	464	424	352	448	760	376	320	112	672	472	288	272	328	360	416	224	240	368	400	344	280	176	432	200	192	432	296
hsa-miR-488	280	216	200	288	560	208	528	152	280	528	312	136	512	232	192	616	552	400	312	376	352	376	672	304	224	64	568	336	240	368	408	240	288	160	176	296	312	304	128	160	368	192	120	328	320
hsa-miR-940	808	504	464	936	936	416	720	504	560	768	592	400	672	632	480	768	760	768	728	560	512	528	1048	648	736	112	808	648	448	568	600	552	704	528	544	432	704	496	960	528	896	512	1224	912	576
hsa-miR-548s	592	464	456	552	744	512	608	496	592	608	600	448	560	624	408	680	592	592	576	640	464	368	752	432	448	144	656	616	352	368	440	472	640	368	496	368	552	424	304	256	480	304	304	592	448
hsa-miR-3162	520	432	616	3465	1176	640	1000	352	736	1040	568	336	624	440	928	1536	784	688	1264	376	448	1024	1360	696	728	96	712	1424	592	992	672	352	592	488	288	744	1360	488	4745	368	784	344	1096	848	416
hsa-miR-214	6834	3121	4193	4801	3473	3001	2849	1584	2593	2225	3793	1632	1144	1744	1696	3729	2689	3513	2481	2689	1376	1456	5809	3617	2697	648	1504	3761	2577	3785	2657	2057	2369	1680	1961	3457	1977	2945	8466	1616	4369	1560	2689	4929	1080
hsa-miR-569	304	328	256	320	752	216	640	208	344	600	384	184	560	280	280	608	536	464	416	432	288	352	672	312	272	168	624	NA	272	240	336	336	456	208	312	280	392	352	144	160	376	240	192	368	360
hsa-miR-338-3p	968	392	640	448	1856	824	896	424	520	728	632	472	624	512	528	1088	560	792	544	616	424	424	800	1072	384	208	720	NA	488	1136	384	568	568	320	464	408	528	448	512	456	616	504	464	792	456
hsa-miR-1273	600	504	432	1152	880	552	672	576	536	720	592	416	656	472	512	672	632	912	608	752	504	496	824	520	480	176	656	640	432	496	448	520	656	368	400	368	736	504	1792	304	672	312	312	1168	480
hsa-miR-4288	328	248	256	296	736	344	592	272	264	624	400	272	576	288	288	568	544	432	368	384	320	360	784	336	232	80	640	336	272	288	352	248	320	192	200	312	384	416	144	160	328	176	120	528	352
hsa-miR-626	296	232	208	248	680	248	616	232	288	704	312	160	616	304	208	584	544	424	368	408	336	344	696	296	272	80	624	400	232	304	304	264	400	176	272	304	456	368	168	176	320	200	128	384	336
hsa-miR-1915	1792	816	2137	2377	4865	1264	1416	1056	1856	1600	872	888	896	704	1296	2449	1272	2577	888	792	784	1392	3057	1768	1128	200	1200	3217	1008	4145	760	984	944	760	2561	688	1088	768	2225	1192	1889	952	1656	2233	728
hsa-miR-711	1064	656	720	2257	1752	864	1232	896	1064	2001	736	768	752	656	824	1280	800	1184	1008	720	592	888	1120	920	752	120	728	1072	552	1200	536	768	880	648	752	536	1064	576	3249	1016	1905	616	1176	1808	736
hsa-miR-200c	5825	1768	5441	19821	16300	8034	8354	5009	1712	18588	4065	7954	6161	2649	7618	12947	11427	8866	8962	2289	3649	3217	17636	6666	9482	1048	3537	6642	3401	13859	12523	3409	8754	10778.5	2881	2625	8570	3969	18108	3001	10082	3489	21061	5161	7074
hsa-miR-1973	944	688	648	720	1040	768	800	752	704	1000	632	696	640	480	640	784	752	896	704	752	496	528	840	680	624	224	720	720	536	512	544	656	904	480	720	424	712	504	520	360	584	472	552	736	544
hsa-miR-205	408	1152	256	808	1408	288	1456	216	304	5097	416	696	2081	368	472	896	2745	416	336	376	1632	848	5569	624	896	144	832	440	544	592	488	272	272	3465	448	264	1728	416	360	368	1648	432	2561	424	608
hsa-miR-571	352	328	288	368	736	192	1392	208	320	648	368	128	536	320	384	552	480	544	320	320	384	568	944	384	368	192	592	432	368	464	504	288	344	136	352	312	400	336	248	288	488	448	208	408	312
hsa-miR-34b*	384	344	304	376	NA	184	1384	176	384	952	400	216	480	456	432	800	496	592	432	488	304	664	1040	688	440	136	640	392	376	496	496	344	304	248	384	392	464	376	288	336	456	480	968	448	384
hsa-miR-181b	464	304	440	312	NA	240	1440	208	272	752	392	88	528	304	432	816	504	624	416	400	456	672	968	496	432	112	592	464	424	624	496	360	272	176	368	352	304	304	728	400	656	NA	512	416	320
hsa-miR-508-3p	296	240	256	216	NA	168	1296	176	240	680	392	128	424	272	248	496	480	432	312	272	336	504	928	264	240	160	584	272	296	544	408	240	224	96	336	280	312	288	NA	208	520	432	160	336	288
hsa-miR-629*	416	328	288	512	864	184	1360	256	344	800	464	176	448	376	504	664	592	608	472	456	328	728	1072	400	384	160	640	448	384	736	600	352	320	216	416	304	376	400	NA	336	928	704	456	416	384
hsa-miR-4305	360	304	336	296	704	128	1304	176	248	576	280	264	448	328	384	544	488	512	320	368	320	624	912	376	592	120	608	320	320	768	408	256	256	208	432	328	352	416	256	352	1264	432	440	416	336
hsa-miR-455-5p	328	200	224	304	536	144	1072	200	280	576	288	88	448	328	352	576	504	496	280	280	272	632	936	320	296	112	568	336	224	352	440	232	272	184	360	NA	304	264	272	200	NA	208	144	496	336
hsa-miR-599	296	312	168	240	624	176	1216	176	240	624	296	152	448	280	384	496	464	440	352	320	408	560	944	272	336	112	616	344	304	448	376	208	256	136	400	248	288	312	248	208	416	192	184	360	272
hsa-miR-299-3p	264	288	288	288	552	144	1008	152	280	576	216	104	464	296	552	520	528	424	256	304	432	608	888	320	336	112	568	328	288	512	400	224	264	144	280	256	400	304	NA	200	NA	288	136	256	256
hsa-miR-583	344	264	280	320	576	176	1104	176	296	512	296	96	400	320	336	480	480	528	328	408	384	624	880	336	368	88	672	336	368	608	408	320	264	208	448	216	368	312	NA	NA	NA	312	208	376	328
hsa-miR-127-3p	376	360	328	320	656	144	1104	288	352	656	352	224	416	368	400	592	512	536	376	360	352	672	896	368	432	96	608	384	352	488	448	264	304	160	360	NA	400	312	NA	NA	NA	288	320	416	368
hsa-miR-217	440	480	424	352	656	280	1040	320	432	648	488	248	448	448	424	560	544	NA	560	592	480	640	872	416	544	136	616	560	520	528	448	432	432	272	504	NA	448	336	NA	NA	NA	448	360	464	384
hsa-miR-1178	360	304	248	344	632	184	1184	192	264	696	296	144	400	328	312	688	480	448	336	288	344	680	976	336	288	104	624	280	280	560	376	232	304	208	352	NA	368	336	NA	360	488	280	320	400	352
hsa-miR-1228	7106	1688	2361	12531	12723	1392	5201	2369	3169	7178	1008	1224	1344	1304	5169	11419	1921	1232	3313	512	2569	3809	4385	3665	8706	336	1296	2233	984	9002	3321	1520	576	1912	1152	1720	2625	5457	35568	7018	36873	6465.5	10787	14123	3233
hsa-miR-760	336	296	368	672	616	216	1168	256	256	624	240	232	344	296	736	624	440	448	384	288	432	752	912	400	512	168	624	320	360	832	464	208	272	168	344	352	592	376	1296	288	656	328	NA	432	328
hsa-miR-1264	320	240	192	216	528	104	976	160	256	568	312	128	456	304	448	448	520	400	320	352	368	544	816	272	288	160	528	320	304	424	376	256	256	192	416	240	336	336	224	240	544	256	NA	360	248
hsa-miR-421	448	336	296	432	608	184	1056	208	352	784	432	208	480	400	352	752	512	696	672	504	392	576	976	416	480	200	704	472	328	680	528	336	392	368	360	272	496	312	312	272	696	288	392	432	384
hsa-miR-873	352	264	288	352	528	192	1024	264	320	640	360	192	464	336	456	568	512	544	376	400	288	560	872	344	312	128	536	352	400	544	432	304	288	176	416	216	400	304	256	312	NA	304	280	448	328
hsa-miR-939	336	376	400	968	624	240	1040	168	336	584	368	176	488	368	720	752	504	648	496	296	416	808	976	448	568	160	592	392	480	808	432	296	272	184	392	320	816	320	1152	256	696	272	312	592	416
hsa-miR-4274	1024	392	416	856	888	264	1216	392	504	712	408	352	416	496	720	920	552	632	576	400	432	768	1072	488	1248	160	648	560	416	1208	672	488	328	344	512	336	504	568	2153	760	4001	768	2657	872	616
hsa-miR-660	576	384	464	464	784	248	1184	240	400	576	488	200	448	464	512	952	504	624	464	520	256	576	944	552	432	96	576	768	480	640	448	376	376	272	328	320	392	368	392	336	NA	288	560	512	344
hsa-miR-582-5p	272	256	288	208	528	96	944	224	280	600	288	104	384	272	448	528	480	456	264	272	264	576	848	280	304	112	496	320	320	416	408	296	296	160	312	200	312	264	208	224	400	200	208	368	288
hsa-miR-491-5p	368	360	288	320	560	200	944	152	304	504	336	192	424	368	512	608	464	512	384	336	NA	576	896	320	352	120	608	368	336	552	424	320	296	200	360	208	312	296	144	232	480	232	168	384	344
hsa-miR-659	272	288	304	352	576	192	1040	200	344	608	280	184	448	336	448	576	496	440	360	288	NA	624	912	328	416	104	544	272	304	480	440	280	248	232	NA	192	352	328	232	240	NA	208	176	416	360
hsa-miR-362-3p	800	336	352	432	688	120	976	240	320	608	312	232	448	336	392	1056	432	656	368	448	320	448	864	480	688	128	616	336	384	856	384	352	304	232	NA	296	368	464	288	352	1840	384	552	488	408
hsa-miR-922	640	640	480	408	544	320	992	352	448	608	672	376	496	520	568	608	480	912	560	720	496	560	888	640	904	176	544	688	528	784	576	656	552	456	624	360	648	408	232	440	744	536	464	608	456
hsa-miR-3182	320	288	224	264	480	128	904	184	208	512	232	64	440	336	248	544	504	416	304	312	312	512	920	288	264	144	576	248	304	408	360	240	280	256	440	264	288	352	184	216	320	216	176	304	320
hsa-miR-744*	352	272	272	328	544	184	912	240	232	480	304	176	432	NA	352	512	512	464	384	272	448	544	832	336	456	152	576	304	304	760	432	224	296	192	408	208	368	344	176	232	608	296	416	408	352
hsa-miR-500b	344	272	240	240	592	112	864	152	248	616	240	120	448	NA	192	600	504	432	336	288	400	480	904	304	344	160	576	240	320	488	408	272	264	152	304	216	320	328	200	240	NA	224	256	320	336
hsa-miR-190	320	272	248	256	512	120	896	128	256	560	184	64	448	NA	256	560	464	448	432	256	288	528	856	320	352	120	528	216	256	392	384	224	272	168	344	232	280	328	176	192	592	208	128	312	312
hsa-miR-596	488	328	312	392	512	144	816	200	336	504	368	272	432	376	384	576	536	608	480	384	336	608	824	368	496	136	560	384	392	544	400	336	336	224	472	240	376	368	360	304	NA	312	304	384	368
hsa-miR-4330	408	480	392	336	544	264	856	352	416	552	464	336	400	504	512	552	560	608	464	576	368	544	872	448	504	160	592	464	464	520	544	416	432	288	544	304	448	360	208	368	576	368	328	480	416
hsa-miR-4311	368	288	288	408	528	96	784	144	264	592	256	144	416	368	384	584	472	400	304	296	320	536	960	328	416	96	544	240	360	736	432	312	264	232	336	264	400	288	208	192	648	256	192	400	360
hsa-miR-654-3p	320	304	272	288	528	208	888	152	320	560	296	152	416	400	328	544	528	440	336	368	272	480	912	288	336	120	560	304	256	552	416	288	264	288	304	248	280	280	192	216	NA	256	256	344	280
hsa-miR-641	328	328	256	312	496	168	784	168	344	552	320	176	416	376	336	560	464	NA	384	368	224	472	824	312	352	128	496	368	312	712	384	280	288	192	352	240	368	304	160	232	480	304	224	328	320
hsa-miR-634	3337	696	1424	1832	1264	368	1424	760	1232	1256	488	624	544	560	1360	2321	576	944	NA	512	600	1184	1008	1232	3385	144	608	800	416	3433	1136	632	408	760	640	624	824	1160	5665	1448	10330	1560	3873	2001	1408
hsa-miR-376b	360	392	304	256	464	168	784	296	312	616	312	200	448	400	544	496	568	NA	NA	408	312	504	880	336	416	112	528	336	320	584	400	352	320	256	464	264	368	368	168	280	512	272	224	368	336
hsa-miR-487b	344	264	288	288	528	152	784	192	352	536	280	152	416	448	392	552	560	NA	NA	352	368	528	880	328	384	144	480	368	336	680	400	328	312	240	416	224	368	304	176	224	456	272	264	320	312
hsa-miR-342-3p	6562	1296	3473	1208	4905	1152	3489	656	1488	1904	3145	896	1808	1792	1888	9898	2961	4945	2769	1600	1232	2225	4353	4497	7730	776	3249	2841	2945	4369	1872.5	2257	1280	1200	1136	2345	1424	1808	3345	1977	5825	1728	7002	2961	1200
hsa-miR-337-5p	432	320	344	256	528	120	776	200	352	592	320	248	472	400	456	544	520	480	352	376	320	576	856	352	392	128	504	360	320	624	432	288	272	256	400	240	304	480	144	272	504	288	272	360	336
hsa-miR-1299	256	288	184	248	528	144	736	192	256	512	192	104	456	288	392	552	520	288	344	288	240	544	752	272	256	128	560	224	288	552	408	208	248	144	384	208	344	320	224	160	NA	224	192	272	352
hsa-miR-148b*	304	256	216	256	400	88	736	192	272	480	256	96	464	288	320	488	496	352	320	320	304	496	776	256	264	96	528	256	288	544	352	224	240	128	320	264	272	352	96	216	NA	208	144	304	288
hsa-miR-29b-2*	328	288	224	256	528	168	768	168	296	504	232	160	456	288	328	544	512	320	264	248	248	576	760	240	352	80	504	272	320	536	384	272	264	128	336	200	288	400	192	192	NA	256	160	288	280
hsa-miR-339-5p	440	288	288	408	672	216	800	248	336	528	392	176	488	400	352	752	600	496	504	400	416	624	856	384	576	128	616	384	400	640	544	272	360	288	448	304	400	448	520	336	536	416	544	424	384
hsa-miR-362-3p	584	320	336	440	856	128	912	104	272	576	304	240	488	352	400	928	528	424	392	384	400	592	848	432	704	112	528	312	352	1056	448	320	336	240	360	272	384	400	344	368	1344	560	816	432	376
hsa-miR-1282	224	264	192	224	512	128	688	168	168	496	176	104	352	288	368	488	464	NA	184	192	192	584	856	240	280	88	560	200	312	560	368	176	160	144	272	216	272	NA	184	208	NA	192	112	272	272
hsa-miR-122	288	296	384	464	528	168	672	208	200	464	240	152	384	304	832	552	448	NA	352	200	384	576	776	336	376	96	480	320	296	920	464	288	272	240	344	224	528	NA	512	216	416	216	232	288	288
hsa-miR-1914*	560	512	456	608	656	240	768	240	552	584	560	272	472	472	560	680	536	NA	592	552	432	720	960	448	536	112	608	528	528	640	544	424	488	296	496	368	544	368	496	320	560	360	344	576	336
hsa-miR-3151	312	352	384	528	592	208	832	184	344	544	368	200	448	368	632	648	464	NA	448	448	416	560	864	416	728	112	544	400	456	776	488	320	376	288	280	336	592	320	504	240	472	288	312	408	320
hsa-miR-99a	2849	640	1768	512	4073	416	1616	296	576	976	672	208	624	672	872	5937	976	1160	736	712	416	944	1624	1768	648	264	1024	1776	1576	1760	608	776	952	368	752	1040	1512	680	1480	760	1064	432	3337	1504	296
hsa-miR-518e	336	336	304	352	552	208	696	264	312	544	320	232	392	392	544	544	504	496	416	432	352	528	816	408	392	144	544	368	432	432	464	328	352	208	384	280	408	336	224	224	488	352	288	400	344
hsa-miR-944	272	272	240	272	552	152	752	176	240	496	288	144	408	240	440	576	520	376	304	336	256	504	872	312	296	136	544	352	288	400	384	248	256	208	336	208	384	288	216	256	400	320	240	352	344
hsa-miR-103	7170	2577	7522	3777	7834	3337	4945	1360	3841	2849	6522	1616	2425	4561	3641	15428	2689	8274	9810	3025	2089	2809	5537	8618	10090	1208	2897	6482	5521	5905	3809	3601	3217	4729	1528	5777	4633	2049	8186	3521	5185	2329	9346	4961	3913
hsa-miR-1827	384	352	368	272	560	160	704	136	320	464	360	192	432	376	496	520	464	608	360	408	240	568	832	312	464	96	512	320	352	496	392	352	320	240	368	256	344	336	176	168	432	312	272	304	320
hsa-miR-218	720	272	496	288	1224	152	792	120	296	480	272	128	424	336	400	984	424	528	288	320	264	560	808	752	368	176	512	464	432	640	384	384	208	168	368	320	280	384	240	384	512	368	448	456	288
hsa-miR-1233	424	320	272	472	664	128	696	224	384	464	272	192	360	320	464	584	464	464	432	360	288	544	816	368	440	136	560	336	384	704	416	352	328	288	416	216	472	464	928	360	680	NA	1088	400	408
hsa-miR-630	336	280	256	272	504	120	624	120	320	456	272	136	384	272	352	544	464	NA	320	296	240	456	776	288	248	120	512	264	304	480	408	208	240	208	336	224	312	360	200	184	448	NA	224	256	336
hsa-miR-1273c	480	424	360	464	600	248	720	288	408	528	440	272	448	400	528	544	544	NA	472	504	352	544	824	472	568	80	520	424	440	944	464	384	464	320	576	224	456	368	368	288	912	416	464	464	376
hsa-miR-3198	296	296	288	480	504	312	704	160	272	432	224	136	432	368	488	568	512	NA	336	272	376	592	792	360	432	112	560	384	304	576	432	240	272	272	312	256	360	336	640	200	416	280	232	368	312
hsa-miR-372	304	320	272	224	536	280	688	176	288	512	304	224	392	280	384	504	496	376	320	320	272	456	816	328	272	128	496	360	344	496	400	248	304	144	328	200	360	480	104	240	384	256	176	352	280
hsa-miR-520c-3p	232	208	184	240	440	104	680	96	224	432	208	112	408	304	296	504	488	416	240	264	320	480	768	264	240	88	480	208	296	480	384	232	208	160	344	224	304	312	144	112	392	208	160	296	392
hsa-miR-572	328	304	264	344	552	168	720	152	304	520	288	144	448	344	472	576	488	400	336	400	312	528	752	304	344	144	496	320	304	368	416	272	272	304	432	240	320	416	208	208	464	216	224	352	352
hsa-miR-525-3p	352	320	240	248	480	168	688	152	296	536	368	176	400	352	456	552	448	496	416	488	272	552	832	352	360	160	544	376	352	408	360	344	320	256	344	240	376	400	160	224	400	280	224	304	288
hsa-miR-152	1296	984	1208	760	1504	488	1152	360	616	608	808	480	608	728	752	1872.5	928	880	864	800	608	688	1392	1216	1929	192	752	1064	944	808	616	760	664	576	576	752	976	592	1232	584	1120	640	1648	832	544
hsa-miR-27a	4257	1576	1904	1696	5009	688	1872	384	808	1136	1216	616	848	1392	832	11315	2057	1472	1456	984	936	1200	4193	4753	2257	416	1504	2705	1488	2361	1160	1312	1216	736	792	1464	1136	NA	8402	1856.5	2993	808	7634	1832	624
hsa-miR-662	248	304	288	288	464	160	704	288	304	528	328	200	400	320	432	496	448	352	424	352	264	592	736	328	328	112	544	336	320	456	400	304	288	240	352	256	400	NA	240	280	464	328	288	336	360
hsa-miR-517b	336	280	256	240	416	160	624	168	280	488	240	152	424	288	416	536	472	400	408	288	328	544	704	256	280	120	496	304	304	520	304	232	256	200	256	240	368	NA	128	224	392	280	192	320	344
hsa-miR-192*	384	368	288	288	520	152	600	256	360	440	344	224	384	368	568	528	464	448	480	400	344	528	784	328	368	96	840	384	336	448	464	304	320	176	416	208	416	NA	152	272	448	304	336	288	384
hsa-miR-1178	320	224	240	216	488	144	656	176	240	552	240	176	400	288	368	528	488	NA	224	328	368	528	800	280	248	104	760	264	288	528	336	256	264	248	280	208	360	NA	128	208	400	280	232	272	336
hsa-miR-1287	288	288	272	248	568	232	560	216	272	480	248	144	416	304	440	544	520	NA	304	320	328	512	752	352	304	112	528	320	352	512	384	280	280	240	368	240	424	NA	128	208	400	296	256	296	352
hsa-miR-380*	400	336	288	352	504	168	592	256	384	528	336	192	456	368	464	432	472	NA	432	400	352	448	736	384	328	120	512	384	392	384	504	384	336	280	432	240	424	352	144	256	400	376	264	352	344
hsa-miR-216b	480	472	360	376	544	176	616	264	464	576	520	224	416	432	600	560	480	NA	512	464	464	480	736	536	456	128	624	552	472	344	472	448	488	288	464	256	464	400	128	376	480	368	376	432	376
hsa-miR-3157	480	512	416	432	552	280	608	328	464	504	480	320	400	440	656	592	544	NA	456	528	384	464	768	496	536	200	528	568	600	392	472	464	504	344	480	304	512	440	224	352	584	464	424	456	336
hsa-miR-654-5p	496	536	440	504	608	248	664	320	616	584	568	288	432	504	560	560	472	NA	624	496	376	536	864	528	584	128	512	600	632	448	480	528	568	344	512	304	544	400	256	328	496	400	432	464	384
hsa-miR-518c	352	352	280	296	464	176	576	168	320	464	320	216	384	376	480	544	440	432	288	368	336	480	768	336	352	128	520	352	392	432	392	304	376	208	384	192	408	304	136	272	448	272	240	352	336
hsa-miR-491-3p	384	376	288	272	544	168	592	184	320	496	328	208	416	304	488	544	488	544	384	480	368	432	752	336	368	112	568	368	376	424	408	400	448	192	368	208	432	384	136	320	432	440	256	264	304
hsa-let-7f-1*	240	256	232	192	408	80	624	144	216	464	248	112	368	264	352	568	456	376	256	288	368	400	752	288	272	80	512	272	320	456	384	248	264	200	256	232	304	296	144	208	296	256	168	272	360
hsa-miR-1263	336	328	248	272	520	160	576	200	368	512	288	192	400	320	496	560	392	592	360	392	320	448	696	296	320	152	536	320	464	416	400	312	352	200	336	200	352	480	176	248	320	288	232	320	312
hsa-miR-4322	320	352	312	384	528	160	608	280	312	456	336	224	432	344	480	560	512	512	408	328	360	536	808	368	400	120	544	336	400	416	416	336	336	208	424	224	440	416	344	288	304	256	280	376	376
hsa-miR-200c*	320	312	336	256	488	88	544	152	352	496	328	144	400	352	448	512	456	432	344	368	288	456	744	328	400	120	544	392	288	496	400	256	304	144	360	240	392	464	288	272	416	312	360	304	376
hsa-miR-4267	336	376	360	296	552	184	632	208	416	480	320	320	384	416	480	512	528	600	376	440	224	496	720	416	400	112	560	384	384	288	432	328	384	248	392	224	448	400	192	272	440	312	320	392	336
hsa-miR-4259	272	304	240	296	560	152	616	192	256	416	240	120	400	224	432	528	440	408	256	240	288	544	752	312	336	72	512	264	272	560	400	248	280	160	256	256	376	368	336	176	360	208	240	304	320
hsa-miR-4299	432	400	376	344	544	256	584	256	360	432	336	336	440	368	640	544	464	496	448	456	336	552	680	408	520	144	536	496	464	416	448	472	384	264	504	272	456	336	160	304	504	400	304	344	336
hsa-miR-1539	512	416	336	328	528	240	640	296	416	512	392	NA	432	432	648	544	440	584	512	392	400	552	776	392	408	152	624	448	416	336	488	448	464	408	608	272	480	400	248	336	416	416	416	352	384
hsa-miR-1307	368	304	336	488	512	232	560	192	304	416	328	176	408	304	656	600	496	384	336	304	336	464	784	312	296	136	496	368	336	560	384	256	336	192	312	200	520	368	456	208	328	320	344	320	400
hsa-miR-488	320	240	240	208	464	128	600	16	192	472	224	80	360	272	440	552	344	320	256	280	304	464	696	272	224	80	520	240	304	368	424	248	320	224	240	224	352	416	88	160	344	264	176	304	288
hsa-miR-199a-3p	3057	1040	2225	1472	3505	1008	1696	504	920	1048	1088	576	720	864	1168	4681	1905	1672	1168	744	776	904	3649	2905	2553	304	1112	1921	1712	1952.5	1104	1224	936	864	848	1168	760	1184	7514	1232	2033	704	10562.5	2081	320
hsa-miR-4268	368	336	240	256	480	176	600	160	328	472	336	192	480	312	608	496	416	512	320	352	336	480	736	344	376	112	512	304	352	472	408	288	336	184	360	240	384	384	192	264	320	336	368	312	256
hsa-miR-660	528	336	552	352	720	200	672	192	384	544	408	232	464	440	664	888	496	624	480	504	416	488	744	536	440	168	616	528	464	568	512	416	424	248	432	304	392	456	376	256	400	320	720	400	328
hsa-miR-3162	352	304	432	1440	592	232	600	200	480	544	360	232	456	296	760	1328	504	544	640	296	320	640	1024	504	728	96	504	608	488	864	752	216	336	312	304	416	720	560	1608	248	512	384	624	416	384
hsa-miR-494	384	320	264	264	496	128	552	152	280	472	256	176	400	280	392	544	440	568	328	376	360	408	776	392	344	144	592	352	328	392	384	256	320	144	336	216	368	NA	208	176	384	296	232	256	352
hsa-life-36-3p	264	304	216	192	496	104	568	184	232	480	192	96	416	256	392	464	480	352	224	296	240	408	672	272	296	120	488	208	264	336	336	264	312	152	352	256	288	NA	96	144	280	216	128	224	288
hsa-miR-18b*	360	336	232	224	512	136	552	168	336	432	248	160	400	328	592	560	432	352	336	376	280	464	704	288	344	136	528	304	264	488	416	256	336	200	400	240	344	NA	160	232	320	304	296	312	400
hsa-miR-1292	328	352	216	344	560	160	680	216	424	496	352	184	432	400	496	480	472	496	352	352	360	488	760	304	328	96	520	304	384	496	544	264	312	232	376	208	376	384	160	208	336	256	224	352	352
hsa-miR-518f	360	320	296	288	NA	248	568	208	368	480	352	208	432	328	480	552	432	368	432	392	400	416	728	304	368	104	512	304	400	272	432	352	384	200	344	216	360	424	144	176	320	240	288	272	336
hsa-miR-1202	624	664	560	656	576	400	640	496	600	480	576	496	424	536	880	616	536	656	672	720	488	632	808	592	632	184	528	688	664	480	552	640	568	344	680	304	656	464	416	432	544	496	544	544	416
hsa-life-12-5p	392	344	320	320	496	168	632	168	312	472	288	256	408	320	544	552	472	352	400	392	312	424	720	368	384	136	480	320	368	368	432	336	368	264	344	208	304	456	184	224	304	296	216	360	320
hsa-miR-211	256	208	184	200	456	72	480	96	176	408	200	120	352	240	352	528	456	296	304	288	280	480	656	288	184	96	544	192	272	408	424	280	248	160	272	224	288	352	152	160	288	184	112	240	320
hsa-miR-548j	304	264	264	208	464	96	648	120	272	472	224	128	376	256	400	512	368	416	416	240	240	400	648	288	208	112	504	240	240	376	344	272	264	184	336	200	320	400	80	128	352	280	104	200	320
hsa-miR-518e	352	352	240	240	472	152	592	256	320	520	296	296	376	336	496	512	456	528	496	400	320	400	696	320	344	144	472	360	352	320	408	288	304	184	384	272	336	416	112	208	360	288	224	272	352
hsa-miR-573	304	304	240	272	544	120	608	176	312	488	280	192	456	304	480	496	464	456	416	352	288	416	664	304	312	104	536	352	304	352	472	272	328	216	288	224	360	432	152	208	312	320	232	288	288
hsa-miR-665	368	464	336	560	536	192	592	288	352	512	336	272	400	360	592	592	480	496	608	376	360	448	728	416	472	144	512	416	384	352	400	352	352	312	488	224	472	336	600	248	368	272	288	352	384
hsa-miR-30d*	288	312	272	280	544	192	592	184	304	424	288	192	440	248	496	592	424	336	512	352	256	408	680	296	256	168	544	320	328	304	368	280	256	232	304	176	360	488	120	200	304	240	208	344	352
hsa-miR-3148	288	248	224	272	480	128	528	168	288	448	240	160	368	280	624	488	440	320	560	352	256	392	624	336	280	56	528	256	288	520	368	248	216	256	320	224	312	360	240	176	280	208	160	280	336
hsa-miR-4324	480	320	336	240	640	160	560	184	272	480	320	208	424	352	608	744	480	464	720	392	NA	456	808	400	512	160	528	352	368	528	440	336	256	256	352	240	400	432	448	240	480	NA	688	384	352
hsa-miR-24-1*	376	376	296	272	576	208	560	232	360	528	408	272	400	448	584	584	408	496	528	480	NA	416	648	424	392	152	544	480	360	368	488	360	336	264	488	248	360	504	216	272	328	NA	456	400	384
hsa-miR-3124	472	560	352	432	528	288	576	416	448	512	512	384	384	456	816	624	528	840	544	600	NA	488	720	480	712	136	568	496	456	376	528	520	448	344	464	224	488	336	272	272	408	400	456	512	384
hsa-miR-501-3p	552	536	472	400	560	272	568	312	504	616	648	368	432	536	784	672	448	816	640	744	NA	464	712	576	664	96	600	640	552	336	496	600	488	320	536	272	552	416	240	360	528	464	512	424	432
hsa-miR-106a*	528	544	392	256	512	232	536	352	416	576	504	328	520	488	624	512	432	648	448	640	NA	512	680	464	608	160	512	520	520	368	496	512	424	352	520	296	464	424	136	336	384	376	440	384	368
hsa-miR-1255a	304	336	296	272	448	144	480	224	312	448	392	184	416	376	336	544	416	552	400	480	NA	416	808	352	496	112	496	344	400	264	456	408	432	256	376	248	408	440	144	232	336	312	176	312	344
hsa-miR-935	320	272	224	224	464	112	528	144	264	400	320	136	400	288	520	480	448	416	304	304	NA	424	584	352	320	128	488	280	264	312	456	288	272	232	272	208	344	528	152	240	336	216	168	312	336
hsa-miR-520g	256	320	224	224	464	136	600	144	240	432	248	160	336	288	520	512	416	400	272	336	328	432	624	272	200	80	528	248	280	384	432	280	256	328	328	160	384	488	128	144	272	328	144	328	272
hsa-miR-1270	288	264	280	256	520	80	568	144	224	464	208	176	400	296	544	480	432	360	240	232	312	424	624	344	352	128	488	224	256	352	368	296	224	160	240	184	320	368	136	112	360	280	96	256	288
hsa-miR-154	304	256	224	240	536	72	528	144	192	416	224	56	344	272	384	480	504	336	224	224	336	376	600	264	336	88	456	224	208	296	360	200	192	184	224	216	288	408	96	112	256	160	112	256	296
hsa-miR-1297	352	264	224	224	480	152	504	120	240	416	272	176	368	336	528	560	400	368	272	376	384	400	568	296	320	128	472	240	328	280	392	280	320	224	304	216	328	480	128	192	352	224	160	288	344
hsa-miR-1285	448	496	384	496	512	296	536	312	408	512	432	296	384	464	800	600	576	608	496	488	368	512	688	456	528	144	504	416	464	392	472	448	416	312	440	256	488	528	744	240	472	384	360	536	424
hsa-miR-497	2017	880	2041	528	2433	1008	1472	416	928	920	1064	600	544	960	1168	2561	576	1472	960	1032	600	800	1088	2097	984	280	680	1856	1808	1824	600	1144	672	536	872	784	720	704	1176	816	976	856	2969	1104	480
hsa-miR-24-2*	536	464	408	344	560	376	592	264	472	544	536	296	432	448	728	840	464	696	512	568	376	440	720	504	544	192	512	520	472	448	544	440	408	352	376	312	640	552	456	352	584	392	488	424	400
hsa-miR-411*	384	344	272	272	488	160	512	232	304	600	336	168	400	328	432	544	440	536	288	352	296	432	624	352	352	168	512	328	336	336	488	352	320	208	368	272	NA	424	176	224	400	312	280	344	336
hsa-miR-3201	288	288	256	240	432	120	576	224	280	440	248	168	448	312	352	528	448	552	304	400	296	480	568	320	272	128	496	NA	304	264	360	288	288	192	352	216	NA	456	88	192	384	240	184	320	368
hsa-miR-2113	280	256	200	248	480	112	528	128	320	480	232	192	384	264	656	576	400	536	264	248	296	432	672	280	248	56	528	256	272	304	360	304	256	168	304	208	NA	448	128	176	392	216	224	264	320
hsa-life-26-3p	352	376	344	264	408	152	560	128	280	448	352	160	432	304	576	608	400	488	432	464	400	448	600	352	360	160	456	328	360	264	384	368	320	216	336	240	NA	416	152	232	360	288	168	360	352
hsa-miR-1909*	392	360	272	256	552	216	496	248	NA	560	304	200	456	368	712	560	480	NA	472	368	336	448	640	360	416	96	496	352	344	352	384	288	264	224	304	256	376	432	352	232	424	216	232	344	336
hsa-life-32	384	320	320	232	504	184	592	160	NA	448	360	256	472	360	696	544	480	456	432	408	NA	432	632	400	336	112	520	344	336	392	360	344	344	224	320	184	360	392	152	272	336	272	192	280	320
hsa-miR-139-3p	400	368	304	288	464	176	528	224	NA	504	376	216	432	384	720	544	456	480	424	544	NA	472	648	320	400	112	480	368	424	352	336	376	336	224	368	264	440	368	192	184	392	240	176	344	320
hsa-miR-19b-1*	400	336	312	256	528	120	536	160	NA	456	368	168	432	280	576	576	512	376	400	400	256	368	664	320	288	144	448	376	312	208	360	240	240	240	344	280	360	448	136	168	272	224	208	360	296
hsa-miR-3120	520	632	544	368	560	376	552	384	NA	560	696	440	464	552	848	712	480	768	736	664	320	496	728	576	704	176	544	688	584	512	600	648	608	368	568	344	544	448	344	360	512	400	512	464	416
hsa-miR-92b*	424	416	360	752	520	200	544	272	NA	592	416	208	368	392	784	712	520	592	656	408	376	480	856	464	424	128	512	464	424	480	448	384	336	224	488	320	536	416	840	168	440	304	320	472	352
hsa-miR-96	448	416	288	416	464	152	512	256	NA	512	416	192	464	384	672	536	448	496	528	512	376	400	696	384	464	112	512	424	416	312	448	384	456	248	360	288	400	512	400	240	448	496	376	368	368
hsa-miR-4288	352	264	240	264	432	184	504	192	NA	496	240	176	416	264	640	560	504	280	400	288	264	416	640	288	312	120	528	256	272	272	440	328	248	160	288	200	328	592	136	192	280	352	160	296	320
hsa-miR-199b-5p	432	272	240	232	504	208	568	112	NA	512	272	152	464	304	656	640	456	304	448	368	384	480	800	368	312	128	520	256	296	384	432	240	288	304	368	224	336	520	256	200	368	320	448	304	336
hsa-miR-412	320	320	192	272	496	136	504	160	320	472	248	120	400	256	592	576	416	432	416	352	360	432	640	328	288	96	496	280	264	352	360	328	320	176	328	200	312	440	208	232	384	320	264	328	336
hsa-miR-4261	1200	720	832	1176	1416	336	888	264	528	1008	808	280	680	864	784	3665	1032	1016	1136	736	824	656	1736	1512	5145	224	1168	816	808	1112	976	792	848	528	664	1152	880	848	2033	808	2401	464	1248	648	688
hsa-miR-27a*	448	352	368	304	480	160	600	192	416	544	432	240	416	368	656	784	416	464	440	400	304	456	672	416	296	96	512	392	464	304	408	384	352	232	320	216	344	640	256	216	352	328	240	432	320
hsa-miR-509-3p	256	264	248	248	464	176	592	96	248	528	200	96	416	256	616	560	440	368	280	296	576	416	656	288	232	96	480	264	272	312	336	232	224	176	248	256	336	528	160	160	320	272	160	344	312
hsa-miR-125b-2*	272	296	240	256	512	248	560	200	280	480	280	192	384	336	688	560	488	408	392	344	432	432	608	344	368	112	504	344	320	288	456	304	296	224	320	248	384	568	192	224	336	248	176	384	304
hsa-miR-3134	328	312	240	256	408	160	560	184	320	504	328	128	400	280	688	528	456	384	400	432	360	392	592	368	264	112	512	352	280	320	376	352	240	248	384	248	376	504	136	224	360	256	160	320	320
hsa-miR-1908	1440	624	1568	992	1424	464	776	544	1232	944	688	616	528	848	1488	1808.5	664	2049	792	880	784	784	1944	1240	1384	232	800	1889	1080	1776	616	1088	640	472	1953	640	792	544	1736	640	1304	480	1168	1056	568
hsa-miR-1238	392	192	224	344	576	144	624	200	288	704	184	184	464	200	672	576	480	416	368	248	360	480	680	336	360	112	472	240	216	480	424	320	240	192	304	352	432	560	1512	288	304	376	856	376	384
hsa-miR-3143	368	336	224	328	480	208	504	216	304	536	328	200	416	328	712	496	456	424	432	400	304	384	656	336	304	136	528	336	320	272	448	328	320	192	352	296	464	456	120	160	304	288	224	336	336
hsa-miR-518b	360	352	248	232	496	184	512	200	296	560	344	232	416	352	720	544	472	416	464	368	352	424	656	352	416	128	480	352	344	336	408	432	352	272	304	296	640	488	160	248	320	368	256	392	336
hsa-miR-139-3p	296	392	288	296	480	192	520	272	392	640	336	240	472	360	656	544	464	496	416	368	360	440	632	336	344	128	560	384	392	336	376	432	344	184	416	328	432	424	144	232	400	368	160	360	272
hsa-miR-320d	448	336	384	384	576	256	576	160	352	576	368	168	416	320	640	736	528	488	416	336	336	432	712	480	528	96	536	432	496	416	632	328	320	248	312	344	440	480	384	224	416	368	256	448	416
hsa-miR-142-5p	776	440	416	408	632	272	624	208	464	704	568	304	496	512	720	1840.5	632	576	704	592	376	496	880	544	640	152	832	592	560	432	456	464	400	312	400	368	480	528	2145	296	776	464	976	552	336
hsa-miR-466	4425	576	544	2001	1272	464	1168	672	2881	2449	616	816	656	720	1056	2705	592	832	1640	696	536	1200	1320	1536	1264	144	544	800	448	2369	688	816	496	640	840	640	640	848	8818	1576	5409	832	4033	1760	1120
hsa-miR-1203	664	544	496	576	544	400	608	400	512	696	608	512	464	536	928	760	544	632	648	616	464	544	736	584	544	144	536	576	504	448	520	520	496	376	640	392	576	456	512	416	608	448	448	480	384
hsa-miR-143*	544	456	416	472	592	264	576	320	560	616	544	376	448	496	736	584	480	616	584	536	408	472	656	488	480	136	600	480	528	416	480	472	392	312	536	296	536	544	280	320	456	344	240	416	368
hsa-miR-548j	336	248	240	232	480	184	560	128	208	528	200	136	384	280	456	544	488	320	320	304	344	368	640	304	272	96	496	272	304	296	400	272	344	176	224	368	392	448	88	128	400	224	128	328	336
hsa-miR-340	496	384	392	464	664	256	608	152	424	608	456	216	496	352	488	904	488	512	520	536	392	480	704	512	560	144	584	480	440	392	416	416	368	304	400	352	NA	NA	648	312	528	272	384	376	416
hsa-miR-4329	304	272	288	320	536	152	592	152	312	560	352	240	416	336	464	616	456	352	384	352	408	432	632	288	288	104	584	224	336	328	400	272	280	192	296	304	448	NA	112	144	400	232	208	368	352
hsa-miR-1204	320	272	232	224	496	160	576	200	320	576	256	88	400	296	424	512	448	NA	400	240	328	512	648	320	304	96	520	288	272	480	336	272	280	200	248	296	416	536	192	176	336	224	128	328	344
hsa-miR-127-3p	296	360	288	336	472	224	552	224	352	552	304	168	464	328	592	608	456	NA	368	352	360	448	800	336	336	112	600	296	328	264	400	288	296	192	336	328	480	480	312	232	408	296	240	312	312
hsa-miR-4295	384	392	256	280	528	208	512	208	304	560	280	200	480	296	624	560	456	424	368	440	336	472	608	416	352	96	536	320	376	352	408	352	344	208	336	360	424	560	144	176	408	272	144	416	320
hsa-miR-522	288	248	200	240	504	96	560	152	256	560	200	176	400	248	480	520	424	304	544	320	272	368	600	272	240	96	480	192	224	296	400	216	288	160	184	344	416	432	96	160	304	176	128	NA	288
hsa-life-20-5p	384	304	280	320	512	120	584	168	320	616	304	192	464	232	544	600	504	432	528	352	288	472	624	336	360	96	528	288	280	208	424	272	336	192	272	344	384	424	192	160	368	192	176	424	320
hsa-miR-30c-2*	360	328	288	224	488	120	616	176	256	544	352	176	464	240	624	584	520	504	472	320	352	464	640	352	288	80	528	320	328	344	448	320	280	160	336	416	336	416	152	216	416	232	88	384	344
hsa-miR-575	472	472	448	544	544	304	608	384	496	640	512	304	464	392	808	648	608	592	680	608	480	512	728	480	552	160	552	528	464	448	416	528	424	400	552	376	544	448	488	312	704	432	408	448	384
hsa-miR-1914*	520	504	432	544	504	320	576	288	544	624	560	280	456	480	736	696	584	704	688	616	536	584	784	480	456	128	600	576	496	376	464	448	472	336	440	416	576	400	536	264	520	336	216	544	408
hsa-miR-590-5p	448	432	336	368	512	312	608	272	344	608	488	280	464	368	736	592	456	536	656	664	448	480	680	384	336	160	512	416	368	344	456	400	400	248	344	392	472	480	320	288	400	288	312	432	360
hsa-miR-150*	336	368	368	560	528	232	560	272	472	592	384	232	448	408	688	712	512	464	584	400	392	560	736	384	480	104	560	384	384	344	416	368	352	248	304	368	504	472	488	248	432	272	224	496	352
hsa-miR-891a	504	488	352	432	512	288	616	264	496	680	552	376	496	408	784	608	496	592	728	576	472	464	680	448	544	128	592	448	352	424	344	528	408	384	456	360	496	504	456	416	656	448	488	368	432
hsa-miR-151-3p	720	432	480	512	896	480	648	296	408	736	488	304	528	368	848	1640	696	712	880	472	440	456	904	744	1040	160	608	600	560	528	600	512	464	416	416	416	568	536	1064	296	664	312	800	496	472
hsa-life-11	400	392	320	296	528	168	592	232	384	608	432	192	472	352	640	560	456	464	496	480	376	544	600	400	400	144	632	472	312	336	400	384	352	160	376	344	408	400	160	280	448	304	248	360	360
hsa-miR-1227	736	336	368	336	608	256	608	272	368	912	328	280	496	368	736	736	520	392	512	400	432	496	728	440	528	136	544	472	392	464	448	256	416	280	376	416	448	496	680	456	832	432	1280	536	488
hsa-miR-1207-3p	400	368	272	304	600	272	608	184	320	632	312	304	520	392	656	608	464	440	512	352	488	528	752	424	400	96	592	576	352	392	584	384	464	240	328	448	432	576	232	216	488	272	264	432	384
hsa-miR-27b	6297.5	1792	3457	2537	7386	2441	2577	496	1008	2729	1712	1032	1216	1808.5	2553	9010	1496	2985	2033	1592	1880.5	1440	8546	7538	3081	728	1496	3073	3321	5137	2153	2289	1704	1456	1560	2057	1456	1352	10795	3233	3281	1568	8026	2353	1464
hsa-let-7b	1752	592	1752	1192	1400	592	968	328	664	936	752	304	592	640	1760	2241	752	1096	848	464	704	592	1040	1640	856	240	776	1376	1256	1600	624	904	560	544	864	592	720	552	2153	816	736	672	3041	1040	424
hsa-miR-3191	400	392	344	512	496	240	608	176	416	720	472	264	480	400	560	752	472	560	672	504	352	552	744	432	448	112	544	448	360	352	432	312	392	304	320	432	416	448	400	256	480	304	288	368	416
hsa-miR-495	456	432	336	288	528	240	672	192	408	640	424	248	448	408	504	544	600	416	552	536	384	480	704	384	400	80	600	424	416	352	416	400	440	224	336	392	400	448	160	NA	456	232	224	400	408
hsa-miR-548x	376	360	320	352	512	184	608	160	352	608	408	168	448	440	576	592	504	496	472	536	344	448	672	376	416	96	552	472	296	304	432	368	432	232	368	360	360	464	112	216	368	264	160	392	352
hsa-miR-374b*	336	312	224	256	520	200	608	128	304	576	336	192	480	424	560	592	448	328	400	424	352	480	616	320	320	128	528	368	272	352	424	264	424	176	256	328	320	496	120	128	384	280	144	344	392
hsa-miR-22*	360	288	264	320	528	176	560	160	264	592	352	104	384	304	624	592	496	496	432	384	368	464	728	384	504	112	608	360	296	320	368	256	312	160	248	376	336	552	456	168	480	400	312	384	336
hsa-miR-190b	320	272	248	256	416	112	536	128	288	616	328	152	448	224	528	560	496	432	288	336	320	496	664	312	360	64	496	232	240	296	368	240	312	128	184	328	352	528	88	144	384	288	120	352	336
hsa-miR-320d	544	320	416	408	576	280	640	168	336	656	416	128	496	328	576	672	528	576	504	384	416	488	752	512	520	88	592	552	464	352	496	352	376	256	280	368	448	432	416	240	528	280	216	496	496
hsa-miR-665	448	440	400	848	520	256	632	336	416	656	480	240	552	288	784	672	552	592	656	464	NA	528	760	400	448	96	552	408	456	368	520	408	400	304	384	440	528	512	1056	272	584	360	232	464	400
hsa-miR-215	560	336	304	352	552	192	592	232	376	664	376	200	496	232	640	624	520	576	560	520	NA	488	624	352	1000	144	536	432	352	328	648	400	352	256	288	384	448	560	232	256	496	328	176	448	384
hsa-miR-654-5p	568	592	512	616	592	416	608	352	688	640	704	392	480	512	664	656	552	792	944	784	NA	592	776	592	584	184	640	720	616	368	544	576	544	432	520	464	608	568	448	352	NA	384	312	496	448
hsa-miR-1224-5p	416	328	336	744	520	256	608	224	368	720	424	208	544	400	704	856	528	432	624	344	NA	640	928	464	448	112	592	432	408	520	568	328	352	336	272	464	NA	608	2209	240	NA	NA	392	512	368
hsa-miR-643	488	312	288	424	608	208	696	256	336	656	424	184	472	256	624	624	520	464	672	480	392	496	720	416	336	88	584	736	376	352	816	336	344	288	272	400	NA	608	280	216	456	NA	168	408	344
hsa-miR-337-5p	504	360	352	376	624	224	656	208	368	640	464	216	520	296	672	704	528	512	608	576	384	496	712	432	352	192	656	664	344	352	344	352	400	272	336	400	NA	608	264	288	NA	NA	240	432	352
hsa-miR-519c-5p	608	384	352	448	528	480	624	400	480	752	472	400	464	384	720	624	512	576	720	504	400	528	792	384	464	160	592	576	440	312	400	440	432	304	384	432	NA	480	312	336	472	352	288	496	448
hsa-miR-193b*	424	264	304	496	536	272	576	216	328	632	328	144	544	248	672	648	576	416	512	320	400	544	752	344	448	168	576	712	336	432	376	240	368	304	232	448	NA	480	464	216	504	184	224	496	400
hsa-miR-649	336	312	240	320	456	152	568	208	328	704	320	152	528	240	560	608	512	528	424	400	400	448	664	320	320	160	560	536	312	352	408	280	304	176	240	400	NA	504	200	200	384	232	112	400	352
hsa-miR-219-1-3p	336	280	248	352	448	112	632	184	320	624	328	160	512	280	488	608	528	496	512	408	400	528	744	320	352	104	592	NA	320	272	384	288	336	240	288	384	NA	576	192	192	440	240	160	384	336
hsa-let-7g*	456	376	416	448	560	368	648	344	488	656	568	336	576	376	832	584	544	624	600	600	440	544	728	360	400	144	608	560	464	408	456	448	424	272	416	440	NA	544	272	320	NA	368	280	424	408
hsa-miR-374a*	344	304	296	320	544	208	616	144	320	688	304	216	520	304	656	608	512	472	448	472	400	496	656	304	256	112	568	432	272	320	432	328	336	232	280	328	456	600	208	176	NA	304	160	400	336
hsa-miR-595	760	904	1920.5	4313	680	824	864	688	512	1184	528	432	1256	344	4657	1232	744	776	1969	464	1936.5	1088	1072	1160	576	184	656	816	992	2649	656	632	536	600	376	744	2609	568	12515	560	776	512	1152	512	592
hsa-miR-1229	2513	472	576	2505	1376	1128	1136	1857	1520	4057	512	1432	928	352	2617	1504	760	1264	1664	576	720	1592	1296	1104	1640	128	776	1024	440	2929	688	672	520	656	952	576	800	944	17588	2449	4705	1080	8546	976	1824
hsa-miR-224	416	352	344	344	584	256	752	208	320	704	400	216	536	256	688	648	600	576	528	464	432	544	744	368	312	144	616	NA	416	360	432	416	376	264	376	384	432	624	216	264	504	536	168	456	368
hsa-miR-504	448	368	304	376	544	264	760	296	344	624	392	240	536	312	624	664	560	568	552	480	464	592	768	416	360	112	600	432	320	456	440	296	400	288	312	448	432	608	176	240	456	NA	128	416	368
hsa-miR-30c	6393.5	800	2697	1192	5953	1832	3105	480	1368	2209	2249	568	1432	1176	1480	7410	1424	3033	1616	1600	1056	2017	3601	4657	3089	368	1600	3345	1456	5097	1240	2361	936	1360	1520	1472	1088	1152	3921	2281	2945	NA	3745	1664	992
hsa-miR-4311	376	328	352	400	624	272	608	312	360	648	400	224	528	280	680	712	520	560	560	440	432	560	832	448	384	128	616	608	368	408	424	392	360	296	336	400	512	552	424	304	608	520	272	384	360
hsa-miR-143	30727	6297.5	23373	6658	15556	7810	7554	2593	9354	4321	14355	2809	3009	10498	5441	30031	3073	16308	7578	12131	3857	7314	13795	31231	8066	3233	6442	19765	13171	20413	6762	14331	1216	4457	5073	14059	4897	2745	17828	17500	17076	3273	15316	10595	1248
hsa-miR-4277	632	552	536	568	640	528	752	488	664	760	760	512	592	464	880	656	624	800	792	848	512	608	776	528	408	152	680	NA	448	392	464	552	496	432	576	448	656	680	368	456	512	352	432	464	448
hsa-miR-520a-3p	320	288	288	296	544	240	704	216	336	704	368	160	560	400	528	568	552	400	568	488	336	544	728	328	248	120	520	NA	272	376	384	296	360	208	288	360	336	672	152	208	464	208	152	392	368
hsa-life-31-3p	400	368	352	408	576	400	696	336	432	720	488	328	624	520	696	640	584	560	656	544	456	560	760	416	360	128	600	488	424	408	440	360	432	336	368	384	520	664	224	304	544	288	304	456	384
hsa-miR-556-3p	296	328	240	288	624	104	656	256	336	656	368	176	544	240	528	576	528	448	512	456	336	464	728	288	280	128	632	432	288	288	480	272	384	224	296	424	368	544	176	176	448	240	120	400	392
hsa-miR-384	472	360	352	400	560	288	768	304	440	672	528	304	592	320	664	648	584	616	608	640	408	536	728	416	344	176	608	792	368	376	800	400	480	288	384	336	448	592	240	304	464	248	312	432	400
hsa-miR-3144-3p	456	240	248	272	592	184	672	96	232	688	328	144	528	264	560	608	568	344	NA	368	384	488	728	288	232	96	656	400	264	352	448	232	400	176	296	408	360	576	96	176	480	224	160	376	360
hsa-miR-1308	408	360	472	400	672	392	784	408	240	768	424	272	624	336	1296	624	568	464	NA	504	600	720	808	472	352	96	672	NA	408	616	504	360	416	384	352	408	664	624	752	280	520	248	240	432	408
hsa-miR-1182	392	336	496	840	680	608	768	368	368	864	464	248	768	304	1408	776	512	608	NA	408	632	896	976	536	576	176	672	768	424	672	472	304	392	320	360	480	888	NA	2001	304	640	216	528	640	448
hsa-miR-3155	680	688	536	752	784	608	800	640	720	880	760	1048	752	544	1096	696	720	832	888	912	584	768	856	632	528	144	632	848	584	432	560	624	616	504	624	536	696	NA	424	496	880	384	408	592	504
hsa-miR-181c	904	408	704	608	1872.5	736	1376	368	464	1128	624	376	856	488	1032	1168	736	1072	864	576	536	952	976	992	624	176	704	1024	552	1080	656	536	512	456	544	480	464	720	1056	544	712	432	1112	616	464
hsa-miR-196b*	880	576	528	512	760	640	832	592	576	1008	600	504	688	472	1096	768	672	944	944	800	576	632	880	608	576	96	688	768	480	576	504	552	544	488	560	464	560	728	512	584	1192	456	664	608	624
hsa-miR-155	768	472	688	424	936	328	1616	336	352	1256	464	272	928	488	480	960	880	672	992	456	368	800	1192	760	616	224	992	512	880	728	616	384	512	312	480	376	448	608	1712	296	816	360	888	504	304
hsa-miR-186*	448	368	288	304	648	192	1136	240	368	840	384	NA	408	288	352	528	544	640	368	472	320	560	864	400	312	184	576	408	384	704	496	384	416	240	472	320	416	328	160	248	336	432	184	360	336
hsa-miR-346	416	384	304	400	736	296	1136	256	352	800	456	184	448	416	384	544	480	560	400	464	336	656	864	384	408	128	640	408	448	528	544	336	304	224	480	320	448	384	576	256	392	400	272	496	376
hsa-miR-129-5p	272	200	224	304	592	216	1088	192	256	680	192	88	448	336	272	528	488	392	352	256	240	672	856	296	296	120	616	296	368	480	408	224	256	232	352	240	304	336	184	192	320	448	104	336	304
hsa-miR-612	480	384	304	400	600	320	1136	288	400	744	448	216	448	464	384	560	480	616	448	576	424	752	832	384	472	144	592	512	392	704	512	400	336	272	496	256	592	352	416	272	464	360	200	432	352
hsa-miR-571	432	320	240	344	616	184	1040	176	432	680	424	192	448	472	368	496	624	536	432	448	NA	640	880	400	352	128	584	400	376	600	456	384	304	192	464	256	376	320	176	256	368	NA	208	392	352
hsa-miR-4293	768	632	512	648	696	336	1264	440	592	952	680	464	512	720	704	808	880	912	640	752	392	768	1024	776	896	192	576	800	560	888	632	560	488	440	688	448	704	432	416	464	936	NA	536	NA	416
hsa-miR-548d-3p	360	288	240	256	560	176	1056	200	344	688	320	152	416	392	224	512	656	456	296	368	288	552	896	352	360	104	576	344	336	928	560	288	232	256	440	328	304	336	96	264	488	288	184	328	368
hsa-miR-96*	520	488	352	352	640	304	1112	304	504	752	536	200	480	472	400	592	504	752	552	616	312	672	912	504	416	176	656	600	416	656	656	480	464	336	568	264	504	376	176	336	392	384	352	544	368
hsa-miR-604	400	336	272	312	632	224	976	232	352	656	440	216	448	408	312	544	496	536	408	496	304	768	864	432	424	120	624	424	352	688	616	400	384	232	488	296	408	368	176	288	416	368	200	400	344
hsa-miR-3139	496	400	288	384	592	192	1008	248	448	752	512	176	448	456	400	448	488	616	464	624	280	752	856	512	520	160	656	504	448	704	632	448	392	296	504	344	384	336	184	312	352	336	248	408	352
hsa-miR-513a-5p	336	272	224	224	560	136	968	240	336	600	312	104	432	304	288	480	496	424	296	312	256	608	880	336	280	120	504	304	272	496	480	272	248	240	384	216	352	304	224	216	336	320	128	360	384
hsa-let-7e	1600	408	832	800	1696	400	1200	208	480	1016	608	192	664	600	800	1872.5	688	896	816	464	552	800	1312	1088	1392	272	872	1056	816	1296	584	704	512	608	568	496	616	640	1664	720	1160	432	3609	864	480
hsa-miR-574-3p	11491	2417	5209	8586	5641	864	3809	1344	3481	7586	3945	1472	1744	2641	3169	8082	2217	4361	4993	2497	2129	4913	3409	4833	5217	1096	1504	3241	2785	9506	3625	2513	2065	2593	1840	4137	2385	2305	13987	2657	8906	3177	7442	3921	3137
hsa-miR-101*	368	344	264	304	528	192	960	256	320	640	336	184	440	352	464	560	440	464	384	424	392	560	864	304	272	128	560	344	344	472	480	288	288	240	464	248	336	296	152	248	368	272	224	336	352
hsa-life-19-5p	416	456	368	320	560	224	880	272	384	688	416	240	448	496	496	528	496	536	400	560	360	584	800	416	416	96	528	400	392	584	512	416	368	304	496	368	352	344	152	216	360	368	192	400	360
hsa-miR-205	336	648	256	456	720	184	992	192	272	2633	288	NA	1040	448	336	672	1969	392	352	312	1152	576	4193	392	496	128	664	304	416	520	456	256	240	1424	504	320	1184	384	232	272	976	304	1761	400	592
hsa-miR-1910	352	272	256	488	520	224	928	280	328	640	320	192	448	312	432	600	392	392	440	312	336	608	872	328	240	128	576	240	352	688	408	272	232	192	424	208	384	336	544	288	432	304	328	352	392
hsa-miR-4260	368	352	288	368	496	256	912	304	392	544	376	184	400	408	544	576	464	472	472	440	304	624	848	384	448	168	576	368	400	496	464	344	248	288	448	256	304	408	232	288	384	304	304	432	360
hsa-miR-1538	416	384	336	408	560	296	912	352	376	736	432	320	448	488	720	584	512	504	472	424	360	624	864	408	400	96	624	432	480	688	592	424	352	304	520	256	520	360	352	256	432	376	360	496	440
hsa-miR-1975	3489	1064	1368	1312	2177	720	1848.5	1024	1320	3825	1176	760	1416	896	1040	2281	2417	944	1152	904	1160	1152	2545	1672	3489	240	1776	1184	1120	2633	2249	960	1376	968	784	608	1160	1696	2193	1576	6209	1848	3801	1969	1280
hsa-miR-139-3p	432	384	320	320	568	224	840	288	344	752	NA	216	400	528	488	544	416	568	464	432	240	576	848	384	520	152	576	472	464	512	448	448	304	288	NA	272	408	336	160	264	384	272	200	416	320
hsa-miR-520c-5p	608	368	328	336	528	272	848	336	440	584	384	NA	464	424	592	528	416	488	464	536	336	496	840	480	480	168	592	400	416	576	496	384	304	336	NA	272	456	384	248	296	400	320	320	416	352
hsa-miR-411	448	312	264	296	512	160	816	216	344	560	376	160	400	336	368	608	440	376	352	376	304	448	848	336	272	104	528	320	304	480	448	248	256	296	NA	224	336	352	216	208	416	240	192	352	320
hsa-miR-1267	368	208	264	216	480	176	776	176	240	560	256	184	416	304	352	528	520	336	448	344	272	472	784	320	272	88	512	288	336	560	368	272	208	168	400	224	304	320	128	224	NA	248	160	352	288
hsa-miR-767-5p	496	448	368	448	592	280	808	336	432	624	480	312	416	592	624	632	496	536	608	504	312	544	816	464	472	144	568	512	384	600	560	432	416	352	688	256	520	352	208	256	536	408	400	496	416
hsa-miR-2909	560	320	288	304	568	192	872	200	288	568	336	256	440	NA	480	568	376	456	512	384	208	512	832	352	416	96	560	344	400	528	456	304	320	288	432	288	440	384	192	192	528	280	304	400	336
hsa-miR-766	4801	1096	1072	7938	2049	576	1392	1184	1432	NA	640	872	816	608	2433	3689	592	712	3129	592	808	1993	1312	1392	3089	224	640	928	704	4049	880	576	464	1312	864	664	1480	1016	13139	1520	8306	1632	6922	1816	1824.5
hsa-miR-27a*	560	328	368	336	512	248	864	192	464	608	440	128	424	464	488	784	480	464	544	416	312	592	768	464	352	160	544	368	432	416	416	288	304	232	496	272	336	320	232	272	352	296	288	432	336
hsa-miR-377*	328	248	208	224	432	168	768	160	264	680	208	120	424	304	336	504	448	312	376	304	224	528	752	256	256	104	560	208	272	408	448	264	192	192	352	192	320	328	144	160	288	256	144	320	304
hsa-miR-409-3p	272	256	216	272	464	168	768	176	240	680	248	80	360	344	320	496	480	240	400	280	264	496	872	280	272	104	504	240	368	480	416	168	264	240	368	208	352	264	176	128	344	240	168	304	328
hsa-miR-373	272	224	280	184	536	184	736	160	232	560	248	88	408	352	288	544	448	256	352	264	288	520	752	320	240	136	520	256	304	576	352	256	184	176	304	256	336	272	168	128	296	224	144	264	328
hsa-miR-567	320	272	208	264	512	144	808	192	328	496	320	152	344	384	280	544	472	344	448	328	248	520	776	336	256	96	552	280	392	432	448	240	296	216	448	256	352	288	152	192	352	208	192	264	304
hsa-miR-589*	312	336	240	272	432	192	656	192	312	544	320	208	368	384	352	544	448	288	NA	408	304	424	792	360	312	160	528	304	368	720	416	304	288	288	432	208	424	336	184	176	384	312	256	336	320
hsa-life-20-5p	320	296	272	288	496	128	688	192	336	512	328	64	400	368	336	600	464	344	NA	336	304	616	784	320	296	144	528	312	336	440	416	296	280	208	432	240	384	304	168	160	352	232	160	336	264
hsa-miR-548v	376	384	256	224	528	176	736	232	352	512	408	96	384	376	344	552	440	472	NA	472	336	488	848	392	376	192	576	384	368	592	464	360	288	288	464	256	384	336	104	280	336	304	224	352	328
hsa-miR-876-5p	312	256	208	224	456	80	736	128	248	464	240	152	368	352	296	544	432	384	304	344	224	536	768	352	240	128	528	224	304	400	416	256	256	192	416	208	320	344	168	160	320	208	184	248	328
hsa-miR-3179	256	240	224	240	400	168	640	136	240	448	272	64	392	304	368	456	440	336	272	320	288	416	816	288	296	136	544	288	304	624	384	256	192	160	432	224	360	280	104	144	304	208	144	280	312
hsa-miR-217	480	432	336	336	496	272	648	336	392	592	528	232	400	480	440	552	448	560	464	576	320	544	744	416	472	200	520	464	432	512	512	448	304	384	560	280	432	368	200	240	440	400	288	368	392
hsa-miR-103-as	368	336	248	320	496	240	696	360	304	640	384	224	480	416	400	632	536	384	408	400	344	512	752	368	384	144	592	368	384	640	512	336	320	304	480	240	408	368	208	240	336	304	344	336	400
hsa-miR-144*	520	448	384	352	528	232	688	248	384	568	520	232	400	384	432	608	464	520	408	640	336	480	776	480	360	160	528	464	424	480	528	384	368	384	464	256	416	336	232	304	416	416	384	464	424
hsa-miR-409-5p	336	320	248	312	576	200	704	152	336	656	424	128	432	352	368	608	496	416	360	472	352	472	736	352	400	112	552	400	456	664	544	320	264	272	448	240	368	352	208	232	448	328	416	304	304
hsa-miR-16	17156	5305	10754.5	18204	22677	2969	10979	2065	10602.5	7426	7026	1400	5841.5	4401	2785	49467	11123	6418	6722	4537	5505	6329.5	11235	13763	20797	1768	10546	10642.5	7354	11219	4561	6610	7138	5649	4169	9618	6754	7170	27822.5	7618	19164	4849	38233	14411.5	6081
hsa-miR-4262	432	280	296	312	456	224	704	240	344	640	376	192	448	368	480	544	368	472	376	392	304	488	768	368	456	152	480	328	400	464	416	336	272	288	456	216	424	336	176	264	440	288	400	344	336
hsa-miR-183	408	344	336	864	496	200	760	248	320	576	408	208	424	448	592	664	640	464	400	408	360	552	816	400	664	176	496	320	360	560	432	384	384	272	440	216	520	384	496	240	592	272	480	312	408
hsa-miR-3122	288	240	248	296	464	128	704	160	248	544	280	192	352	344	328	584	424	320	288	256	272	440	768	320	376	128	512	352	288	616	400	320	240	208	408	256	400	320	200	224	600	224	256	288	320
hsa-miR-4313	1688	664	592	2545	2449	328	1056	544	856	3225	472	400	688	520	1080	4449	944	536	992	480	728	NA	1320	1088	2841	128	1072	672	600	3825	976	680	352	544	680	448	864	944	6281.5	1520	15611.5	1176	4841	1152	960
hsa-miR-151-5p	4153	1136	3345	1296	3809	1656	1704	864	1136	1664	2553	592	1048	2121	1952.5	5961	2345	3177	4849	1888.5	1120	1280	2425	4225	3665	800	1304	2977	2713	2553	1552	2353	1800	2225	1176	1656	1744	952	2777	1560	2273	672	4097	2137	1993
hsa-miR-3156	368	288	304	352	488	112	632	224	304	560	272	104	352	344	712	512	392	344	368	368	NA	496	736	328	320	112	504	304	368	464	496	280	288	320	408	176	368	304	184	240	424	352	288	344	296
hsa-miR-877	472	352	384	736	544	208	672	192	384	632	392	240	400	384	912	800	552	456	576	416	352	600	888	504	568	128	552	496	544	608	480	336	272	320	576	344	688	312	544	224	592	368	320	416	392
hsa-miR-4292	448	336	304	320	528	232	720	232	400	552	368	184	416	432	704	664	552	352	368	352	296	464	808	424	408	144	576	384	400	472	480	328	320	296	512	240	504	344	224	216	416	288	320	352	368
hsa-miR-148b	832	432	592	520	1024	480	928	368	528	704	664	312	496	520	1080	960	488	808	720	584	NA	544	848	960	944	208	592	640	512	784	624	544	496	520	736	384	568	448	640	504	672	520	1008	608	416
hsa-let-7b	2545	576	2081	1064	2689	568	1088	368	800	784	768	176	528	752	1272	2849	856	1104	648	504	544	640	1088	1832	1064	320	768	1792	1576	2081	712	1152	440	568	1088	488	760	480	1216	1256	776	NA	4609	1448	400
hsa-miR-2115*	384	336	296	296	472	232	648	160	320	576	336	104	368	416	504	544	432	368	384	376	288	432	736	448	344	128	496	416	448	456	368	320	304	240	544	288	400	304	184	272	336	640	328	328	280
hsa-miR-4318	304	264	232	224	456	144	720	128	288	496	312	160	368	320	392	552	416	248	352	296	288	448	712	352	240	136	488	304	304	376	448	272	256	160	384	192	344	336	136	152	360	496	200	272	336
hsa-miR-515-3p	240	208	184	240	456	112	576	152	264	504	200	120	384	336	392	528	400	296	216	344	288	432	688	320	240	96	528	200	320	472	384	208	224	176	368	192	256	304	136	152	288	NA	96	240	240
hsa-miR-455-5p	288	240	200	208	448	136	624	144	240	464	192	128	392	328	360	544	408	360	224	288	272	448	688	256	264	120	528	264	304	376	400	240	200	160	368	224	280	360	152	176	336	192	160	256	240
hsa-miR-4289	432	456	288	256	472	248	592	272	320	512	336	176	384	400	528	544	400	488	384	416	288	432	696	376	408	176	560	384	368	424	448	392	320	256	592	264	416	392	128	312	312	304	256	392	376
hsa-miR-876-5p	368	200	176	264	496	120	552	152	256	536	240	96	336	304	288	528	488	320	240	256	232	416	736	256	240	104	496	192	264	344	432	272	160	192	400	224	280	320	96	184	360	200	160	304	328
hsa-miR-764	384	288	184	272	528	224	624	216	304	528	296	168	416	328	360	544	440	432	464	352	320	464	704	320	320	144	496	312	320	576	464	312	272	224	384	288	416	288	160	192	336	336	224	352	328
hsa-miR-190	320	232	176	232	472	136	624	152	200	552	224	136	352	232	272	544	424	336	368	256	216	416	720	280	296	152	512	240	320	384	400	248	184	176	304	208	288	312	128	128	320	192	144	272	296
hsa-miR-758	352	224	192	232	504	160	608	136	280	488	264	192	400	352	288	584	456	336	272	304	264	368	672	336	288	96	576	256	368	416	352	272	248	240	312	208	304	296	184	200	288	208	208	280	256
hsa-miR-3119	304	200	224	256	464	128	576	144	240	488	248	128	416	304	256	496	416	304	304	272	224	456	768	312	224	112	504	224	304	432	560	248	200	208	376	192	312	288	144	176	304	192	192	304	296
hsa-miR-328	448	256	208	384	648	264	656	320	240	528	256	176	440	272	496	576	520	312	584	328	328	496	688	320	440	144	536	248	312	992	392	304	240	224	328	312	336	344	1832	328	528	352	1937	328	344
hsa-miR-19b-2*	288	240	192	216	408	144	560	144	240	472	200	80	336	288	352	528	384	320	464	512	272	432	672	296	208	112	592	240	296	352	320	224	224	192	352	208	280	304	96	200	360	192	88	288	280
hsa-miR-618	264	200	176	256	448	56	592	112	216	528	272	NA	368	272	312	528	456	184	272	264	184	384	712	288	208	64	552	184	256	576	368	232	224	160	344	200	264	296	96	136	304	NA	144	256	272
hsa-miR-103-2*	304	224	208	192	512	104	624	176	272	488	248	NA	384	304	376	496	416	264	240	272	216	424	672	272	208	120	512	248	272	456	560	224	248	184	352	288	272	296	144	208	328	NA	144	256	256
hsa-miR-193b	424	312	256	760	616	240	640	208	432	584	336	NA	472	336	448	560	888	400	336	344	336	520	928	416	560	136	544	328	360	576	512	352	400	336	456	240	352	288	512	224	512	288	912	344	336
hsa-let-7f-2*	328	256	176	200	456	104	648	120	272	392	200	144	400	264	336	544	416	320	208	272	304	424	640	264	264	136	528	216	264	368	360	256	240	160	336	240	344	392	80	136	304	192	192	272	272
hsa-miR-1265	272	216	232	216	416	176	608	120	272	544	224	168	352	256	520	568	416	256	256	216	312	544	656	384	256	120	480	232	328	672	448	208	240	232	NA	256	464	304	256	144	280	192	184	256	296
hsa-life-36-3p	336	248	136	200	432	96	768	120	264	496	216	128	352	224	272	496	480	NA	240	248	216	448	656	224	248	96	512	224	288	344	392	208	224	112	304	232	312	320	104	168	256	200	152	256	272
hsa-miR-30e	568	232	336	288	1016	144	800	120	336	560	328	136	432	384	336	1672	528	NA	304	400	256	568	800	640	424	152	592	440	352	464	464	352	232	192	384	312	392	408	464	288	440	256	672	424	352
hsa-miR-432*	320	280	256	224	520	160	656	128	224	480	304	176	416	280	360	480	448	336	288	208	240	496	608	336	248	200	512	304	368	400	440	280	240	216	432	232	360	312	160	200	392	240	184	248	288
hsa-miR-302f	304	208	176	216	448	136	656	128	296	464	200	112	344	248	336	504	432	288	208	232	208	432	752	288	192	144	520	200	280	320	376	232	232	144	312	200	320	320	168	152	352	192	112	256	312
hsa-miR-3134	336	272	240	256	536	120	696	168	256	528	312	176	408	304	352	512	432	392	272	376	208	472	688	344	248	120	472	288	344	352	376	280	256	280	368	216	312	304	224	200	368	256	192	344	336
hsa-miR-192	560	400	424	368	784	288	760	152	440	512	432	256	448	440	464	1024	528	488	512	464	312	560	736	600	4465	208	640	464	448	544	2048.5	408	416	288	488	328	416	392	416	352	472	320	768	464	392
hsa-miR-146b-5p	1616	552	1536	544	2169	608	1552	336	496	696	864	320	672	832	648	3129	864	1488	1600	640	440	880	1080	2425	2105	352	992	1056	848	1440	648	920	472	472	560	512	688	560	3545	904	1192	568	2209	936	376
hsa-miR-320b	592	416	688	480	680	344	680	232	472	480	632	208	472	448	480	768	584	680	704	512	280	584	880	624	544	136	608	752	616	608	688	520	304	272	400	368	544	392	640	304	408	336	672	496	416
hsa-miR-145	2113	528	696	624	3401	208	984	192	600	752	544	176	432	544	448	5649	672	720	432	512	392	792	2457	1304	856	216	1024	1176	816	1096	544	672	312	296	640	584	512	464	1176	720	776	400	7018	952	320
hsa-miR-940	576	496	360	608	624	224	656	328	576	544	464	NA	480	480	392	776	488	544	752	528	328	512	880	552	504	128	680	480	384	448	496	480	384	344	512	320	640	400	704	400	672	416	848	480	408
hsa-miR-149*	880	736	1208	2337	1072	480	952	552	1224	840	584	496	528	528	1832	1328	720	1256	1328	624	920	1192	1688	1232	1440	208	672	1160	1112	1760	864	776	472	520	1232	760	2089	576	3529	624	1896.5	544	1624	1464	592
hsa-miR-921	464	320	240	472	488	168	624	184	352	512	360	240	368	336	424	696	448	344	448	328	280	584	736	392	448	112	536	368	352	512	456	320	240	224	416	272	456	376	528	304	736	296	456	416	336
hsa-miR-3137	448	344	272	360	448	208	584	152	344	480	288	160	336	360	400	560	496	432	448	432	288	504	632	376	312	144	544	368	344	328	456	384	272	240	448	240	464	408	240	256	368	256	256	336	344
hsa-miR-29c*	320	256	192	208	464	144	528	112	224	496	248	136	352	288	240	512	456	280	240	272	256	440	656	256	192	144	480	224	272	432	424	216	208	184	288	264	304	288	144	168	336	160	160	256	336
hsa-miR-1252	320	320	184	232	448	88	544	168	280	464	296	160	344	272	296	480	424	264	256	256	264	480	696	264	224	104	496	224	280	336	528	264	304	192	272	224	304	232	56	152	296	192	128	336	304
hsa-miR-4307	256	136	192	176	384	88	504	88	96	480	168	144	368	224	208	480	416	216	208	184	256	408	624	264	176	128	496	208	248	352	344	232	136	192	288	192	336	312	144	112	328	152	96	264	320
hsa-miR-186	288	232	200	176	448	120	544	80	272	472	176	152	392	296	344	528	424	288	248	288	312	440	672	320	272	112	480	288	232	368	344	200	240	176	400	208	256	280	120	144	344	232	192	296	320
hsa-miR-888*	328	208	208	224	504	144	536	200	272	480	264	208	424	272	416	512	480	296	304	256	280	432	664	320	208	152	480	304	336	432	408	216	280	272	320	240	376	376	120	128	360	208	176	328	336
hsa-miR-1470	984	456	488	1288	1184	456	976	512	760	896	368	384	608	496	1000	1032	664	432	800	416	416	768	1064	544	816	136	616	488	504	784	560	496	312	384	608	296	568	432	4609	720	1760	728	4681	704	712
hsa-miR-4284	1088	648	664	584	672	416	720	424	528	752	448	416	480	616	728	848	624	592	752	512	480	592	896	704	1440	176	632	528	528	912	744	584	352	552	480	304	720	496	1176	560	1152	584	2825	496	648
hsa-miR-3191	304	328	344	288	480	192	600	200	344	480	328	208	344	368	376	624	432	352	448	408	256	528	704	360	376	136	544	384	408	328	432	344	272	312	344	240	416	328	248	240	400	256	272	384	304
hsa-miR-632	312	224	216	240	528	200	536	136	264	488	208	184	360	320	440	520	440	248	384	272	264	464	648	256	200	80	472	224	328	368	464	200	248	160	304	192	360	360	168	176	288	216	176	288	304
hsa-miR-194*	352	336	256	328	528	272	576	248	280	496	320	176	424	288	616	504	464	312	488	320	336	480	688	336	360	112	560	320	344	440	416	320	368	216	432	232	448	312	344	256	336	256	224	368	288
hsa-miR-662	432	384	240	272	512	144	600	224	336	416	352	216	352	304	456	528	496	408	408	336	304	496	664	352	392	136	496	320	352	328	624	368	280	208	400	232	416	384	136	208	376	288	272	328	360
hsa-miR-627	448	376	304	272	536	168	NA	208	408	560	488	240	368	368	496	608	528	456	544	480	304	480	624	392	416	152	576	408	368	320	464	336	352	272	424	256	456	336	160	264	344	288	384	304	328
hsa-miR-718	528	368	304	368	576	248	640	312	416	576	416	288	424	440	560	616	512	432	NA	384	368	512	744	400	456	144	592	400	432	360	432	384	320	288	512	240	368	376	328	328	512	384	512	368	440
hsa-miR-3180-5p	464	368	256	304	576	192	560	192	376	448	320	208	416	352	368	632	512	320	NA	368	256	496	712	328	304	144	544	336	304	344	448	304	296	240	408	256	392	384	1128	336	528	344	1184	384	352
hsa-miR-105*	304	328	248	264	464	112	512	168	296	432	272	176	368	320	336	472	464	320	NA	312	352	432	568	296	256	120	552	288	296	320	392	272	320	184	368	208	320	336	104	192	264	288	144	344	336
hsa-miR-132	432	368	368	320	544	264	704	280	368	480	416	224	416	408	568	688	528	400	608	448	256	488	688	424	392	176	632	352	296	352	496	352	288	280	432	336	384	328	384	264	504	352	608	312	368
hsa-miR-33a*	360	296	208	264	488	152	584	184	264	496	304	160	336	312	440	544	464	352	400	320	256	448	624	312	248	192	504	304	288	288	432	288	280	192	400	264	392	376	152	152	320	320	176	304	312
hsa-miR-648	336	352	272	240	480	144	512	168	272	432	336	160	376	400	408	560	440	400	368	344	296	464	600	384	288	112	544	352	304	264	424	368	296	272	416	208	392	312	136	232	384	232	160	304	288
hsa-miR-188-5p	384	312	312	264	528	224	528	176	328	464	384	248	392	424	400	592	496	392	368	352	296	448	640	448	304	112	560	336	312	360	464	328	336	288	416	256	448	344	208	224	384	296	296	400	368
hsa-miR-655	264	288	240	224	464	168	544	160	272	512	248	152	368	304	480	528	432	280	272	320	232	392	624	288	224	96	448	224	272	272	384	312	288	240	336	192	376	248	104	176	320	200	112	280	336
hsa-miR-502-5p	280	216	200	208	432	144	504	176	216	464	256	104	352	280	368	480	480	264	288	272	240	432	616	336	296	120	512	232	256	352	408	240	248	160	280	184	328	384	144	160	304	232	128	240	312
hsa-miR-675	480	480	496	496	568	280	616	208	528	528	488	248	400	480	512	688	496	560	544	440	320	608	904	480	408	128	584	464	496	400	464	408	416	272	440	304	544	376	336	296	512	288	352	416	416
hsa-miR-1180	272	288	232	312	416	160	504	128	232	464	256	112	352	336	432	552	416	320	328	280	280	440	608	336	264	104	520	256	336	384	480	264	336	232	368	248	352	384	152	192	368	224	216	296	304
hsa-life-31-3p	376	256	296	248	512	216	480	216	320	472	344	288	368	384	464	576	512	344	352	416	280	416	720	352	288	152	480	288	320	320	432	352	360	272	320	192	336	368	160	208	320	272	272	336	304
hsa-miR-193a-5p	320	304	312	296	544	200	552	168	272	448	272	128	368	336	416	616	464	384	312	464	264	480	656	304	296	144	560	328	336	376	464	272	304	248	328	272	400	304	232	192	384	208	264	312	272
hsa-miR-4306	480	352	448	456	560	256	704	200	448	480	528	208	368	416	464	776	448	448	448	416	320	504	784	608	656	160	568	352	360	488	672	368	368	352	344	288	496	352	376	256	848	336	424	480	368
hsa-miR-363*	352	424	232	272	440	256	544	232	304	424	312	240	408	376	400	528	448	400	368	424	296	480	648	416	296	176	560	312	304	328	504	352	336	336	360	248	384	336	200	240	352	288	168	336	320
hsa-miR-4293	592	576	432	352	512	512	624	520	456	528	504	480	432	568	648	688	528	576	608	672	392	480	712	560	752	160	640	528	472	512	576	560	480	392	608	248	512	416	296	368	632	464	664	424	392
hsa-miR-486-5p	800	360	1224	320	784	304	832	248	2177	504	1080	280	512	616	544	2289	464	544	352	536	256	944	736	616	448	176	760	704	680	680	504	496	336	272	448	424	368	424	656	480	432	552	1152	1296	400
hsa-miR-24-1*	440	408	336	304	616	304	552	240	432	512	368	160	384	376	480	584	504	368	416	488	272	464	664	408	320	160	536	408	392	352	464	432	376	336	440	256	384	376	224	288	360	344	400	360	352
hsa-miR-525-5p	416	368	344	272	496	232	560	240	360	480	416	256	416	384	472	648	456	472	368	408	280	424	680	416	408	104	568	344	344	384	472	400	400	304	376	240	440	400	232	224	384	344	288	376	352
hsa-miR-106b	2209	1144	2697	1832	2145	1600	1232	1096	1328	1632	2225	864	1464	1408	1985	4841	1776	1624	4865	1352	1208	1104	2793	3017	3073	464	1256	2097	1897	1760	1336	1376	1808	1144	720	1424	1632	744	3521	1312	2401	744	3569	1640	2073
hsa-miR-99b	1985	504	976	760	3505	768	1280	336	728	1144	1000	336	608	816	936	6418	976	968	912	656	424	784	1632	1752	2033	192	1168	1424	880	1568	776	840	448	640	656	800	704	600	1824	800	1464	536	3633	856	456
hsa-miR-340	448	312	352	296	624	232	552	216	400	504	392	224	416	440	432	768	496	408	432	424	304	416	624	456	536	80	576	448	416	416	464	336	352	336	400	288	360	400	408	256	424	288	496	344	432
hsa-miR-512-3p	312	352	264	288	520	232	512	160	336	512	336	224	400	304	336	512	496	344	472	328	272	400	616	296	272	128	496	280	352	328	600	312	328	160	352	216	352	376	144	208	304	248	168	304	272
hsa-miR-337-5p	368	360	288	216	504	160	464	224	280	520	360	248	376	304	400	560	496	424	464	400	256	448	640	352	320	96	480	288	336	288	416	312	288	272	320	232	376	392	160	184	304	232	232	336	296
hsa-miR-367*	320	296	288	264	448	176	560	176	296	384	312	128	440	352	344	496	448	352	336	400	384	448	672	320	280	176	496	336	352	296	416	304	280	248	352	232	320	408	112	192	352	240	144	352	312
hsa-miR-491-3p	456	392	296	224	528	232	544	176	272	448	328	272	352	352	448	576	448	448	360	520	552	408	680	432	392	120	496	368	336	352	472	376	320	288	400	232	368	424	112	272	392	328	216	304	368
hsa-miR-152	1504	992	1424	672	1168	776	928	416	608	664	688	608	576	768	656	1792	896	848	904	952	952	576	1416	1440	1848	272	720	1144	912	1112	600	912	472	504	632	784	832	632	1120	592	1088	448	1512	784	544
hsa-miR-661	440	256	256	240	480	152	528	208	288	448	272	240	368	328	384	472	448	304	288	352	NA	416	624	304	256	144	496	280	328	312	408	248	344	160	288	192	368	320	208	216	360	200	184	344	304
hsa-life-5-5p	528	384	272	240	496	272	560	168	320	488	352	224	448	376	432	560	536	432	384	448	304	384	656	368	336	144	520	352	352	304	432	344	344	264	424	224	336	376	104	176	376	296	256	368	336
hsa-miR-570	544	384	280	320	512	216	592	216	392	464	408	176	400	456	456	576	432	488	464	560	328	464	536	384	360	136	536	384	344	400	496	336	368	312	432	280	416	360	152	264	384	336	256	384	272
hsa-miR-15b	4081	1632	3945	2697	3297	2089	2345	1208	3081	2113	2817	1120	1296	2193	1976.5	7826	1504	3369	2017	1920.5	1824	1424	2073	3969	1688	432	1520	2281	1888.5	3449	1048	1985	1448	1936.5	1480	1312	1488	960	3609	2481	2481	1744	3929	3761	2545
hsa-miR-1283	432	360	288	224	512	248	512	280	304	496	320	208	416	376	360	576	464	336	336	448	304	384	704	328	320	112	528	344	296	312	392	328	304	312	392	256	376	320	128	192	344	320	176	304	280
hsa-let-7d	2545	672	1969	896	2185	704	1240	432	1016	752	1176	296	760	840	928	5505	1344	1704	1232	928	704	848	2457	2481	1688	400	1512	2049	1632	1824	704	1408	864	1008	1152	768	896	768	2497	1320	1408	768	6225	1880.5	720
hsa-miR-181a	1120	408	928	608	2369	560	1136	256	664	768	800	216	600	656	768	3761	768	1280	1064	640	368	672	1088	1328	864	160	856	1104	816	1272	712	704	456	432	528	440	464	512	1576	768	736	664	2353	688	288
hsa-miR-1226*	480	576	472	616	528	336	528	320	656	520	552	376	384	568	592	688	544	664	728	760	408	496	704	480	560	144	680	544	520	392	472	592	504	424	528	424	624	336	528	352	464	392	352	496	360
hsa-miR-193a-3p	432	392	328	352	560	296	512	264	432	496	432	272	400	408	448	608	520	456	480	552	368	480	648	432	328	128	560	440	392	400	464	352	376	304	432	352	384	384	288	264	424	408	288	384	336
hsa-miR-1538	384	368	328	320	528	328	544	384	336	560	344	376	432	432	440	600	464	448	464	496	424	488	664	424	368	112	584	464	424	440	432	352	336	280	400	304	448	416	416	248	496	400	288	408	368
hsa-miR-151-3p	640	416	512	464	848	520	704	304	320	616	432	288	400	512	504	1672	808	440	800	456	400	448	1000	704	1112	168	616	496	504	592	504	472	432	488	424	344	512	376	752	376	688	384	816	432	480
hsa-miR-4304	408	392	336	312	512	216	592	296	368	568	408	288	432	392	432	624	448	488	448	520	400	504	608	480	368	120	536	384	392	352	512	368	352	368	448	248	432	352	224	264	352	328	208	416	368
hsa-miR-548d-5p	320	224	192	216	448	112	512	120	176	504	232	144	416	224	424	528	456	256	320	256	272	320	576	272	272	80	528	216	304	296	448	296	272	128	232	216	256	360	120	136	360	280	88	328	272
hsa-miR-1263	352	312	216	224	464	224	576	224	320	512	320	200	368	320	400	560	440	328	416	392	264	504	656	368	288	88	536	328	312	312	456	376	272	224	344	224	336	384	112	184	320	384	144	328	336
hsa-miR-424	784	600	552	392	704	416	656	400	496	592	616	456	504	632	784	1184	544	824	688	728	488	600	752	752	1376	160	560	664	568	552	464	664	632	464	600	424	544	448	1600	368	904	576	632	480	440
hsa-miR-1307	288	272	240	496	488	256	544	272	256	512	336	208	400	328	496	624	480	296	384	376	336	496	696	352	240	96	544	304	360	384	448	256	344	224	344	240	432	344	416	168	400	392	288	376	320
hsa-miR-30c-2*	368	296	224	272	480	152	544	160	256	528	272	160	384	288	320	600	456	496	384	384	320	448	544	376	304	128	552	304	352	328	432	312	280	160	328	248	368	336	168	176	448	416	144	328	272
hsa-miR-486-3p	544	528	432	504	528	304	632	368	512	576	480	352	400	440	544	664	520	664	600	680	384	504	672	496	512	104	584	560	480	392	480	512	440	328	480	336	496	368	400	296	480	448	384	544	400
hsa-miR-765	568	440	480	1096	608	312	552	240	480	608	376	208	464	392	752	976	488	440	712	344	512	480	744	608	656	72	656	496	448	568	520	488	360	376	344	408	768	400	1488	384	1216	360	560	496	416
hsa-miR-592	384	304	336	304	632	232	576	136	296	512	352	224	480	312	416	608	496	376	384	352	328	440	672	360	352	112	536	328	320	384	472	384	240	200	384	296	384	448	136	240	408	272	224	368	280
hsa-miR-3155	416	528	376	360	488	336	576	368	448	544	528	376	448	472	528	592	512	608	592	544	432	512	608	472	456	120	544	488	464	384	512	520	440	344	528	328	544	368	256	296	464	424	208	464	416
hsa-life-26-3p	448	352	328	352	512	272	496	320	400	536	368	272	384	400	432	496	464	480	448	512	336	416	592	472	352	184	544	368	328	336	432	416	296	240	416	288	384	384	136	208	360	272	200	384	336
hsa-miR-4267	328	376	296	280	536	288	560	264	368	544	400	296	472	368	464	576	496	432	416	480	376	544	672	440	304	88	592	400	392	368	472	360	312	280	456	208	456	424	216	288	384	256	184	416	400
hsa-miR-548m	224	208	272	272	464	144	528	136	176	496	264	96	400	264	440	536	440	256	224	304	288	392	576	264	256	40	552	272	280	368	416	224	272	192	256	232	360	432	104	152	368	192	96	352	320
hsa-miR-139-5p	656	392	504	384	744	256	592	296	400	600	384	232	408	464	448	688	512	576	800	544	320	480	680	520	360	120	544	512	528	392	464	512	384	320	448	312	432	400	248	256	464	368	336	400	384
hsa-miR-518f*	432	376	288	296	496	296	624	376	384	520	416	312	400	392	576	576	528	472	608	488	352	496	632	424	424	152	544	416	384	384	480	456	360	304	472	256	472	416	224	280	432	296	248	448	400
hsa-miR-296-5p	720	432	432	552	656	360	616	320	528	640	472	304	528	448	624	696	616	504	640	480	464	496	904	664	640	128	720	528	464	792	608	536	392	368	432	320	560	504	424	664	1120	616	608	480	616
hsa-let-7g	800	256	496	392	736	240	640	128	360	608	352	152	448	344	392	1584	576	504	416	352	368	480	928	720	488	128	720	512	456	544	464	480	320	320	344	256	400	432	1096	320	600	296	2001	544	288
hsa-miR-182*	384	248	256	224	456	128	536	168	320	544	240	96	416	328	384	584	552	288	368	376	496	448	744	304	304	80	592	272	328	264	432	288	288	240	320	232	360	400	128	176	336	264	160	328	336
hsa-miR-206	304	216	288	296	496	168	528	128	256	608	256	96	432	240	544	568	424	328	344	328	312	424	568	328	304	88	552	296	280	384	504	208	232	192	248	240	368	320	336	152	352	160	160	328	256
hsa-miR-1182	280	240	256	576	512	216	544	192	272	704	280	112	464	280	688	704	488	328	496	320	352	552	720	360	352	136	472	344	336	400	512	240	264	232	272	288	480	352	720	208	448	256	240	384	320
hsa-miR-208a	360	368	336	336	432	176	528	184	352	576	392	168	416	368	496	544	496	496	496	496	272	416	624	392	336	96	600	408	344	288	504	368	384	248	296	304	432	312	72	216	464	336	160	368	352
hsa-miR-501-3p	592	512	416	544	656	488	592	456	592	720	NA	400	496	528	640	768	576	760	728	648	400	464	712	560	512	144	672	640	528	432	480	568	432	368	576	336	560	384	256	304	496	432	384	504	432
hsa-miR-150	1969	520	624	472	1448	456	1168	384	464	1088	NA	272	1224	432	720	3393	768	632	544	480	608	768	960	792	1056	112	1800	704	840	1072	480	456	520	408	512	448	528	752	1760	592	1048	528	4737	728	368
hsa-miR-149*	920	696	1136	3017	896	664	848	688	1056	992	NA	544	576	512	1937	1544	784	1392	1456	728	992	1120	1969	1152	1256	144	728	1224	1064	1240	736	864	568	672	960	824	1840.5	592	5217	656	1528	432	1456	1248	704
hsa-miR-1297	376	288	240	296	560	160	640	192	304	608	296	192	448	344	352	560	504	376	384	368	360	440	656	352	256	72	480	328	312	296	432	280	328	256	352	288	352	336	168	208	352	256	192	352	296
hsa-miR-27b	6802	1728	3961	3009	6754	2665	2865	448	1264	2305	1856.5	808	1360	1712	2161	9890	1728	2825	2897	2201	2281	1360	9242	7554	2577	736	1913	4137	2897	5713	2073	2585	1888	1576	1488	2489	1680	2049	10659	3449	3201	1568	8330	2913	1592
hsa-miR-124	536	480	376	416	576	360	616	272	432	656	528	320	480	384	512	608	496	568	528	624	416	480	664	456	416	120	592	480	448	320	432	496	400	336	424	280	480	384	272	304	480	312	312	400	360
hsa-miR-146a	880	416	664	432	720	472	728	272	352	768	512	224	624	408	584	1072	744	600	1096	496	560	512	824	824	912	144	984	504	736	680	400	440	488	368	344	352	496	560	2097	NA	800	352	1352	592	376
hsa-miR-380	328	272	232	256	512	128	544	144	296	656	320	160	440	272	376	464	608	352	384	384	320	432	632	280	256	96	544	296	320	296	432	328	304	216	248	256	376	384	176	144	320	216	192	256	328
hsa-miR-492	368	360	312	288	464	264	608	192	344	608	408	240	448	424	480	576	496	432	600	544	320	496	712	424	368	96	552	352	376	288	424	344	352	280	344	248	400	336	176	208	440	352	216	360	344
hsa-miR-520a-3p	280	272	192	288	512	64	512	128	280	576	344	88	408	320	368	544	496	288	328	264	360	416	568	288	256	104	544	288	264	368	400	216	280	192	240	280	320	376	64	152	320	256	136	328	304
hsa-miR-151-3p	696	360	448	496	856	408	680	256	360	888	496	272	472	448	560	1648	744	544	848	464	416	528	952	776	1032	120	720	544	464	536	520	432	448	384	432	392	464	464	976	344	640	352	784	368	464
hsa-miR-3163	320	296	248	336	464	144	552	192	264	560	344	128	440	528	384	528	504	320	400	352	320	392	616	240	264	104	528	320	304	192	400	272	272	232	264	256	368	312	144	176	352	256	128	368	304
hsa-miR-148b	888	536	608	584	800	704	784	376	576	784	744	456	552	672	928	944	584	720	744	776	480	576	912	992	752	192	688	672	576	736	632	712	528	480	560	344	568	512	704	568	672	536	752	552	496
hsa-miR-629	304	216	208	272	496	96	528	104	240	704	312	184	464	432	384	576	472	304	304	264	328	440	712	336	248	96	560	256	288	256	432	200	256	144	272	232	328	328	152	200	344	160	144	344	304
hsa-miR-3199	288	344	272	256	496	232	584	192	384	592	368	168	424	232	480	584	520	432	448	472	312	432	720	304	344	104	528	336	352	328	432	352	376	224	312	312	352	304	160	192	368	224	168	336	368
hsa-life-34-3p	344	264	160	240	512	176	568	304	208	672	272	152	456	224	496	560	528	296	304	216	320	464	608	280	256	120	560	264	272	408	416	216	272	192	288	272	368	360	160	192	384	184	200	368	288
hsa-miR-571	360	296	304	400	592	192	688	176	384	688	384	192	520	304	528	696	584	496	496	432	352	480	688	416	352	96	600	416	344	320	456	336	384	304	472	296	440	400	232	296	416	232	216	416	384
hsa-miR-24	17588	5073	12307	6305.5	11643	6257	5881	2641	4833	5801	7986	3673	2993	4017	3521	28903	7986	8026	9074	6145	3689	3129	17292	16676	14339	1696	4945	12907	7754	12899	5225	8578	5753	4145	2377	7818	5609	3809	22797	7434	12827	4817	13403	5129	4321
hsa-miR-1229	2641	488	576	2185	1360	760	1088	1600	784	2649	432	984	680	432	1792	1296	736	512	1408	504	672	1304	1016	752	1176	128	720	856	480	1552	NA	560	384	592	824	576	576	752	13107	1192	NA	896	5873	744	1512
hsa-miR-550	352	408	384	480	544	296	592	280	488	800	496	288	528	376	528	688	520	496	560	600	352	512	728	464	400	80	608	NA	400	336	448	408	416	320	472	336	464	376	408	224	368	288	280	416	400
hsa-miR-3180-3p	464	416	392	632	640	336	688	304	464	856	536	280	496	392	640	688	608	656	640	608	432	648	880	504	416	88	624	904	456	376	NA	448	432	304	480	384	512	432	688	328	624	272	280	560	424
hsa-miR-19a	1168	736	808	1088	984	624	776	544	768	936	936	528	752	632	1024	1728	720	1008	1056	1088	672	696	1112	1024	760	264	720	NA	688	672	608	816	816	592	672	472	672	648	2561	616	816	512	1096	752	776
hsa-miR-144*	560	440	408	480	616	408	632	432	504	672	656	344	504	432	592	712	544	576	640	808	384	560	696	496	312	192	624	NA	384	368	472	520	464	400	528	312	432	376	296	336	416	312	304	496	352
hsa-miR-4319	496	480	392	496	560	400	656	NA	512	752	584	336	520	472	624	600	568	656	672	720	456	560	640	520	416	144	656	624	384	368	520	496	432	496	528	336	528	464	336	392	504	376	384	504	440
hsa-miR-516a-5p	520	544	432	528	624	544	648	512	600	752	624	432	488	536	752	656	592	656	608	624	416	584	744	496	424	128	648	528	432	352	448	528	528	392	704	336	560	456	336	312	480	400	352	528	400
hsa-miR-586	384	344	328	312	536	296	672	224	352	816	416	264	544	288	528	536	584	456	432	488	376	488	736	368	312	144	576	352	336	328	464	352	344	304	376	288	384	448	248	256	448	320	224	400	376
hsa-miR-383	400	376	344	440	584	328	688	368	424	752	416	336	488	352	688	592	576	584	496	512	464	592	720	408	320	160	600	NA	384	400	496	464	432	344	512	336	528	408	384	344	496	320	304	512	392
hsa-miR-150*	520	456	456	800	688	288	768	304	624	880	512	272	560	312	768	744	632	528	736	528	464	776	848	472	496	96	704	696	472	416	512	448	400	368	416	304	592	472	768	304	576	400	344	640	496
hsa-miR-769-5p	416	280	328	344	616	256	656	240	320	688	416	144	536	272	464	696	552	432	440	440	560	616	784	424	264	112	600	528	336	448	432	376	368	352	352	344	440	416	232	272	480	376	232	432	456
hsa-miR-9*	544	456	408	592	704	344	752	320	472	1072	560	336	536	488	592	696	824	568	672	680	392	552	1096	544	416	112	672	680	480	328	744	440	464	400	520	360	552	512	280	344	464	368	400	528	408
hsa-miR-330-3p	1024	904	776	904	736	768	912	672	944	928	1048	704	616	800	992	800	712	1200	984	1232	664	688	904	816	784	192	792	984	672	640	624	912	752	728	912	512	832	552	584	768	728	544	672	632	544
hsa-miR-581	296	248	272	232	592	192	672	144	320	864	376	168	472	240	464	600	584	360	384	456	320	504	752	336	312	152	600	336	304	328	384	256	320	248	304	296	352	480	136	176	352	200	144	432	336
hsa-miR-325	448	360	280	320	624	288	656	336	368	656	392	248	496	376	576	592	552	480	464	480	384	528	768	448	320	160	688	416	352	408	448	336	352	280	416	304	416	352	192	328	432	240	208	480	360
hsa-miR-485-5p	472	416	NA	432	640	368	672	280	472	752	552	312	512	448	752	656	608	560	840	568	448	496	736	520	392	144	608	560	376	352	400	376	400	392	416	384	464	352	480	288	432	320	256	480	416
hsa-miR-425	1480	488	1512	808	1312	1504	1168	744	896	1216	1032	568	1088	776	2297	1864.5	928	1136	2057	888	640	992	1832.5	1032	928	256	944	NA	1024	1224	752	752	912	776	592	696	736	608	2185	672	1056	560	1392	960	1632
hsa-miR-566	528	480	448	512	632	456	736	600	496	752	672	376	576	576	672	624	592	784	768	728	464	664	808	536	384	168	656	576	448	320	408	560	480	384	480	360	576	448	240	288	504	320	312	496	440
hsa-miR-891b	400	336	288	312	600	280	680	272	400	768	472	328	536	480	592	640	592	544	512	528	432	552	752	376	272	192	632	424	288	352	488	336	464	264	432	344	464	408	144	280	344	328	216	424	408
hsa-miR-649	280	256	256	296	528	264	632	240	320	688	336	136	472	264	592	560	616	408	400	400	368	552	744	272	168	64	592	312	312	360	432	288	352	264	264	320	400	384	176	144	368	264	136	408	400
hsa-miR-885-3p	608	512	928	1312	688	840	816	784	560	984	664	416	568	480	1945	800	656	1008	864	728	952	920	960	832	592	216	696	1008	672	920	560	632	576	528	584	640	1264	496	2849	440	576	368	608	696	512
hsa-miR-557	352	304	328	384	592	256	768	272	344	752	416	200	536	336	640	632	560	472	512	432	432	592	760	368	312	184	624	496	304	368	416	352	472	304	392	272	432	464	336	NA	408	240	144	448	480
hsa-miR-563	368	296	216	288	576	232	736	184	320	800	368	184	480	328	504	616	608	416	392	448	352	592	768	248	256	128	624	464	272	312	408	304	392	256	280	336	352	392	128	NA	408	192	144	368	392
hsa-miR-215	448	360	304	416	672	408	704	304	416	816	544	344	552	384	664	584	608	600	576	592	416	608	768	416	736	176	624	600	320	304	752	312	400	352	424	336	464	448	224	NA	392	256	328	384	448
hsa-miR-378*	360	312	248	376	672	248	832	216	344	760	400	208	544	320	520	632	624	400	464	456	464	624	784	352	240	176	640	560	368	408	408	320	368	248	360	256	416	472	208	248	368	240	184	424	536
hsa-miR-4298	1312	1528	1560	12243	1264	1240	1504	1200	2449	1864	1400	1016	1160	1008	2953	2993	1448	1512	5257	1280	1480	3249	5073	1881	1248	224	1240	2177	1312	1944.5	984	1040	1152	904	784	1592	3601	928	18524	1264	2065	608	3289	2049	1560
hsa-miR-521	400	360	272	376	656	416	768	288	336	800	464	240	640	424	680	608	576	560	552	568	472	592	768	360	288	152	640	NA	368	376	400	336	416	296	448	272	384	368	240	224	400	256	224	392	400
hsa-miR-612	568	456	392	544	728	488	816	400	472	880	608	440	600	496	848	656	608	736	736	712	528	720	848	432	416	216	688	NA	440	448	424	512	528	312	480	344	608	464	552	352	464	304	272	568	440
hsa-miR-92b*	472	432	488	1200	736	504	872	464	720	936	672	368	728	472	896	808	696	912	896	680	536	1008	1232	544	336	128	728	NA	600	576	480	488	464	344	528	536	848	464	1440	392	608	264	472	672	488
hsa-miR-202*	520	448	344	496	720	360	752	312	392	904	544	328	632	376	736	744	592	560	592	656	472	640	736	400	320	232	672	NA	424	360	432	464	512	336	432	328	464	512	208	312	392	320	208	464	384
hsa-miR-1200	328	352	248	304	624	128	736	192	424	544	408	80	448	264	256	472	448	584	352	392	248	304	656	312	288	80	560	320	392	840	400	240	384	136	352	272	448	320	192	176	496	256	168	360	384
hsa-miR-516b*	264	248	184	224	640	168	752	144	416	456	248	96	376	280	160	448	408	512	288	336	256	344	704	240	192	80	544	224	280	648	392	224	272	96	336	256	368	280	80	64	400	208	80	408	288
hsa-miR-2113	304	248	128	256	584	120	864	112	400	536	272	96	432	304	280	480	512	400	280	272	272	320	680	288	208	88	512	288	384	688	496	224	256	96	272	200	400	256	120	128	336	208	152	368	256
hsa-miR-610	352	288	288	432	656	200	800	208	408	480	304	88	496	336	344	480	392	752	344	360	296	320	680	296	336	104	472	352	424	752	400	240	288	152	312	248	552	312	352	128	448	256	144	352	288
hsa-miR-302b*	288	256	128	304	544	104	728	128	352	528	320	128	384	304	192	392	384	856	288	376	208	328	664	296	184	112	560	256	320	592	304	256	288	112	320	192	432	288	120	128	352	272	88	400	304
hsa-miR-128	736	520	336	488	928	256	864	352	384	608	624	240	592	392	528	664	480	840	416	488	448	376	752	512	632	144	576	448	552	848	480	416	432	264	384	288	648	320	376	208	608	432	400	496	424
hsa-miR-2277	432	400	272	416	640	192	752	224	424	568	496	240	416	448	384	464	432	880	432	528	384	384	616	392	352	128	592	432	496	720	416	352	400	160	400	288	528	352	320	208	624	424	232	480	440
hsa-miR-4287	272	272	160	240	600	128	720	144	288	480	312	80	416	288	240	488	512	496	312	336	240	320	688	240	224	120	496	272	416	576	352	256	224	64	352	232	400	280	96	80	368	216	128	352	384
hsa-miR-764	352	368	208	296	592	192	776	168	320	496	432	160	464	336	352	456	432	568	368	416	320	272	664	336	320	136	512	312	400	840	376	328	320	176	400	232	432	288	208	160	480	320	168	352	320
hsa-miR-18b	368	368	320	296	656	176	720	200	384	512	536	128	448	400	352	472	488	568	440	416	280	320	672	368	328	88	528	360	496	688	432	264	368	136	448	248	448	328	248	184	376	256	152	416	368
hsa-life-25	544	448	360	848	752	192	816	280	416	592	544	288	472	448	456	512	464	768	600	520	432	432	792	464	560	128	544	528	592	1184	536	376	448	248	440	296	688	352	632	240	984	512	288	640	400
hsa-miR-1303	280	256	192	288	520	104	632	160	312	480	344	88	384	344	264	464	400	424	296	288	264	272	696	256	224	120	560	264	336	632	272	224	208	112	312	256	304	312	144	152	320	184	128	416	272
hsa-miR-135b*	312	240	192	256	536	88	664	112	408	496	384	128	432	320	192	472	400	424	352	384	224	208	656	272	232	64	488	296	352	568	344	192	184	160	344	208	384	304	120	96	336	280	104	384	272
hsa-miR-519c-5p	376	352	288	384	648	192	688	208	NA	496	448	184	496	408	464	528	416	568	384	392	328	304	720	400	416	120	512	488	448	648	440	352	400	200	416	248	416	304	192	168	368	328	264	512	328
hsa-miR-1909	552	440	352	1352	776	160	720	272	NA	568	512	256	480	504	752	600	472	808	640	512	512	472	784	464	448	152	488	568	648	864	432	400	416	232	488	336	752	336	1184	240	544	336	280	976	416
hsa-miR-671-5p	344	336	272	680	672	160	632	136	432	528	360	168	496	384	392	560	440	672	464	432	344	392	752	320	384	120	496	384	424	808	328	296	320	176	336	304	592	352	352	176	512	304	208	520	320
hsa-miR-302b*	304	224	184	232	608	128	624	144	288	496	360	128	384	296	288	480	416	360	272	336	304	312	688	240	192	160	480	248	296	624	312	224	264	136	368	168	344	272	NA	96	320	248	112	392	320
hsa-miR-3065-3p	432	352	224	384	680	208	672	240	360	528	440	208	392	448	480	496	464	568	416	408	352	280	720	384	400	176	512	392	464	976	360	368	336	240	432	296	464	328	160	216	576	472	256	400	376
hsa-miR-222	1216	432	864	448	3233	368	912	304	456	840	808	304	848	592	624	1104	544	848	1136	528	448	416	848	1232	1488	272	728	1088	1464	1264	664	672	400	632	432	392	744	600	1496	536	1192	520	992	736	408
hsa-miR-4300	288	256	200	272	552	152	576	160	256	480	304	104	384	320	304	432	416	392	272	336	296	264	632	272	208	88	472	256	384	712	336	272	320	160	256	256	304	432	64	128	336	264	112	368	336
hsa-miR-411*	352	288	176	280	496	104	584	128	336	448	336	144	440	320	352	496	400	400	304	368	272	280	672	272	256	144	464	272	312	800	280	272	240	160	336	224	400	432	176	160	560	384	200	392	336
hsa-miR-367	320	288	208	232	536	136	592	144	328	432	376	128	360	384	304	408	416	480	376	368	256	264	680	288	240	128	496	368	408	528	312	304	384	128	384	240	392	352	136	184	344	280	200	448	312
hsa-miR-4272	336	224	208	248	496	104	560	184	304	448	304	120	432	352	288	464	376	376	296	288	280	240	616	248	176	112	512	288	352	512	368	248	272	128	360	192	352	336	120	128	416	272	136	400	320
hsa-miR-328	752	256	208	800	1416	176	720	256	488	704	240	216	448	344	704	520	416	400	400	304	368	344	624	416	448	112	464	336	408	1264	336	480	264	224	416	288	488	488	3665	736	2345	896	2457	1304	464
hsa-miR-3137	384	304	208	488	544	160	592	160	352	464	384	128	408	336	368	472	392	472	400	312	184	360	672	296	352	128	496	376	376	664	400	248	320	128	424	272	464	384	224	160	416	216	176	480	360
hsa-miR-365	560	240	288	432	736	144	536	80	320	528	624	88	440	392	288	560	536	440	288	320	328	320	704	408	384	136	496	304	472	1112	400	248	304	192	416	288	416	352	200	168	528	328	400	464	384
hsa-miR-4289	448	376	240	392	592	176	568	184	400	464	NA	264	440	464	448	464	440	496	424	472	296	304	640	360	384	128	512	400	432	584	616	416	400	224	NA	304	512	336	152	176	432	416	208	448	352
hsa-miR-194	880	448	744	640	1464	256	880	208	552	576	NA	200	632	504	720	1384	528	680	680	560	352	432	736	704	8322	232	592	600	960	1136	4881	432	704	368	NA	384	552	456	488	328	656	416	528	912	448
hsa-miR-614	336	288	216	248	528	88	592	144	248	456	352	96	392	392	376	416	352	416	320	368	288	248	672	240	344	144	472	240	400	688	440	256	272	192	NA	248	384	368	136	80	336	256	128	352	368
hsa-miR-3128	416	336	240	304	520	160	560	192	384	496	432	224	384	408	440	440	416	496	384	392	248	264	664	336	312	144	480	368	368	800	680	232	368	240	NA	224	472	352	128	144	368	384	192	432	352
hsa-miR-541	384	384	248	344	512	136	560	192	400	448	392	176	384	384	392	472	416	536	448	416	328	272	640	352	384	64	440	344	480	736	424	256	464	192	400	272	584	336	176	176	416	296	224	448	384
hsa-miR-602	488	432	288	496	736	200	576	192	424	496	440	256	464	416	472	512	472	696	528	472	328	288	752	432	488	72	504	424	544	800	440	352	352	248	464	288	584	384	288	240	568	360	328	576	400
hsa-miR-200c	3193	1056	2201	10306	11291	1144	3729	1040	696	4633	1912.5	2041	3233	NA	3889	6874	4713	2689	4273	976	1808	912	6402	3313	7066	472	1600	2593	4065	4417	6113	1456	3169	5097	1368	1248	3865	1776	6530	1552	5817	1168	12763	2193	2417
hsa-miR-637	352	240	264	536	640	160	672	176	312	456	256	96	360	NA	560	456	408	320	320	240	352	288	672	384	456	88	480	304	368	1048	352	256	264	176	224	272	600	376	528	144	520	272	296	480	352
hsa-miR-10b	632	320	336	272	664	112	544	232	280	528	304	144	392	320	304	584	496	368	304	344	288	256	736	416	408	144	512	344	576	1040	384	320	312	208	320	192	456	368	192	176	416	320	304	NA	368
hsa-miR-376a	512	320	312	288	544	160	496	200	344	496	368	200	424	320	352	632	432	472	400	352	272	240	688	400	288	96	496	320	408	816	384	304	400	168	360	240	488	416	224	128	416	272	272	NA	400
hsa-miR-132*	304	192	192	224	432	80	544	80	248	440	272	32	400	320	224	416	432	344	264	256	256	248	624	256	224	104	408	208	256	832	312	192	224	136	248	224	400	320	64	80	304	184	152	NA	320
hsa-miR-25*	320	248	192	368	648	152	576	160	264	480	384	168	400	352	344	480	448	432	352	360	288	320	680	320	288	120	472	384	384	928	352	320	288	176	392	288	520	288	184	144	368	232	208	432	336
hsa-miR-30b	15220	880	3457	1128	22181	1592	5553	352	1744	1792	2833	360	2465	2625	2185	11867	2465	3337	1968.5	1856	1696	1712	2537	8634	6578	976	2129	3601	6642	5441	2209	3753	2369	2441	3153	2153	2601	2417	6810	4113	7402	2129	6306	7346	1536
hsa-miR-3065-3p	472	368	272	280	624	160	528	184	352	480	464	256	416	408	496	496	400	448	400	424	336	272	664	352	400	72	480	320	472	1040	496	280	360	296	416	208	512	328	192	224	520	400	320	464	328
hsa-miR-3132	296	280	240	808	624	160	512	160	432	560	400	120	416	336	416	704	464	392	464	336	296	288	672	360	456	80	544	352	480	1008	448	216	272	232	272	272	672	344	592	176	1056	336	352	496	368
hsa-miR-590-5p	360	296	224	336	560	160	576	152	336	408	448	184	408	360	368	496	416	432	384	400	272	272	656	320	312	160	464	352	496	624	384	288	384	240	440	256	488	352	272	184	320	280	256	416	320
hsa-miR-744	608	432	336	664	672	208	624	256	488	528	720	224	488	544	688	600	488	624	NA	480	384	288	704	552	544	112	688	448	704	1048	608	416	528	408	448	416	728	368	480	216	544	440	440	688	432
hsa-miR-3179	264	240	192	288	432	64	512	80	288	440	272	80	360	280	248	464	416	272	240	200	256	224	624	232	224	104	464	208	296	856	368	200	224	160	264	224	344	272	112	112	272	176	128	336	336
hsa-miR-224	312	256	176	272	480	96	464	128	296	384	336	120	384	304	296	448	432	352	288	336	288	240	624	264	280	96	440	208	432	800	4937	256	288	240	296	208	432	280	176	88	352	224	200	344	328
hsa-life-27	1128	496	1184	1568	1856.5	328	720	464	912	608	856	400	648	624	1312	1200	640	1264	752	632	656	544	1128	1064	1424	224	720	1248	1328	1888	608	800	600	512	1384	472	1384	648	1832	528	1408	608	728	1889	472
hsa-miR-541*	320	192	160	240	480	104	528	128	288	400	264	32	408	240	272	480	384	304	264	256	256	280	624	272	184	96	432	192	272	896	384	208	192	144	232	224	384	256	120	112	304	256	136	368	256
hsa-miR-1245	320	240	200	240	480	96	480	128	272	400	304	144	336	304	312	456	448	320	288	336	272	288	600	304	240	72	480	240	336	624	320	240	256	160	336	208	376	288	112	128	272	232	144	336	288
hsa-miR-3179	248	208	192	240	480	104	512	56	256	464	264	80	336	240	232	480	408	272	240	208	224	240	656	256	208	72	472	272	256	808	272	208	208	112	288	192	368	296	112	80	352	192	96	320	240
hsa-miR-374a	656	256	320	352	1136	144	576	136	288	592	376	168	464	320	368	1088	496	472	344	408	248	272	1264	480	464	80	576	384	536	728	416	288	376	192	392	304	424	360	376	216	544	256	416	592	320
hsa-miR-3132	408	248	264	776	712	160	608	176	424	520	392	128	408	352	432	688	464	408	400	328	272	288	816	352	560	56	512	336	464	840	488	256	312	176	352	272	648	368	520	216	1072	320	512	584	336
hsa-life-17	216	160	192	248	496	128	488	152	232	384	240	40	344	272	240	480	376	224	232	248	208	192	640	256	192	120	480	200	312	800	320	240	208	128	248	208	360	320	96	160	280	160	224	376	296
hsa-miR-30e	512	256	360	304	1152	144	648	120	280	464	432	120	376	304	256	1264	496	352	280	336	304	272	752	512	528	112	512	360	488	800	384	320	272	160	288	256	416	320	416	160	464	288	352	560	320
hsa-miR-622	336	352	280	280	384	224	464	200	280	416	416	128	384	304	312	496	416	360	352	352	248	256	576	304	320	104	512	264	448	712	368	256	352	192	336	272	488	288	208	120	304	224	200	440	288
hsa-miR-382	288	248	288	480	592	144	544	112	272	456	304	32	448	232	680	528	400	288	256	176	360	256	544	320	328	64	440	296	376	1240	400	208	NA	192	200	288	560	320	352	160	312	296	216	320	256
hsa-miR-297	496	528	776	2401	672	224	592	280	400	552	376	208	704	336	2185	520	400	440	704	272	792	344	880	544	352	144	512	616	944	1128	440	464	NA	304	280	400	1881	416	3265	248	456	464	544	976	352
hsa-miR-410	344	304	208	224	376	112	456	144	304	392	328	144	336	272	368	552	384	376	352	368	256	288	632	336	304	128	504	304	376	688	416	232	384	168	304	240	384	296	128	144	408	240	224	424	272
hsa-miR-193b	464	352	368	744	656	272	496	168	384	536	456	176	568	352	504	504	824	392	352	312	368	320	NA	384	528	152	512	320	504	952	560	280	560	392	424	256	440	384	512	256	512	336	728	544	328
hsa-miR-593*	1072	736	512	2033	720	304	624	344	1024	680	720	384	528	600	904	640	496	792	1072	704	416	496	NA	704	608	176	568	688	848	1016	544	576	720	472	648	392	928	776	1184	776	1384	1120	704	1608	656
hsa-miR-21*	368	288	224	368	496	176	528	160	288	512	352	176	464	344	464	544	496	328	424	328	272	272	NA	320	416	128	496	320	432	1072	416	288	400	216	384	256	344	384	352	208	624	408	408	408	240
hsa-miR-4298	1520	1280	1088	10074	3313	504	1937	584	3977	1424	944	464	1296	880	2577	3641	880	1088	3513	512	992	1048	NA	1840.5	1872.5	192	736	2729	2049	3945	1024	976	808	688	544	1288	3329	1880	9554	1536	6417.5	1688	2737	5401	736
hsa-miR-32	384	352	216	320	584	144	480	152	352	488	424	200	400	320	416	512	384	400	400	344	280	192	608	336	320	104	528	280	392	568	368	304	368	216	352	240	496	376	208	192	376	272	312	424	320
hsa-miR-3124	440	432	304	432	528	232	456	256	400	456	400	248	384	384	472	480	416	472	440	408	272	312	720	400	384	112	568	424	536	592	400	320	432	272	528	248	488	400	216	136	408	384	304	560	304
hsa-miR-1255b	416	312	224	296	480	160	480	224	368	416	320	152	384	352	432	456	416	360	360	336	272	184	560	360	344	120	488	256	344	800	352	320	320	160	320	272	400	248	168	160	336	280	192	424	272
hsa-miR-4318	304	288	200	224	480	64	400	112	232	448	256	56	320	288	248	464	352	280	288	280	200	216	560	272	288	104	480	200	312	536	304	240	264	144	288	192	320	288	96	96	288	248	120	320	304
hsa-miR-298	512	480	232	392	408	224	448	176	416	512	480	176	336	368	528	536	424	560	400	432	344	240	640	416	456	120	496	384	560	888	384	480	544	288	424	304	536	376	176	200	608	368	208	576	344
hsa-miR-32*	272	232	312	792	592	128	544	200	232	512	208	64	424	240	1400	408	376	256	256	224	360	240	608	256	240	64	448	384	352	1616	392	232	288	144	256	312	448	360	1056	136	400	336	304	400	248
hsa-miR-30b*	288	264	312	464	568	200	512	176	208	472	240	144	432	256	1208	568	432	288	272	216	488	216	616	416	448	56	464	336	400	1224	352	256	304	192	224	376	776	384	512	192	624	344	192	456	272
hsa-miR-365	448	280	232	352	560	112	512	168	280	504	280	96	432	240	416	536	544	320	288	288	232	232	656	336	336	80	480	256	408	960	336	296	288	160	272	264	360	304	176	112	376	288	336	456	352
hsa-miR-150*	352	360	256	536	544	152	480	200	360	496	312	136	368	272	432	560	408	400	448	288	216	296	672	384	344	48	528	368	440	608	336	248	328	144	296	264	448	328	392	112	424	272	328	488	304
hsa-miR-103	7714	3057	5569	3089	8066	2817	3009	1088	2961	2937	5625	1760	3545	2945	4497	10090	2593	4417	7586	2081	1897	1576	4289	7610	8106	1120	2825	5033	8874	6370	3361	3089	4713	3377	1744	6241.5	4769	3577	6522	3417	4313	3105	8610	6666	2705
hsa-miR-124	416	408	336	352	512	184	464	184	360	448	424	184	368	320	408	504	400	528	440	384	304	240	560	400	352	112	504	400	472	496	448	416	408	240	400	280	424	336	144	240	336	304	296	544	312
hsa-miR-1273	496	520	352	656	480	232	440	208	416	464	448	200	NA	368	544	504	392	552	488	432	376	304	608	360	416	104	504	416	552	1056	368	400	480	256	336	304	640	368	752	192	656	432	264	936	384
hsa-miR-450b-3p	256	184	176	216	456	72	488	80	264	432	256	64	344	240	240	416	408	272	264	272	240	192	560	272	192	128	432	240	296	480	272	224	208	112	272	280	288	312	56	56	264	192	160	336	312
hsa-miR-513b	320	192	176	192	384	112	488	72	240	384	272	160	352	240	232	456	408	288	248	224	176	224	584	280	176	128	512	256	NA	672	304	224	224	144	272	200	304	296	112	96	256	192	120	272	272
hsa-miR-376a*	232	280	160	176	400	64	480	80	224	384	200	80	352	240	232	424	424	248	176	256	264	312	552	176	176	112	448	184	320	560	288	152	200	128	216	136	328	224	96	64	312	160	88	208	288
hsa-miR-105*	256	232	168	200	416	88	448	96	240	432	248	112	360	256	312	416	400	256	248	192	248	288	568	280	200	64	480	176	288	536	296	216	232	96	304	184	320	280	136	104	328	208	120	240	296
hsa-miR-548c-5p	240	232	176	240	384	136	456	112	248	432	216	0	320	208	232	464	384	256	208	224	256	232	632	192	208	128	496	192	232	720	280	208	208	144	224	216	296	320	80	104	288	192	96	208	144
hsa-miR-593	272	232	192	232	480	144	512	192	232	432	216	144	368	192	376	432	384	256	224	200	256	272	640	208	184	88	464	208	344	720	272	200	192	80	248	216	344	224	160	112	264	192	112	224	256
hsa-miR-762	896	632	856	2177	1232	432	784	432	984	720	640	384	616	512	1648	992	640	1056	1024	440	784	800	1488	808	720	200	664	920	1448	1040	688	648	704	424	744	784	2097	696	3689	456	1088	536	936	1640	488
hsa-miR-136*	328	288	248	240	560	160	504	112	312	480	336	120	368	264	360	416	416	336	288	304	272	336	624	280	288	120	472	280	336	560	368	256	312	160	272	272	336	216	136	168	336	344	232	304	296
hsa-miR-30c	6554	808	1656	1096	8962	680	2361	288	1104	1344	1216	304	1448	1264	1208	6065	1064	1392	928	736	736	1288	1744	3777	3049	360	1072	2017	1985	3185	1032	1552	1088	976	1224	1945	1168	1824	1736	1984.5	2425	1440	4633	2433	680
hsa-miR-3134	336	200	216	192	416	48	488	160	256	464	272	112	328	248	240	424	416	320	240	312	232	272	560	320	256	72	512	240	328	512	312	216	304	128	288	248	240	256	120	104	264	192	168	272	344
hsa-miR-30c	6914	888	1937	1088	8426	728	2481	312	944	1192	1328	312	1168	1184	1368	5729	960	1504	1032	792	760	1088	1824.5	3905	3153	424	1072	1936	2065	3265	968	1704	1184	1120	1392	1824	1144	1792	1608	2105	2529	1416	5041	2289	656
hsa-miR-1915*	304	240	304	248	600	128	552	144	264	400	296	80	312	224	296	504	384	256	304	272	264	296	544	312	256	72	496	208	304	600	344	208	208	152	184	216	368	288	264	160	328	264	224	336	296
hsa-miR-449a	320	288	264	232	472	144	440	88	232	400	312	56	344	288	320	464	432	280	256	224	272	304	576	272	200	72	424	200	272	712	344	208	232	176	224	216	408	272	192	240	264	240	272	240	296
hsa-miR-199b-3p	6258	1760	3193	1664	5641	1224	2193	584	952	1136	1320	664	1088	1088	1808	3681	2057	1592	1352	664	1000	816	3457	4417	3233	640	1152	2329	3625	2601	1328	1897	1456	1216	1432	1768	1184	2977	8186	2113	2201	1184	10042	3105	376
hsa-miR-135a*	288	208	240	336	480	56	496	128	296	400	304	104	352	224	248	496	400	280	304	240	264	240	672	312	224	88	448	216	320	464	256	184	192	136	248	232	352	320	328	144	288	152	216	312	320
hsa-miR-628-5p	352	280	256	272	496	152	448	168	328	424	360	176	384	288	432	520	440	328	320	320	240	272	656	304	288	128	504	288	336	448	408	328	352	216	272	248	360	304	200	176	320	288	280	336	304
hsa-miR-663	736	608	808	736	1040	296	608	488	1024	656	728	432	456	560	992	768	552	1344	736	520	384	464	896	712	536	152	632	968	1144	752	504	728	624	392	896	528	928	480	584	320	664	448	480	968	392
hsa-miR-24-1*	400	376	304	232	536	184	440	224	280	464	360	240	368	304	352	528	408	336	368	320	248	336	624	336	288	72	512	352	416	544	432	240	352	160	296	272	352	288	152	176	296	312	344	344	328
hsa-miR-4328	272	256	192	208	424	56	480	96	208	368	216	96	312	224	248	448	432	256	216	232	216	272	608	240	272	32	504	216	312	520	344	216	208	160	240	224	304	240	128	112	264	144	112	288	328
hsa-miR-615-5p	320	280	224	240	448	136	464	120	232	384	224	152	312	224	368	512	384	288	304	272	304	304	600	288	224	64	464	240	336	512	448	224	264	NA	240	200	400	328	200	112	296	168	200	360	352
hsa-miR-96*	400	416	336	224	512	160	464	192	416	400	400	240	352	344	448	504	424	480	384	368	224	272	616	320	280	112	512	376	448	400	352	424	432	208	368	272	432	272	144	168	336	336	320	432	312
hsa-miR-379*	304	304	256	208	496	152	440	176	224	376	256	120	320	248	328	488	368	320	280	280	224	256	600	272	192	120	544	208	320	352	344	256	320	168	224	224	384	304	96	168	296	232	200	256	376
hsa-miR-744	592	464	344	440	624	200	616	208	480	440	520	216	384	368	752	672	456	576	496	352	336	352	648	480	496	128	544	464	552	560	488	408	512	NA	416	408	608	408	392	264	456	384	472	520	504
hsa-miR-891b	288	336	232	176	448	168	432	160	264	392	312	136	336	256	304	432	408	320	304	304	296	288	592	288	248	64	496	256	256	496	296	248	344	176	296	224	328	264	56	136	304	304	216	240	384
hsa-miR-3186-5p	336	232	200	208	400	128	392	168	240	392	272	160	352	272	384	464	368	272	248	248	248	240	552	256	176	104	480	248	312	632	360	240	312	120	288	248	336	304	160	192	256	240	208	320	352
hsa-miR-1266	336	384	240	288	368	168	464	152	312	384	360	160	304	288	456	512	488	368	320	328	272	288	592	320	272	80	472	320	384	432	352	312	400	208	328	232	352	304	152	160	392	256	144	352	328
hsa-miR-504	360	296	192	240	464	184	432	168	248	416	272	192	368	256	408	496	360	320	336	240	256	272	656	224	224	96	496	224	320	528	368	272	312	160	304	304	392	360	128	128	352	232	256	288	344
hsa-miR-619	336	304	248	152	456	112	440	96	304	528	248	160	328	288	416	464	408	320	272	320	256	272	560	304	240	112	480	288	400	480	272	304	352	144	288	256	368	304	128	176	360	256	248	320	304
hsa-let-7a-2*	400	320	208	208	480	144	480	208	296	752	264	144	336	336	408	448	400	320	288	280	272	288	544	320	304	96	472	232	296	560	368	272	288	152	296	176	376	368	192	240	536	464	400	360	328
hsa-miR-125b-1*	304	240	184	112	464	128	464	64	184	408	192	96	304	208	264	504	432	216	256	216	216	288	544	208	232	48	456	224	240	424	328	192	208	112	208	232	304	296	144	96	352	168	88	304	296
hsa-miR-920	352	352	208	200	480	176	400	160	240	432	280	80	352	240	400	488	448	336	368	272	328	272	568	296	256	64	464	304	320	400	392	296	304	208	216	224	512	256	240	160	368	288	248	456	280
hsa-miR-671-5p	352	360	240	392	496	112	616	128	400	496	320	192	320	320	376	520	448	472	440	344	232	336	704	304	320	40	528	296	392	496	408	336	384	256	280	272	480	344	208	192	376	272	208	440	336
hsa-miR-3192	256	232	224	304	416	72	NA	144	208	416	224	96	336	256	432	440	448	256	288	200	232	288	544	240	NA	104	480	280	304	528	304	232	304	136	216	224	448	224	248	112	392	264	144	320	224
hsa-miR-1208	304	288	224	240	448	144	424	200	272	432	272	224	296	256	400	544	432	256	352	280	264	312	632	208	NA	80	464	272	360	360	352	256	328	160	240	224	352	304	152	176	352	272	248	312	304
hsa-miR-3165	384	344	248	288	464	168	424	120	288	448	304	160	344	360	408	512	424	336	352	344	272	272	608	304	328	104	464	288	344	432	432	296	368	184	264	272	448	312	160	160	256	304	208	360	312
hsa-miR-3178	1576	568	1104	544	1264	304	592	632	792	568	576	448	432	712	960	904	504	1088	544	640	472	424	880	976	560	280	640	816	968	848	456	800	624	384	1432	648	704	424	384	384	656	400	616	1304	464
hsa-miR-521	320	264	176	224	464	120	416	176	240	448	288	176	392	264	264	496	408	320	272	248	256	264	600	224	208	72	512	240	288	712	296	240	328	152	184	176	304	320	104	104	368	264	216	360	288
hsa-let-7a-2*	384	256	256	208	496	128	440	192	296	384	248	192	320	224	384	448	448	288	296	264	232	208	496	288	320	120	528	280	296	448	352	208	288	192	240	256	304	360	152	240	432	440	336	320	328
hsa-miR-302e	288	256	168	160	464	88	368	40	264	384	272	72	304	232	304	456	432	264	208	224	224	256	544	256	208	56	432	176	240	272	336	216	240	128	152	168	344	208	80	120	240	200	104	272	288
hsa-miR-548a-3p	328	344	264	240	520	88	480	160	344	352	288	176	376	288	320	480	448	336	248	328	296	240	616	272	240	80	472	264	352	496	304	256	336	176	224	224	352	344	104	144	296	264	176	336	280
hsa-miR-548m	256	216	232	192	472	64	368	96	232	368	248	64	320	216	240	432	400	248	208	208	240	240	576	240	184	64	416	192	224	536	352	168	320	112	176	192	344	248	104	128	248	136	104	240	256
hsa-miR-25	1280	440	952	640	1568	480	888	344	480	832	528	368	720	416	1112	1664	584	536	696	408	752	512	1104	1000	1088	176	600	640	824	976	584	512	1288	360	408	456	800	584	2161	496	664	568	2265	1208	696
hsa-miR-1322	432	608	672	1136	760	488	648	456	400	672	320	368	736	392	1408	608	392	408	824	376	936	360	608	520	432	48	456	664	648	552	432	416	488	248	272	488	2065	528	1664	304	592	640	408	1256	384
hsa-miR-137	304	200	120	312	432	72	448	136	248	432	248	104	304	280	312	464	464	288	256	312	224	256	544	288	208	40	496	240	256	272	328	224	296	168	248	272	288	288	112	208	304	248	168	320	288
hsa-miR-3142	352	320	240	272	464	88	432	192	240	392	272	144	384	280	440	496	352	336	304	304	264	272	632	304	320	136	464	280	328	304	416	304	320	112	304	256	352	304	80	160	344	272	184	352	312
hsa-miR-582-3p	384	296	208	224	472	152	384	176	296	448	320	168	368	288	352	512	432	320	256	328	256	248	552	320	200	104	432	256	312	320	368	272	336	136	296	216	336	280	120	128	320	232	224	304	288
hsa-miR-3193	352	296	296	192	480	200	416	176	264	384	280	224	368	296	384	480	400	320	336	288	288	320	568	320	288	80	464	320	376	344	384	280	408	192	280	280	384	272	184	176	304	248	280	312	368
hsa-miR-433	472	416	312	240	568	288	416	240	288	456	336	288	400	360	528	504	456	352	352	272	312	288	576	400	384	112	464	360	400	448	392	408	472	256	448	320	512	352	224	208	328	400	312	440	344
hsa-miR-16	24838	7706	14059	10570	27246	4385	10819	2721	9058	8066	6922	2673	8474	5985	6393.5	45730.5	11875	5321	5953	3177	5969	4961	13323	15732	21037	2425	11611	9082	13699	14339	6177	8394	15027.5	5953	6450	11835	7618	11419	24662	9858	15099.5	8930	39257	18996	5673
hsa-miR-4262	400	344	256	296	536	144	512	128	304	424	344	256	384	304	392	560	408	408	312	304	224	200	640	352	352	144	496	296	336	336	376	352	368	232	352	240	368	352	192	224	336	360	376	416	296
hsa-miR-499-5p	352	288	208	200	480	144	400	152	288	368	248	160	336	240	232	528	424	280	360	280	224	216	696	312	232	104	496	264	296	320	296	232	296	272	272	232	320	304	128	144	336	184	184	312	256
hsa-miR-647	400	328	224	240	504	192	464	168	328	424	328	200	368	280	376	464	416	368	328	312	272	232	584	320	256	88	496	272	344	400	392	344	448	264	256	272	424	336	160	160	384	320	320	416	352
hsa-miR-132	512	376	320	304	544	232	512	208	272	424	320	256	448	344	448	576	512	376	432	336	240	264	656	400	304	96	512	320	424	368	432	352	464	224	304	352	416	360	320	256	464	424	536	384	328
hsa-miR-548q	416	336	304	240	464	152	480	216	304	400	344	256	384	352	496	432	448	432	384	352	320	256	624	368	280	104	480	312	336	304	320	368	456	312	304	280	432	328	152	184	320	360	248	384	272
hsa-miR-196a	256	240	192	160	432	96	416	72	216	416	176	64	336	184	288	480	416	192	216	176	224	200	536	240	224	96	416	208	304	424	296	192	184	200	232	224	288	248	128	128	336	136	88	256	208
hsa-miR-3127	296	224	224	320	416	160	400	176	264	448	224	56	352	240	344	528	416	288	264	240	264	272	608	288	208	88	480	256	280	488	304	208	232	280	216	248	352	248	152	120	320	208	144	320	288
hsa-miR-508-3p	208	168	160	208	448	40	448	96	224	424	232	64	336	224	224	464	376	224	208	272	NA	208	520	240	192	128	496	216	208	304	296	240	224	224	208	208	264	224	120	88	320	184	64	232	256
hsa-miR-3138	312	288	320	544	568	200	528	128	336	464	240	208	424	192	616	904	480	272	416	232	NA	336	752	432	400	120	440	480	384	760	384	288	368	NA	NA	352	792	360	984	288	704	456	520	496	304
hsa-miR-934	304	264	192	240	448	168	448	88	320	464	232	144	344	208	272	504	416	288	256	288	368	272	568	224	280	144	472	200	328	288	336	192	224	NA	208	256	336	288	144	128	288	224	144	352	240
hsa-miR-643	304	280	224	224	448	120	480	168	264	416	304	160	336	224	336	512	440	304	256	296	272	240	608	224	208	40	512	256	296	264	336	240	304	NA	248	168	304	264	64	128	336	256	152	304	288
hsa-miR-373	304	232	200	192	432	112	448	120	216	416	224	96	416	216	240	504	368	336	224	256	224	232	608	256	192	88	464	232	256	360	328	184	248	NA	192	192	288	240	64	96	280	192	NA	288	288
hsa-life-28-3p	352	312	256	232	464	176	472	208	288	432	304	176	384	320	384	592	432	392	320	352	272	232	592	336	248	64	512	376	368	424	384	352	352	NA	296	240	344	256	112	160	288	280	232	352	352
hsa-miR-369-5p	368	288	224	200	496	112	424	136	328	416	248	112	376	232	264	464	416	352	272	288	248	248	616	296	256	136	480	288	280	312	320	240	288	NA	264	240	320	280	88	136	288	192	176	360	288
hsa-miR-1248	304	296	232	224	464	144	464	128	280	472	216	96	368	248	304	496	416	288	240	264	240	216	624	264	208	120	440	288	304	368	296	288	272	NA	224	224	232	280	72	128	272	152	128	272	336
hsa-miR-548i	272	168	128	176	432	104	384	136	272	424	208	88	352	208	280	496	400	248	256	272	264	208	624	240	208	64	496	240	216	320	352	192	280	120	160	240	272	232	120	80	272	176	96	280	272
hsa-miR-622	368	296	240	288	464	232	480	224	320	432	328	232	352	288	376	560	456	360	376	376	288	240	568	304	280	56	488	256	328	360	320	208	360	184	240	184	384	296	224	144	336	288	240	384	256
hsa-miR-1229	2193	448	560	2897	3649	976	3369	2081	3401	4705	400	1088	1568	424	2345	4481	664	528	1408	408	840	1800.5	1176	2377	2369	128	696	1456	472	4977	656	688	824	944	976	768	1072	7554	18004	3577	12251	5401	8242	14675	840
hsa-miR-130b*	272	256	216	240	416	96	448	72	264	456	224	16	368	208	272	472	400	224	200	256	240	216	552	264	208	80	456	192	224	440	352	208	264	168	152	168	304	248	168	152	264	208	128	336	232
hsa-miR-92a-1*	264	160	192	240	472	56	384	136	240	480	224	80	344	176	320	584	384	288	256	216	288	240	592	232	216	64	528	240	336	304	288	224	248	104	192	192	336	248	152	104	264	152	168	304	312
hsa-miR-1253	408	384	304	272	552	216	544	240	400	488	384	288	336	336	384	560	448	424	448	368	368	296	616	368	352	120	464	360	344	392	416	336	464	216	344	256	464	344	232	328	720	456	360	568	304
hsa-miR-513b	288	272	184	168	416	88	464	136	272	400	272	56	352	264	240	464	400	280	272	320	320	240	560	256	240	72	504	232	248	352	344	256	320	152	224	256	368	256	56	104	288	216	112	336	264
hsa-miR-629	240	232	224	224	368	96	424	88	264	432	200	88	368	208	312	480	448	248	288	216	240	232	560	256	192	104	440	232	256	256	352	176	264	96	200	240	288	208	96	64	280	168	96	256	232
hsa-miR-487a	384	320	224	224	464	144	464	200	304	408	272	200	368	288	384	512	408	344	352	360	272	272	592	304	272	80	528	256	328	352	272	320	328	136	296	192	368	296	144	152	368	248	184	304	280
hsa-miR-652	576	440	432	336	576	312	560	336	392	480	472	272	376	432	496	752	504	464	512	400	368	288	624	464	384	96	632	416	608	504	448	456	528	248	472	272	496	440	208	216	384	384	352	496	352
hsa-life-34-3p	248	216	192	192	392	112	480	144	272	424	200	112	344	176	312	456	440	200	272	184	256	232	600	224	272	72	488	208	248	576	304	232	224	104	232	176	272	264	80	128	320	272	240	328	272
hsa-miR-4325	352	256	256	224	456	184	464	176	296	448	296	240	384	288	384	488	448	320	336	336	280	240	576	352	256	144	464	272	352	288	336	224	384	144	272	232	368	304	144	160	288	232	192	392	304
hsa-miR-1270	328	216	208	248	496	176	456	184	248	472	240	176	360	192	352	512	416	320	320	280	288	248	592	272	192	56	496	272	288	440	320	184	320	152	176	192	384	264	216	96	256	240	192	320	344
hsa-miR-29a	11307	1576	5249	1888.5	10314.5	2353	4321	1560	1472	2897	2161	1136	2745	2273	2969	13539	3161	2177	3049	1352	1792	1408	2577	6361.5	7986	1440	3241	3009	4977	6265	2905	3537	5353	1824.5	2977	2193	1744	3745	12787	3417	5769	2993	12819	7570	488
hsa-miR-195	35080	6217.5	21253	4505	33816	6810	10570	952	7442	4137	12171	2809	4305	10154	7274	44922.5	6330	10242	6297.5	6626	4265	5313	11955	21765	6778	3961	5913	15244	18140	20213	6490	12395	8370	3513	8386	23109	5513	14323	13251	10546.5	14731	10658	13987	29663	1784
hsa-miR-4307	320	168	192	168	560	104	504	96	248	472	208	16	368	144	152	472	432	216	224	240	224	200	576	264	192	104	456	280	264	328	224	200	216	104	200	256	232	280	104	152	304	144	112	304	288
hsa-miR-938	368	288	240	264	432	120	448	152	288	464	288	176	384	264	320	496	440	320	336	312	256	288	608	304	240	72	512	344	248	296	384	296	336	160	296	240	352	272	160	176	304	304	144	368	312
hsa-miR-3141	1104	872	1728	4769	1961	1184	1552	1192	1792	1208	944	800	1032	608	3657	4241	1080	1112	1969	480	1969	1272	2473	2497	2113	192	856	3081	2265	3233	1360	1144	1672	936	688	1752	5297	1985	11523	1504	4625	2145	2977	7426	656
hsa-miR-505	304	240	248	256	488	112	424	168	264	464	264	152	344	264	280	504	416	320	304	336	304	280	600	240	256	128	480	272	264	432	336	280	328	168	248	224	264	264	184	80	320	184	128	352	296
hsa-miR-519c-3p	312	368	184	280	464	128	464	120	280	448	288	208	360	256	320	520	416	320	304	360	296	192	640	296	264	96	544	272	280	336	368	280	304	120	256	256	352	264	176	112	304	200	128	328	328
hsa-miR-1207-5p	984	888	1320	7418	1688	1120	1152	872	2833	1032	744	592	688	568	3209	4697	1136	896	2193	416	1632	1048	3265	1977	1656	128	872	2641	2289	2769	1104	952	1104	656	648	1248	4257	1720	17404	1920.5	4833	2233	3921	6402	576
hsa-miR-92a-1*	304	240	216	304	416	136	448	152	256	536	288	112	400	192	272	432	376	256	320	320	320	224	584	264	256	72	464	256	288	320	352	208	264	168	208	208	320	272	160	80	288	224	112	288	296
hsa-miR-591	360	240	224	248	376	152	424	176	288	504	240	160	384	288	336	520	504	344	352	336	272	288	560	232	200	136	552	240	336	312	384	328	328	144	208	272	352	248	184	144	288	232	144	336	240
hsa-miR-335*	288	192	144	224	400	128	416	64	208	448	216	88	400	224	232	480	416	216	280	288	256	264	608	224	200	72	488	224	264	280	288	176	240	56	200	240	240	224	72	88	296	176	136	272	216
hsa-miR-606	336	328	240	240	472	168	496	192	344	576	304	168	424	272	304	448	448	320	296	360	272	216	632	296	192	112	488	344	296	256	368	256	288	176	272	208	328	272	88	128	288	232	120	336	336
hsa-miR-4291	528	480	336	352	464	272	464	264	392	544	432	320	400	384	504	536	520	496	472	512	400	256	672	376	384	96	592	408	392	296	440	360	520	280	424	240	496	344	240	224	392	432	264	496	344
hsa-miR-134	280	256	224	224	456	128	432	56	288	504	248	112	384	248	256	528	496	272	336	296	304	280	584	264	240	88	456	272	264	336	296	304	248	136	208	224	336	240	184	104	320	232	128	336	256
hsa-miR-2355	456	400	240	320	584	288	592	208	512	576	368	256	448	320	432	648	488	448	376	592	368	280	640	408	384	120	640	368	408	456	384	328	416	248	368	296	448	464	320	256	544	528	384	592	320
hsa-miR-744*	416	256	192	240	504	128	472	144	320	608	NA	176	376	240	384	504	536	336	328	464	304	288	552	312	304	72	512	256	272	456	320	312	336	128	256	272	352	408	192	448	624	600	912	448	304
hsa-miR-2114	256	248	144	224	488	88	488	72	256	512	248	168	376	240	288	520	480	232	304	320	240	304	560	264	256	112	544	264	256	336	336	280	256	152	224	208	304	256	104	128	352	224	112	296	NA
hsa-miR-4270	808	520	856	3129	1104	624	968	520	1392	784	560	392	560	528	1744	2105	816	1032	1264	424	752	960	2025	1120	1080	192	880	1496	1296	1720	752	592	656	536	760	688	1696	912	7442	1144	2273	1040	2177	2257	NA
hsa-miR-200b	1616	600	1120	1712	1921	1480	1344	512	408	1568	592	424	1424	576	2481	4209	1264	1056	1304	656	1264	488	2401	1280	4153	256	816	1032	1464	1848	1408	808	1160	1400	728	536	1152	1016	2465	992	1120	680	5161	1825	2345
hsa-miR-449c*	248	208	208	240	464	176	424	128	256	624	288	104	392	224	312	504	432	272	264	312	288	240	688	248	224	128	536	256	200	296	376	264	272	168	184	232	320	288	192	128	304	216	272	352	NA
hsa-miR-1287	336	304	232	192	448	184	456	144	328	512	288	112	368	280	344	488	456	320	408	304	320	312	560	312	208	136	552	288	240	344	352	272	312	168	288	240	408	328	160	128	328	240	200	408	NA
hsa-miR-3163	352	224	208	224	488	80	448	48	264	528	296	104	384	192	320	496	400	280	328	360	224	304	672	216	264	88	520	288	216	288	304	232	320	168	192	224	288	240	80	112	272	240	160	272	NA
hsa-miR-4320	240	264	184	176	488	144	456	64	272	576	248	64	424	232	256	496	456	256	296	264	264	280	664	272	208	104	528	224	248	248	312	240	304	112	216	224	256	272	80	80	304	192	168	256	NA
hsa-life-16-3p	504	312	248	328	512	152	544	224	408	552	440	272	440	336	432	528	480	392	456	592	320	264	640	344	248	136	568	368	392	288	352	336	496	224	448	256	368	288	160	144	256	344	320	384	NA
hsa-miR-4282	296	264	192	256	456	112	528	168	304	624	296	184	368	232	216	504	520	344	320	376	344	232	600	272	256	112	544	272	256	216	352	264	272	112	240	256	296	296	88	128	336	160	184	352	NA
hsa-miR-34c-3p	1152	328	304	536	944	192	944	336	1456	1048	416	336	456	304	400	944	504	408	512	512	312	576	744	584	608	72	576	504	336	1152	480	432	352	384	488	320	384	1872	1336	1472	4449	2129	2601	3889	NA
hsa-miR-4300	312	280	224	240	472	96	480	144	320	568	288	144	432	288	376	472	496	296	320	280	272	272	576	336	216	104	504	320	248	256	288	216	320	112	296	304	328	272	136	112	352	208	152	352	NA
hsa-miR-555	320	272	224	256	416	120	512	128	296	544	336	88	392	280	336	560	472	288	368	320	336	248	648	304	168	112	488	288	320	272	288	272	336	144	208	256	336	312	144	112	272	216	104	352	NA
hsa-miR-99b*	288	296	320	368	536	216	536	216	264	632	304	216	464	264	672	608	496	376	368	360	424	272	680	424	224	112	560	368	352	584	368	272	352	160	264	280	464	376	624	224	336	288	312	368	NA
hsa-miR-143*	440	432	320	384	568	368	576	288	408	640	496	320	448	432	544	672	512	424	496	512	424	304	696	424	328	128	592	440	536	352	448	456	560	272	336	352	552	432	344	176	352	320	200	568	NA
hsa-miR-181a	2209	448	1472	768	2929	1072	1600	336	672	1120	960	344	856	696	1136	4241	1008	1288	1008	536	464	848	1416	1929	1176	224	1024	1336	1488	1744	1376	1024	848	496	712	704	512	840	2273	1152	904	1304	1840	1368	NA
hsa-miR-4308	360	272	240	224	496	112	592	112	256	616	288	120	432	232	336	560	528	336	384	304	344	272	696	296	232	80	568	328	296	400	344	256	368	160	272	224	288	328	224	136	320	160	168	320	NA
hsa-miR-199b-3p	7978	1792	3185	1712	4481	2057	2321	880	1136	1584	1232	864	1112	1200	2065	4945	2849	1440	1360	944	1464	1280	5673	5177	2425	792	1656	2345	4033	3465	2417	2209	1760	1392	1824	1472	1192	3585	11235	2977	2769	2049	5745	5521	NA
hsa-miR-4269	1088	792	784	912	608	608	688	648	1040	768	776	688	472	608	976	880	632	784	920	768	624	464	984	760	656	176	736	NA	736	704	624	736	816	528	720	480	720	816	1152	816	1472	1328	1008	2001	NA
hsa-miR-664	864	368	344	568	744	256	672	168	400	944	376	128	528	264	416	1488	960	352	624	344	432	416	888	536	1144	120	672	NA	456	568	464	288	432	224	296	344	368	600	1456	656	1104	880	1328	840	NA
hsa-miR-518a-3p	384	328	272	288	552	112	584	264	352	608	352	256	416	304	400	552	536	416	368	384	320	320	600	288	240	80	544	384	352	272	344	288	448	176	296	280	368	320	176	136	296	240	160	384	384
hsa-miR-372	352	304	224	304	576	288	544	232	304	640	384	192	456	296	384	560	512	384	416	408	368	272	672	328	200	144	592	368	400	272	376	272	392	208	312	216	368	328	176	96	336	256	184	384	408
hsa-miR-200a*	352	256	272	368	512	160	624	216	368	584	368	224	448	224	512	568	544	368	416	400	360	344	784	280	216	112	616	336	312	288	320	248	384	160	344	288	336	384	232	144	352	272	200	424	392
hsa-miR-548u	504	416	288	384	496	176	608	256	448	656	448	240	552	320	440	560	576	424	496	520	384	352	688	360	328	120	608	456	352	408	328	336	464	272	416	352	392	384	256	216	416	320	272	560	408
hsa-miR-574-3p	16804	1784	3873	7090	3857	2032.5	2465	3889	13091	4849	2737	2737	2617	1977	3321	9402	2633	3217	4817	2529	2161	6858	5681	6938	3489	600	1696	6410	2409	9802	2705	3289	3505	3513	2417	4689	2369	13411	29495	5801	23349	8290	10434.5	32760	3169
hsa-miR-125a-3p	416	272	344	416	576	192	608	144	272	672	320	160	464	288	456	624	536	360	432	336	328	352	696	392	248	128	568	336	376	432	368	320	352	176	288	304	352	376	344	208	368	192	136	496	384
hsa-miR-199b-5p	808	312	408	320	720	216	688	168	328	664	384	152	512	288	368	672	520	400	416	400	360	368	832	592	280	128	624	520	352	528	384	336	368	160	336	384	408	448	392	240	384	288	504	544	336
hsa-miR-195	37945	6330	24198	5681	30191	9154	13627	1384	8058	6282	14051	3697	4713	11459	7522	37184.5	8202	12155	6866	8226	5873	8818	15996	25358	6009.5	3761	7578	19004	19460.5	23846	8682	15108	9490	4369	8594	28879	6370	16244	17828	13939	15916	13635	12459	36072	2137
hsa-miR-1539	464	352	336	376	672	240	664	328	472	680	560	352	488	296	496	640	608	464	520	520	408	376	720	400	328	96	600	528	424	352	424	440	432	240	368	304	432	368	376	272	488	432	368	536	336
hsa-miR-924	288	192	224	288	512	200	576	160	272	536	304	176	504	272	384	576	528	384	368	296	352	304	680	328	176	80	560	304	280	336	320	256	320	136	288	312	336	264	160	144	320	208	128	352	344
hsa-miR-370	392	328	NA	360	576	328	616	368	352	696	312	280	512	248	632	592	568	400	408	448	480	352	728	368	312	96	592	416	408	416	352	360	448	208	304	328	512	320	504	160	400	376	176	512	440
hsa-miR-4318	344	336	NA	256	608	176	560	112	312	592	368	216	448	256	328	560	440	384	408	376	344	288	704	304	224	80	560	320	336	264	368	232	432	208	264	312	368	328	120	112	296	256	160	376	384
hsa-miR-155	768	480	NA	360	632	376	800	528	336	888	528	296	952	400	696	784	984	432	1088	472	472	544	848	472	368	128	1024	464	960	464	528	288	736	240	336	304	544	560	1640	248	584	320	680	600	368
hsa-miR-644	304	264	224	264	600	200	536	176	320	696	344	128	456	240	416	528	520	304	368	336	336	392	696	320	176	112	560	304	304	320	336	224	288	160	224	304	400	328	144	80	360	192	128	352	352
hsa-miR-105	312	264	224	280	496	176	528	184	336	712	336	224	456	280	304	576	648	384	400	360	304	392	704	216	208	96	520	312	256	352	328	256	416	240	224	320	432	296	128	112	352	192	128	392	408
hsa-miR-188-3p	472	400	320	400	568	296	648	360	560	696	512	352	528	368	464	640	592	480	528	552	440	496	656	424	256	96	624	480	392	360	352	384	544	272	456	352	560	432	176	224	496	528	288	600	472
hsa-miR-1290	256	280	288	448	520	128	584	128	296	648	304	72	504	288	320	584	504	296	448	328	408	440	952	288	184	72	624	280	352	208	272	208	336	160	216	304	576	320	800	128	360	192	176	376	384
hsa-miR-4292	440	352	296	456	664	272	736	408	400	656	432	280	528	344	496	616	544	456	496	344	432	480	864	352	344	96	704	360	520	456	336	336	488	288	320	304	528	424	208	176	480	328	304	568	384
hsa-life-15-5p	496	520	416	392	568	464	688	536	584	672	776	584	584	536	624	608	584	656	632	648	448	480	784	448	352	128	656	NA	576	392	416	544	648	432	592	416	608	472	320	304	440	392	304	600	400
hsa-miR-196b*	784	472	440	432	696	456	672	480	752	808	600	480	528	432	560	632	584	552	616	560	504	480	848	504	424	128	608	608	528	600	464	496	496	368	536	400	528	792	368	464	1760	1216	872	1416	512
hsa-miR-181a*	480	352	304	344	760	240	696	312	360	752	432	232	552	312	512	648	552	448	416	480	384	456	720	472	264	128	592	432	384	384	384	344	432	224	352	336	400	440	232	256	432	272	288	512	336
hsa-miR-490-5p	440	336	312	384	600	376	648	352	464	640	408	416	568	336	544	560	592	408	496	400	424	448	736	344	272	128	704	360	464	352	352	344	512	272	392	352	448	360	368	240	392	336	312	560	392
hsa-let-7c*	312	280	224	312	584	224	640	152	312	608	384	128	464	296	256	576	584	416	448	432	352	408	768	304	224	128	560	328	320	264	304	256	360	160	272	272	352	360	152	136	328	200	184	392	344
hsa-miR-512-3p	320	304	232	304	624	352	584	264	336	680	392	224	576	256	384	592	520	464	448	336	440	384	736	352	256	112	624	400	344	272	256	272	368	152	288	320	424	360	176	192	320	224	168	400	336
hsa-miR-454	408	304	376	304	672	368	720	296	432	752	520	288	592	384	472	688	568	544	496	512	376	480	800	456	288	120	672	352	448	320	304	360	512	264	288	272	416	368	200	272	408	272	328	608	448
hsa-miR-422a	496	448	592	448	928	616	752	336	432	768	640	328	496	480	400	1400	600	640	560	424	336	432	800	656	464	160	648	560	528	464	576	384	320	224	200	328	560	456	496	240	544	208	448	464	288
hsa-miR-3135	512	544	344	560	496	1016	480	752	464	584	696	648	416	376	536	520	456	488	512	520	432	384	592	448	400	144	536	520	384	352	536	448	416	240	344	288	576	456	336	192	424	224	312	416	288
hsa-life-14-3p	352	320	200	288	464	288	480	320	304	472	336	232	336	304	280	432	424	392	304	336	272	296	560	296	344	96	520	320	272	224	432	320	328	216	176	248	384	432	80	176	336	240	120	384	240
hsa-life-34-5p	352	368	272	352	544	528	528	472	384	568	496	264	336	304	344	424	440	416	400	456	312	240	552	368	312	48	536	384	256	304	512	320	320	216	264	264	440	480	128	160	368	224	232	392	272
hsa-miR-519e	304	240	168	208	504	176	360	192	216	480	328	112	320	224	288	456	352	240	256	256	240	256	480	312	192	80	448	232	248	216	440	200	288	120	112	240	280	432	80	88	360	168	80	352	256
hsa-miR-765	576	448	528	1128	624	696	568	736	448	712	600	480	448	368	1360	1272	464	328	512	464	544	384	760	848	832	104	528	816	632	992	768	496	304	200	184	400	984	416	2033	288	1176	232	640	464	392
hsa-miR-331-5p	304	256	168	360	488	192	416	232	240	440	336	96	352	192	224	456	376	312	320	280	272	304	536	272	256	80	472	320	272	208	432	296	256	192	128	240	320	472	144	136	368	152	136	368	264
hsa-miR-541*	272	208	160	264	440	280	464	224	216	536	256	160	352	224	256	480	424	280	312	256	192	304	512	312	208	96	464	240	248	216	408	248	296	128	160	256	304	400	144	128	288	136	104	368	240
hsa-miR-4252	768	560	400	504	624	992	528	824	496	680	784	560	384	424	528	512	448	496	560	592	392	360	544	536	464	128	504	544	368	336	496	488	304	272	352	296	528	392	416	368	616	288	536	480	344
hsa-miR-200b*	344	312	328	400	576	512	480	320	352	640	480	256	384	240	368	528	448	400	392	368	280	320	640	368	432	120	464	320	304	272	440	240	304	192	160	224	384	432	232	224	360	176	280	400	392
hsa-miR-892b	280	232	176	272	472	360	400	296	256	400	288	136	360	224	248	448	464	248	304	304	240	288	496	288	216	88	496	264	256	176	376	216	304	104	144	208	352	440	144	128	360	168	120	336	256
hsa-miR-25*	352	352	288	360	520	408	448	336	304	488	440	264	368	336	336	472	392	368	400	432	256	296	608	304	248	80	544	288	344	312	384	344	280	224	256	208	480	400	208	152	432	192	136	352	304
hsa-miR-301b	536	464	256	512	624	944	472	648	496	544	752	480	416	432	600	504	432	528	480	520	400	272	608	464	336	128	504	528	368	352	528	448	376	304	256	256	496	480	256	216	416	224	360	400	320
hsa-miR-363	480	424	488	408	584	664	520	336	416	472	728	248	344	312	328	816	416	368	368	416	344	368	664	448	272	112	536	384	432	280	400	392	320	192	224	256	368	400	184	208	400	224	408	568	480
hsa-miR-452	384	288	304	352	592	416	448	328	368	568	544	240	384	264	304	624	480	368	496	328	248	272	576	384	352	112	544	376	352	560	416	272	352	288	176	232	368	392	280	216	384	192	144	384	328
hsa-miR-519a*	448	408	296	352	496	744	464	576	392	504	488	368	352	288	456	416	392	416	384	408	304	264	472	416	448	136	496	352	304	NA	448	360	320	232	272	192	408	416	176	184	376	248	248	360	216
hsa-miR-936	392	352	304	544	528	552	512	480	360	552	488	328	320	320	464	672	416	352	440	392	320	296	560	512	448	72	528	464	368	NA	512	312	288	192	224	216	440	448	560	168	528	144	296	352	264
hsa-miR-145*	392	312	232	288	496	376	432	336	320	432	384	216	320	240	304	488	432	304	368	352	224	296	544	352	320	72	496	312	256	NA	320	272	256	176	272	280	352	376	136	168	296	192	176	320	272
hsa-miR-126*	280	240	160	240	480	176	464	136	256	464	240	88	336	216	200	440	360	216	296	320	216	216	544	256	160	64	400	168	192	NA	368	232	296	144	192	184	272	496	120	104	328	160	80	384	272
hsa-miR-539	328	224	168	224	400	208	448	152	256	440	288	96	288	192	224	424	432	304	272	464	240	272	480	272	128	80	512	168	224	NA	400	240	272	128	144	224	256	416	72	128	272	160	112	336	232
hsa-miR-622	280	272	240	400	448	496	448	384	320	440	480	256	336	272	304	440	376	344	336	320	272	312	488	320	232	96	456	232	304	NA	392	256	304	144	176	272	400	464	224	160	344	200	144	368	296
hsa-miR-4320	256	208	144	200	480	176	400	112	216	424	264	136	280	208	96	432	384	256	256	240	272	272	528	296	200	72	504	208	240	NA	472	192	272	144	120	208	256	448	112	120	232	192	64	304	NA
hsa-miR-517c	264	304	152	208	480	312	400	208	312	480	352	184	336	264	200	384	376	304	232	256	216	232	504	304	184	152	456	312	264	NA	384	232	328	160	168	232	304	512	80	120	288	192	136	320	248
hsa-miR-4291	504	544	376	408	464	760	432	568	512	488	712	552	352	384	416	432	408	432	536	480	336	320	544	472	400	136	512	448	312	NA	592	472	368	312	352	296	464	432	208	256	432	232	280	400	272
hsa-miR-296-5p	904	464	448	688	720	640	560	776	496	1016	672	480	536	432	640	528	576	472	536	432	528	392	768	624	864	80	736	656	424	NA	800	528	288	360	400	320	544	472	320	560	880	320	464	464	448
hsa-miR-522	256	200	192	176	448	160	416	136	280	432	256	112	320	224	184	368	320	192	256	256	304	248	504	264	184	96	472	224	200	NA	360	184	240	128	208	192	240	432	112	168	216	112	80	352	232
hsa-miR-27a*	416	240	336	368	576	392	488	368	424	544	552	168	304	296	296	608	408	368	368	384	280	328	528	400	256	112	552	352	448	NA	392	304	272	160	176	288	368	376	192	160	312	160	160	432	264
hsa-miR-520f	264	176	112	248	496	184	464	200	264	424	272	80	288	200	160	384	336	304	224	224	256	288	512	256	200	88	480	272	232	184	352	168	264	112	128	240	336	448	48	112	352	152	96	352	256
hsa-miR-329	448	304	232	336	568	392	496	456	336	656	408	280	368	256	336	512	416	304	296	304	248	288	536	336	328	96	480	296	272	288	432	280	304	128	208	288	296	392	184	216	520	224	272	312	248
hsa-miR-371-5p	296	240	224	272	432	336	440	256	304	472	352	216	360	232	264	432	376	312	288	288	272	272	536	272	256	64	488	272	280	224	384	288	304	160	208	256	376	424	128	128	320	224	144	312	200
hsa-miR-3118	400	384	264	344	480	376	488	384	376	520	496	208	344	288	336	416	376	352	456	384	288	288	528	368	248	112	480	352	312	240	384	336	312	216	240	256	416	416	160	192	304	224	152	352	288
hsa-miR-3129	296	216	168	208	448	232	464	256	256	360	296	128	320	256	224	400	424	280	288	256	256	304	544	288	224	64	512	248	296	160	384	224	224	128	176	208	352	408	64	144	328	192	80	288	288
hsa-life-13-3p	392	400	248	296	552	344	448	392	368	464	560	248	336	344	288	400	320	408	368	352	296	288	496	368	256	96	528	320	336	208	480	336	320	216	312	232	400	448	128	160	352	208	200	336	280
hsa-miR-499-3p	360	368	232	328	528	400	464	352	400	496	504	304	360	320	272	448	440	392	368	480	320	304	536	392	216	112	528	368	320	240	464	352	336	208	280	288	408	384	88	176	360	248	208	384	320
hsa-miR-378b	368	320	264	248	464	264	448	304	304	456	344	192	280	272	288	432	400	328	272	288	256	320	544	304	240	96	448	240	272	240	608	240	336	176	224	224	392	376	192	176	360	232	144	360	344
hsa-miR-616*	336	304	248	224	416	256	456	216	232	488	288	160	336	248	192	416	368	296	344	272	240	272	520	288	240	24	472	256	224	224	1016	272	272	208	152	224	360	448	88	128	320	208	96	368	304
hsa-miR-1258	232	240	200	192	448	88	480	160	200	440	184	48	320	200	192	432	384	208	264	216	280	320	512	272	192	48	392	184	224	208	592	184	232	176	128	192	304	328	64	72	280	176	64	272	216
hsa-miR-3123	248	184	160	224	424	184	408	152	208	440	312	160	368	232	248	432	368	288	264	216	248	280	496	256	176	96	464	240	240	160	384	272	288	208	184	200	288	464	96	104	272	128	96	400	288
hsa-miR-501-5p	256	200	192	264	464	128	424	96	208	456	272	96	304	224	160	400	400	248	272	152	240	288	416	296	192	40	520	216	216	192	336	160	272	224	128	216	280	392	80	72	304	168	112	328	216
hsa-miR-324-3p	440	296	200	408	528	552	528	376	336	552	480	256	344	304	400	544	440	344	440	352	320	320	488	384	288	112	568	392	320	288	368	304	320	224	248	256	360	432	344	208	408	208	272	336	280
hsa-miR-365*	328	296	192	320	496	280	416	280	288	416	336	104	328	304	232	448	392	272	328	272	240	328	528	320	208	80	456	232	264	208	344	320	288	200	152	224	280	400	200	136	256	136	160	304	248
hsa-miR-143*	504	496	408	464	544	616	512	480	496	472	704	384	336	400	408	488	432	432	480	528	320	336	504	472	336	96	512	400	400	272	432	400	336	232	312	272	496	480	272	168	376	192	216	416	312
hsa-miR-141	568	360	456	720	1344	864	704	424	400	864	536	448	440	368	592	2161	896	496	864	424	328	368	1096	736	736	176	640	528	464	512	840	360	376	464	248	296	512	520	1240	224	616	176	1976	432	448
hsa-miR-576-5p	296	248	160	224	448	120	416	48	240	368	208	40	288	216	120	384	392	264	184	216	248	280	472	264	224	112	424	208	232	176	320	224	272	192	152	184	304	448	152	64	280	176	72	304	288
hsa-miR-325	336	280	232	304	480	392	424	288	272	456	344	208	320	240	216	376	408	248	312	288	288	256	512	336	192	96	464	288	232	224	328	280	320	208	224	248	352	480	144	176	328	224	160	328	232
hsa-miR-3168	352	304	200	288	480	360	472	336	288	448	344	208	352	256	224	432	416	328	280	312	304	272	448	280	224	80	464	224	272	248	368	320	272	176	240	176	288	416	112	160	304	200	120	312	272
hsa-miR-1911*	384	352	232	312	480	376	432	664	400	496	504	224	360	288	320	424	456	360	312	368	320	272	496	368	272	144	552	272	344	256	488	368	312	176	176	240	392	408	160	144	336	208	112	352	280
hsa-miR-548x	360	256	272	304	448	264	448	368	256	504	408	192	320	288	216	432	432	424	336	352	224	368	512	256	208	112	504	304	288	200	NA	344	304	224	216	256	384	440	64	144	312	160	128	336	296
hsa-miR-10b*	288	280	184	304	480	288	464	312	288	448	384	176	344	256	288	440	320	320	280	288	264	480	480	336	208	88	448	296	288	256	560	208	264	200	240	208	336	464	136	112	296	192	96	320	312
hsa-miR-548j	288	224	136	280	448	160	400	200	240	464	256	88	280	232	208	424	392	288	184	176	248	256	496	256	184	80	480	168	224	176	NA	176	192	128	120	248	240	392	112	128	264	192	80	344	272
hsa-miR-34c-5p	328	288	232	360	640	440	472	328	352	864	440	184	360	320	240	872	320	368	416	424	264	304	520	768	232	64	536	304	272	336	608	280	248	232	248	336	392	320	144	240	352	200	704	352	320
hsa-miR-4317	344	248	240	288	448	320	440	680	328	464	392	160	304	256	304	480	376	320	328	304	256	296	496	304	232	64	528	264	288	216	NA	296	288	216	216	208	400	320	128	160	360	160	168	368	280
hsa-miR-3188	312	240	224	384	496	256	464	272	368	496	320	64	352	256	296	472	384	256	312	272	272	304	728	304	192	96	520	336	312	280	NA	216	240	160	192	240	352	304	272	96	320	192	144	328	264
hsa-life-34-3p	256	248	184	216	408	136	448	144	208	440	256	112	304	224	144	344	400	272	256	216	176	288	480	224	176	72	520	192	208	184	328	160	280	112	192	216	288	328	96	104	264	NA	152	304	288
hsa-miR-4251	352	336	216	336	496	480	432	400	352	496	448	288	352	240	312	440	376	360	312	384	288	304	488	320	328	32	560	272	320	248	400	344	256	224	256	248	352	288	184	160	400	352	168	376	288
hsa-miR-1298	280	288	184	296	432	240	440	208	256	464	328	96	336	224	304	440	400	264	272	264	232	296	544	288	128	96	456	272	208	200	432	232	304	96	256	216	304	320	128	184	288	192	96	296	216
hsa-let-7c	1256	504	968	608	1136	632	824	256	680	640	688	208	400	408	616	1504	720	632	424	368	392	480	992	1136	520	200	656	1072	992	672	480	688	432	312	448	304	712	368	1016	472	576	256	2273	944	312
hsa-miR-449a	264	304	144	208	480	400	448	224	296	440	272	144	336	224	320	416	336	232	240	288	272	328	520	320	208	80	512	256	280	184	NA	240	304	112	192	288	352	312	160	200	304	168	176	336	272
hsa-miR-4313	1488	552	632	2673	NA	1264	1048	2385	1576	3593	784	1040	688	472	1624	5985	1088	456	824	448	848	776	1736	1160	2817	128	864	1040	416	2529	1408	736	328	536	576	416	528	752	9954	2048.5	4865	480	6097	568	688
hsa-miR-3175	480	472	320	680	488	592	528	600	568	568	560	336	376	376	704	576	424	416	568	416	328	384	544	560	464	48	520	392	400	416	496	448	312	304	368	304	456	288	720	248	672	240	288	400	296
hsa-let-7e*	344	240	176	240	472	224	384	208	240	448	272	128	320	232	240	456	432	224	264	248	272	352	480	264	176	88	448	208	256	224	NA	192	272	96	192	176	320	320	128	128	280	144	88	280	248
hsa-life-32	400	368	256	336	512	416	448	376	256	456	352	256	352	288	304	448	344	328	328	344	256	384	576	312	256	80	544	328	296	272	472	312	272	152	240	208	400	304	160	136	376	360	176	328	272
hsa-miR-19a*	320	280	176	256	424	216	440	208	352	432	392	104	320	208	192	432	440	256	328	272	208	304	456	256	176	96	488	208	248	256	384	288	192	160	208	256	304	256	64	64	320	248	128	256	240
hsa-miR-380	248	272	216	248	456	176	464	224	240	408	304	96	304	224	144	384	392	208	288	216	208	240	528	272	160	80	536	208	256	192	384	216	272	128	160	192	328	336	112	112	304	176	96	272	184
hsa-miR-302b*	296	208	184	256	520	248	440	256	232	384	264	144	288	264	200	464	392	256	264	232	208	272	520	320	208	144	496	304	256	168	392	248	248	120	208	192	288	312	104	128	304	224	112	256	256
hsa-miR-125b	8826	1728	4033	2289	11235	2873	4969	2201	2521	3601	2729	928	1400	1640	2457	11923	4065	1832	2705	1336	1168	2193	6938	4897	2561	552	3505	3553	3345	5401	1824	2433	1200	1344	2649	2177	2825	1720	10242	2609	4281	528	13459	3321	288
hsa-miR-34a	368	240	336	344	600	632	488	240	248	432	424	192	312	216	360	528	432	288	456	256	256	360	576	528	320	64	512	256	360	328	480	304	272	192	224	288	336	352	568	160	360	176	312	296	256
hsa-miR-144*	472	392	320	328	576	448	536	392	416	416	488	288	320	328	392	512	336	400	NA	384	320	384	472	352	240	128	512	336	360	296	456	400	320	192	328	224	384	320	248	264	336	344	240	424	264
hsa-miR-377*	280	192	176	176	416	160	416	96	192	408	208	80	336	208	176	424	416	240	NA	184	208	312	496	232	152	64	536	240	208	184	320	200	208	152	128	248	296	344	104	88	272	192	128	288	208
hsa-miR-218-2*	344	296	208	320	536	248	496	192	296	424	352	152	328	208	256	408	408	312	NA	304	216	368	576	304	216	64	432	304	272	208	424	272	232	224	240	224	328	320	168	128	272	176	128	384	288
hsa-miR-323b-3p	280	240	176	264	472	232	480	264	240	416	344	128	352	240	232	432	400	280	368	240	248	328	464	304	192	80	496	224	256	232	312	256	224	88	256	240	344	336	104	104	304	288	112	312	232
hsa-miR-3193	320	296	232	288	480	400	472	416	304	488	384	256	368	272	320	400	408	312	296	272	256	344	544	304	312	56	488	328	304	288	456	288	320	192	256	224	336	352	176	136	328	NA	160	296	232
hsa-miR-203	584	480	288	624	1560	344	624	328	264	472	520	616	704	376	272	1792	432	416	544	288	416	320	3481	976	352	96	592	632	448	384	592	352	200	272	208	240	1264	NA	1096	240	496	NA	NA	376	752
hsa-miR-378	448	368	408	312	576	352	480	256	392	400	504	208	336	384	264	640	440	432	416	280	232	416	536	440	320	88	592	416	368	352	440	296	296	200	200	264	376	320	368	176	368	368	272	376	304
hsa-miR-556-3p	256	192	152	232	448	128	384	176	272	344	208	88	320	232	152	416	400	184	232	232	208	304	480	304	192	64	456	208	208	136	352	208	264	136	192	216	272	304	112	96	304	304	56	304	312
hsa-miR-4260	360	288	224	336	520	376	392	312	320	400	400	192	320	240	272	456	464	312	320	320	304	384	560	344	224	56	552	320	280	288	384	272	264	200	224	208	320	320	224	208	320	264	208	288	208
hsa-miR-562	288	224	232	264	496	232	432	280	344	NA	296	136	352	264	216	472	424	280	264	256	224	NA	576	304	256	96	488	240	376	176	344	280	296	168	192	152	288	328	176	104	320	208	168	320	304
hsa-miR-151-5p	3489	1080	3081	1616	3201	3841	1328	1760	1576	1568	4649	824	944	1952.5	1872	3921	2201	3049	5657	1816	1016	768	2049	4113	2273	480	1240	3073	2225	2641	1472	2193	1192	1456	800	1328	1104	656	3425	1224	1528	464	2257	1312	1696
hsa-miR-484	728	416	464	536	816	680	576	592	592	624	792	416	416	376	576	896	576	472	496	368	296	392	888	800	600	88	624	504	472	512	NA	376	312	256	344	320	432	320	1312	336	504	264	1208	376	376
hsa-miR-1302	288	320	176	288	448	256	392	208	264	368	272	136	320	240	192	384	360	272	288	240	176	232	504	304	176	112	496	240	248	176	376	256	256	128	168	248	296	320	80	112	288	152	112	328	256
hsa-miR-423-3p	528	336	336	480	648	784	488	432	368	488	584	360	400	360	440	608	472	440	696	408	336	336	832	496	432	104	592	432	416	464	456	320	344	256	184	304	432	344	504	208	384	240	424	320	288
hsa-miR-1226*	464	560	408	816	536	520	448	480	640	408	792	304	376	432	464	528	432	592	608	496	320	352	608	520	464	96	592	528	496	352	672	528	352	320	312	312	544	328	696	224	400	232	272	432	336
hsa-miR-670	240	328	232	256	496	320	368	240	272	408	296	128	400	240	408	432	376	224	216	224	256	216	528	296	224	80	448	232	248	224	NA	256	200	144	152	240	312	360	416	128	288	224	152	320	272
hsa-life-6-3p	656	488	344	480	768	488	632	768	640	544	624	544	408	384	448	808	432	472	520	424	336	384	552	544	584	64	536	424	272	512	440	432	288	288	312	264	448	368	1920.5	384	656	272	1200	352	352
hsa-miR-1243	352	280	176	256	416	296	400	280	312	344	344	160	400	272	240	400	408	288	280	296	256	240	464	288	168	104	552	264	256	208	392	224	224	160	208	248	320	312	160	112	304	216	136	336	240
hsa-miR-3140	264	216	176	200	448	96	368	168	224	312	232	128	352	232	192	392	328	256	208	176	224	272	472	296	192	72	464	224	240	176	352	224	216	160	160	168	304	344	144	96	336	152	112	320	240
hsa-miR-92b	416	344	240	352	568	360	512	264	288	528	344	184	328	256	288	544	432	288	328	280	248	296	568	320	256	112	512	304	240	272	392	288	304	160	192	264	328	400	496	192	328	208	432	352	312
hsa-miR-519e*	344	296	176	248	480	248	424	240	336	464	392	176	344	296	304	432	416	280	312	248	224	272	504	328	224	80	480	288	192	272	344	224	304	240	192	272	376	288	192	152	312	216	128	304	240
hsa-miR-373*	304	272	216	248	400	232	440	208	264	416	336	192	352	248	208	448	384	224	264	256	248	296	480	272	176	96	496	248	208	192	336	216	232	160	200	296	352	304	144	88	304	136	96	320	272
hsa-life-1	928	456	824	1816	1856	1720	1048	672	480	1456	872	376	872	472	1328	2065	904	832	1480	528	824	464	1824	1312	2689	208	720	960	920	1232	776	648	560	672	272	336	624	464	2601	472	880	312	3257	672	1728
hsa-miR-595	608	848	1296	3545	1512	976	720	1152	464	688	584	464	576	288	3745	912	376	408	912	400	1208	800	712	880	520	144	520	808	832	1152	520	544	400	568	192	528	1624	352	7914	504	416	224	832	368	360
hsa-life-29	352	320	304	384	480	336	408	256	296	392	336	112	288	216	432	440	440	272	376	256	328	272	512	384	304	64	480	320	352	304	480	304	256	192	176	272	448	288	440	192	304	200	232	296	248
hsa-miR-1255b	368	344	272	368	480	336	448	328	344	400	456	160	392	272	328	448	376	336	376	376	272	304	504	360	272	80	504	344	368	232	NA	336	280	240	296	192	336	272	192	176	336	256	160	288	240
hsa-miR-527	464	480	304	368	448	624	472	528	440	400	544	416	368	376	456	472	392	448	464	424	304	272	512	472	424	80	480	416	336	392	NA	472	384	224	392	288	424	280	168	208	400	232	200	368	304
hsa-miR-548f	368	304	240	256	448	264	416	240	272	448	384	168	336	256	272	432	336	264	256	288	240	240	488	264	200	80	448	256	232	216	392	248	280	168	184	240	320	280	128	160	320	176	160	320	192
hsa-miR-4322	304	320	272	464	496	328	464	304	352	464	440	208	368	288	360	456	408	320	368	368	264	304	560	328	264	144	512	336	296	272	400	320	240	168	224	256	328	320	528	128	376	232	232	384	288
hsa-miR-1234	6402	1064	832	7714	6306	2345	2505	4929	3121	2561	1408	3145	880	688	4425	8322	1280	736	2337	816	608	3545	3377	1184	3897	96	1120	952	536	3681	1144	728	392	1272	1232	1328	1032	1008	35152	1632	2841	520	10410	728	1897
hsa-miR-31*	448	448	320	464	568	504	472	768	448	400	584	424	376	400	440	480	464	424	480	432	312	320	520	400	336	128	512	416	336	360	520	384	288	240	432	248	344	368	408	240	480	224	368	368	280
hsa-miR-575	416	448	352	480	568	528	472	496	448	456	688	296	336	368	392	560	400	392	512	416	288	272	504	424	352	64	520	416	400	384	440	376	328	264	352	224	448	288	304	256	512	232	328	352	296
hsa-miR-1264	288	224	192	264	488	264	400	240	224	384	320	120	352	224	256	448	416	272	368	304	256	232	504	296	216	112	472	272	232	288	NA	240	280	152	192	160	320	336	104	192	320	224	152	304	248
hsa-miR-526a	400	320	256	376	544	504	408	424	352	400	464	344	384	272	416	456	472	336	336	328	288	304	504	392	304	120	552	304	336	264	856	328	288	192	304	192	328	272	184	136	368	256	208	320	288
hsa-miR-1272	408	496	392	640	544	472	464	392	488	464	680	320	416	384	592	488	464	352	520	448	336	256	496	472	320	96	496	432	368	424	456	488	336	264	272	280	480	368	456	224	400	NA	240	408	296
hsa-life-15-3p	416	408	312	488	496	536	496	440	416	424	512	344	384	288	312	432	496	392	440	400	312	336	504	416	328	80	560	384	360	280	400	408	320	184	320	264	480	320	224	216	416	NA	176	400	304
hsa-miR-4255	304	272	240	280	440	272	448	232	288	432	336	160	352	248	208	448	376	232	304	256	240	288	520	288	208	64	496	288	256	288	320	240	256	144	176	240	320	368	144	144	336	NA	120	328	240
hsa-miR-18b	448	376	368	384	560	320	400	320	384	448	600	208	352	344	360	480	384	448	440	352	256	264	600	368	256	64	472	432	360	312	400	360	288	160	264	240	416	392	240	176	328	328	200	336	304
hsa-miR-143	17716	4449	13219	3913	12339	6898	6762	2473	7266	2561	14667.5	2385	1680	7250	3841	14323	2097	7546	4593	7938	2465	2905	8722	17556	3953	1792	5513	15204	10194	13435	4001	8746	496	2105	2137	9314	2497	2001	9442	8938	10170	2425	11859	5777	592
hsa-miR-1304	336	296	256	320	448	304	432	240	288	400	448	168	400	248	288	416	416	296	320	304	240	288	504	352	224	120	480	344	312	248	400	248	336	160	208	272	392	288	192	184	288	160	128	336	216
hsa-life-1	960	472	688	1768	1720.5	1536	960	656	440	1448	1008	392	864	512	1216	2137	808	840	1392	576	816	464	1928.5	1136	2353	160	808	872	896	1272	704	664	496	560	384	384	704	464	2273	432	888	280	3529	664	1616
hsa-miR-191*	336	304	224	328	448	352	400	256	280	408	536	224	360	240	288	368	408	328	304	320	304	296	608	320	256	112	536	288	320	336	400	352	272	136	232	240	320	256	96	152	288	NA	136	344	240
hsa-miR-873	288	312	192	256	456	344	368	248	288	416	424	240	328	224	272	400	424	296	240	296	312	232	488	304	192	96	496	256	280	264	384	296	272	88	232	208	376	264	128	96	328	NA	160	288	256
hsa-miR-1277	352	288	192	256	464	232	424	240	264	432	352	136	352	264	192	408	360	256	272	232	232	304	528	312	208	104	472	200	232	160	320	304	224	128	184	160	328	312	104	144	304	NA	128	360	240
hsa-miR-4325	320	256	240	336	464	296	416	216	256	416	408	192	336	272	272	472	440	288	288	256	264	288	464	296	176	136	568	288	288	336	384	264	296	144	200	240	440	408	120	96	320	NA	136	376	272
hsa-miR-611	368	336	288	368	464	424	432	336	320	456	480	352	304	272	352	448	512	376	344	368	312	280	552	352	320	64	544	320	336	280	384	328	288	128	192	224	352	304	112	144	336	NA	152	392	256
hsa-miR-1911	352	272	192	272	448	224	528	192	352	376	424	144	392	248	216	440	392	272	320	296	240	288	520	304	160	112	488	288	296	248	416	192	272	NA	200	200	312	312	96	128	312	NA	176	272	248
hsa-miR-19b	2129	920	1648	2401	3001	1632	1160	1216	1272	1200	2793	1040	1120	976	1360	5033	1520	1128	2097	1136	920	672	2249	2409	1328	272	1256	1632	1264	2553	952	1152	864	720	664	848	784	528	7802	864	1424	NA	3057	1288	848
hsa-miR-141*	320	328	192	368	464	256	440	256	352	464	368	168	368	224	304	400	400	296	312	312	248	256	520	344	248	48	512	288	288	304	400	304	256	184	232	296	288	352	176	144	328	240	216	368	288
hsa-life-26-5p	552	584	464	576	496	712	472	656	576	464	944	624	400	504	560	520	384	544	648	640	456	328	480	544	496	160	520	488	416	456	448	592	376	312	472	352	512	328	248	288	480	328	272	408	288
hsa-miR-1911	328	264	184	224	432	216	432	200	224	432	368	168	336	264	224	480	408	352	320	272	280	304	480	272	224	80	464	272	272	192	400	272	248	184	192	240	304	304	128	144	336	208	112	272	240
hsa-miR-2117	352	272	224	336	456	248	416	112	360	480	368	144	328	280	256	440	392	264	336	264	256	312	560	296	176	112	496	296	296	256	400	240	304	88	104	240	344	344	152	176	272	288	184	336	232
hsa-miR-3131	328	256	192	368	488	272	480	240	304	416	328	184	352	216	304	504	432	272	400	240	296	304	552	312	264	112	488	216	280	352	368	272	240	80	160	232	352	232	784	160	392	360	200	360	264
hsa-miR-34a*	464	368	360	384	536	512	520	392	360	496	608	344	336	336	384	504	432	512	464	384	288	328	560	408	352	152	576	432	400	408	432	352	304	176	280	224	360	336	440	176	392	296	240	384	296
hsa-miR-616	288	272	208	264	488	192	488	208	256	360	304	152	352	264	216	424	328	256	304	232	256	288	560	304	208	136	512	248	272	272	416	240	232	96	160	240	408	304	128	80	304	248	136	360	296
hsa-miR-550	352	328	256	384	480	304	496	304	392	448	480	248	312	312	328	512	424	296	320	304	304	288	528	400	240	64	608	272	304	272	592	304	288	192	272	208	344	320	264	144	344	264	168	416	288
hsa-life-16-3p	488	384	280	432	528	320	432	352	368	464	496	136	416	264	384	472	416	328	352	368	256	336	512	400	224	96	512	336	272	272	320	336	368	144	312	264	424	336	144	136	320	256	192	408	240
hsa-miR-199a-5p	1969	568	800	896	1840	1440	1152	312	472	848	856	408	608	480	736	1752	1040	584	632	488	NA	512	2193	1552	752	216	1000	960	888	1728	800	600	336	352	384	464	368	552	2169	720	848	368	2321	736	272
hsa-miR-100*	328	304	240	288	440	328	416	232	280	432	384	192	368	184	240	376	360	328	320	304	NA	224	528	336	224	152	512	272	240	200	368	304	256	176	224	176	344	272	152	144	312	232	112	304	272
hsa-miR-943	320	240	192	264	504	232	448	232	280	464	312	128	368	240	256	480	432	272	272	264	NA	264	488	304	240	64	536	248	256	248	400	288	264	96	128	208	336	280	104	128	312	208	184	288	272
hsa-miR-3157	496	368	336	384	512	496	440	456	456	448	632	312	400	336	336	544	440	384	448	456	272	344	576	424	296	96	624	400	416	280	408	392	288	240	304	264	480	288	208	264	440	256	272	352	320
hsa-miR-302b	256	192	208	216	400	128	472	136	184	456	304	64	368	208	104	448	336	272	208	240	272	240	560	264	120	112	424	224	216	192	328	224	240	64	128	224	264	272	72	128	296	176	80	264	280
hsa-miR-149*	832	672	1040	3337	1144	1160	800	1312	1376	704	928	808	584	552	2129	1080	720	1200	1384	608	736	816	1632	1248	1128	128	800	1344	976	1360	640	704	416	552	760	592	1136	448	5689	592	1424	320	1264	1256	576
hsa-miR-30a	2313	336	1856	512	4265	648	1248	416	952	656	2113	272	464	1032	560	7274	696	1392	600	688	408	800	888	2273	808	240	968	1905	1336	2137	512	784	288	288	568	712	432	424	1152	920	1248	480	1168	944	336
hsa-miR-4321	352	312	232	392	480	296	456	288	328	504	336	192	384	280	272	448	400	296	392	344	296	344	608	320	288	96	544	288	272	240	368	336	272	200	184	240	392	320	144	184	352	176	128	312	288
hsa-miR-1324	400	368	272	336	480	360	432	424	360	448	528	304	384	296	312	440	432	336	NA	424	336	280	552	408	320	80	488	344	376	248	376	336	304	176	288	264	392	320	240	176	416	256	176	352	304
hsa-miR-101	952	368	664	440	1040	552	640	456	464	560	768	320	416	528	464	1208	480	640	576	528	408	400	624	808	400	128	656	712	624	640	440	608	304	224	320	336	432	400	944	296	544	336	456	664	352
hsa-miR-1226	536	304	240	352	552	352	488	456	336	544	272	240	368	296	352	416	416	336	376	280	240	408	560	336	288	80	544	272	304	312	344	288	232	192	208	264	304	360	592	416	712	280	448	416	336
hsa-miR-3169	280	248	232	288	464	256	472	240	264	424	328	72	448	264	160	464	448	336	296	296	272	320	568	320	192	96	512	272	272	176	368	416	288	144	208	280	368	320	112	112	280	192	144	328	264
hsa-miR-450b-5p	336	288	240	272	464	224	464	208	280	432	352	152	368	264	168	464	400	312	288	288	344	304	512	296	176	112	552	240	240	192	368	248	288	168	224	288	320	336	80	112	312	232	120	352	240
hsa-miR-4320	312	224	176	240	464	128	464	112	288	464	264	128	360	264	192	496	440	248	224	264	264	296	512	312	160	96	480	208	192	144	344	208	240	144	160	216	304	312	104	160	344	184	72	256	256
hsa-miR-3074	416	384	288	608	504	416	448	432	352	480	552	288	392	360	336	464	504	424	408	408	304	344	552	400	368	152	560	352	424	304	384	416	272	192	264	256	432	328	264	200	384	264	224	392	304
hsa-miR-30e	560	320	368	336	848	248	528	160	328	512	496	112	448	304	280	1264	440	408	336	320	288	392	664	464	280	128	536	384	328	416	368	352	280	224	192	272	320	352	704	240	392	232	368	392	336
hsa-miR-371-5p	360	256	240	296	496	208	504	200	296	416	328	144	400	240	232	472	400	280	304	320	272	352	536	280	224	96	528	272	272	248	328	248	256	112	168	232	376	312	176	144	336	208	144	320	320
hsa-miR-411	336	320	232	304	464	272	480	232	288	504	384	136	432	256	232	488	408	320	384	312	344	312	560	312	224	112	512	256	320	240	400	272	256	216	160	184	320	352	208	112	288	192	176	304	272
hsa-miR-335	1488	488	712	744	1264	624	792	376	688	576	1328	272	496	560	648	3393	744	800	832	696	440	584	808	1072	952	192	1024	976	1056	880	504	592	544	320	392	648	456	416	600	464	888	368	536	640	560
hsa-miR-3126-3p	432	312	296	432	576	456	528	384	424	496	528	328	520	320	416	544	496	408	512	416	368	368	624	432	320	96	592	440	352	304	432	336	352	192	352	256	432	328	288	232	448	264	280	320	360
hsa-miR-93	736	488	832	1448	1048	1304	768	776	768	960	1168	600	712	432	1064	1808	960	672	1969	464	592	576	1760.5	968	640	144	800	896	856	816	712	448	760	400	248	480	672	352	2873	440	728	376	1208	616	728
hsa-miR-148a*	256	248	176	272	464	288	448	208	320	440	280	136	400	248	232	480	416	232	312	280	280	264	488	296	224	104	560	256	256	232	416	240	264	160	168	320	328	304	184	112	336	208	192	328	240
hsa-miR-567	320	264	200	376	424	224	488	144	296	440	368	200	416	288	256	496	448	320	304	272	288	352	560	296	216	72	536	304	320	240	408	224	232	128	176	264	360	376	176	104	304	176	208	312	240
hsa-miR-1251	368	328	224	336	456	336	512	288	336	424	440	248	384	304	352	448	400	384	416	336	336	328	576	408	368	144	592	352	344	280	424	368	320	160	248	200	432	368	136	200	344	224	184	384	328
hsa-miR-34b*	320	272	256	304	504	272	496	224	336	600	416	152	392	296	256	608	416	400	400	376	360	360	552	576	240	112	600	328	320	304	432	264	304	224	240	232	408	336	136	232	336	208	584	368	336
hsa-miR-4327	352	336	288	432	472	336	480	312	368	472	480	208	408	320	448	496	480	408	432	400	352	376	592	360	264	112	496	336	312	288	416	320	312	168	224	224	448	368	400	208	352	224	176	368	288
hsa-miR-548s	496	392	256	504	520	528	528	432	496	440	552	336	432	336	448	544	424	392	472	488	400	368	528	400	312	136	576	368	392	304	408	368	400	240	288	232	400	320	240	176	360	264	208	408	304
hsa-miR-3118	344	312	240	320	464	264	480	280	336	432	424	216	432	288	256	456	456	408	352	400	312	320	536	336	200	96	528	328	288	176	408	280	400	160	224	248	384	272	104	104	328	280	176	320	256
hsa-miR-645	288	272	224	248	496	232	464	232	272	472	296	176	400	264	240	504	464	304	304	264	256	336	496	312	192	80	592	288	216	216	424	288	288	168	200	288	360	352	144	160	336	NA	128	320	272
hsa-miR-130b*	272	208	168	240	448	128	504	152	256	480	264	96	440	224	168	472	448	232	216	288	256	296	552	304	208	96	512	208	232	240	424	248	272	120	128	232	312	352	80	136	344	NA	88	336	280
hsa-miR-663b	432	368	272	488	488	416	520	400	448	568	464	272	360	336	408	568	432	448	424	432	320	368	632	328	352	144	560	408	368	296	416	328	320	216	248	280	448	344	224	144	384	NA	160	384	304
hsa-miR-1205	416	336	296	288	504	400	512	336	360	576	448	256	400	272	304	480	432	336	376	368	296	352	592	296	224	80	512	304	416	264	440	320	344	200	192	264	352	336	176	192	376	336	152	368	320
hsa-miR-100	3529	512	1592	1048	3177	880	1840	1168	1208	1576	1104	312	848	576	1120	4449	1824	1208	3681	1136	512	976	2585	1688	640	288	1768	2313	1576	3017	976	840	672	456	632	1096	1048	976	7522	784	2017	704	4921	2497	280
hsa-life-15-3p	408	352	328	424	528	368	544	384	432	544	496	288	416	336	344	496	496	448	472	416	352	336	592	464	368	120	512	360	336	264	408	376	360	256	248	248	448	368	352	176	416	328	216	392	320
hsa-miR-125a-3p	288	224	224	312	528	232	448	176	240	488	304	64	384	256	240	464	448	288	424	352	272	368	544	328	224	104	504	312	216	312	408	208	328	NA	128	264	376	304	232	128	320	192	176	368	288
hsa-miR-3154	320	304	304	976	512	376	608	360	392	552	336	200	480	224	520	680	520	344	736	304	352	608	712	432	384	120	496	480	384	560	464	312	288	NA	176	328	600	336	1912.5	248	576	208	400	640	336
hsa-life-15-5p	592	480	448	520	504	728	528	656	544	584	744	552	360	400	528	512	480	544	792	648	408	336	584	544	400	168	656	464	448	336	432	488	496	NA	416	336	536	400	296	232	408	352	208	432	432
hsa-miR-518d-3p	400	336	280	464	592	304	528	272	368	440	424	232	424	288	352	528	448	360	448	408	304	336	600	344	272	72	576	336	368	304	392	368	312	288	256	256	384	352	312	200	376	320	216	384	288
hsa-miR-766	4417	1056	1544	10210	NA	2201	NA	4681	4145	1592	848	2169	904	1136	5193	2345	720	688	3633	920	608	1640	1720.5	2161	2513	160	768	1872.5	560	2481	728	1696	480	1048	1024	616	992	952	29183	1680	5857	NA	7410	5097	1392
hsa-miR-301b	528	392	328	560	504	624	536	496	480	544	600	384	NA	400	536	496	528	488	552	624	368	304	608	496	336	96	608	384	344	344	488	432	480	352	424	288	512	360	512	248	352	416	320	432	336
hsa-miR-4278	304	272	160	232	488	176	512	168	304	512	336	88	NA	224	224	496	512	248	320	208	288	384	560	272	224	112	536	256	280	216	344	208	248	168	192	232	336	384	96	136	336	272	168	360	320
hsa-miR-890	240	264	184	264	464	176	456	184	304	480	368	64	528	240	192	576	416	280	288	352	320	328	560	288	200	96	496	240	288	232	408	240	272	224	168	224	304	320	128	176	304	240	152	320	328
hsa-miR-944	336	288	208	304	464	176	512	112	272	504	336	144	384	256	208	496	472	272	360	336	312	320	576	264	168	48	536	248	288	208	392	224	328	208	168	160	304	320	160	128	312	192	160	384	296
hsa-miR-130a*	352	288	248	336	512	208	528	272	296	544	368	176	464	224	280	512	472	352	376	272	256	384	616	304	216	48	520	280	304	216	592	288	304	200	176	272	360	384	216	144	336	192	176	384	288
hsa-miR-1909*	336	320	272	432	504	256	608	360	336	560	360	224	480	248	400	512	464	304	432	368	352	400	608	312	208	64	592	264	312	256	408	280	304	192	304	248	416	384	584	224	336	232	224	416	320
hsa-miR-634	3065	632	1256	1897	768	1152	1864.5	2745	1696	992	608	1384	544	672	2000.5	1104	528	464	1512	608	488	976	784	1416	1977	144	576	864	408	1736	568	1096	336	624	800	376	456	768	10851	1368	4121	NA	4177	2401	816
hsa-miR-1299	304	208	216	328	464	192	464	192	304	512	264	128	416	208	240	512	480	288	336	304	296	304	NA	296	160	96	536	272	240	240	480	256	280	160	192	272	352	424	488	112	288	224	176	376	272
hsa-miR-3196	1600	736	1672	2257	1184	1168	784	1832	1728	928	1240	1064	656	720	2121	1024	864	1937	1576	1440	896	992	1776	1384	1024	248	872	1536	1288	1568	632	1160	720	608	2129	648	1104	656	2825	648	1440	456	736	1720.5	776
hsa-miR-520a-5p	424	384	296	288	456	352	464	320	392	592	432	280	448	288	376	576	464	368	472	400	288	384	576	368	224	120	528	416	360	256	400	352	408	160	336	232	384	296	152	136	384	304	176	384	376
hsa-miR-616*	296	240	176	320	520	216	496	256	280	520	304	80	432	208	208	496	472	352	384	384	320	304	584	280	200	120	536	304	256	224	424	240	312	128	224	256	336	368	120	136	352	216	160	392	296
hsa-life-36-5p	352	272	248	256	480	168	464	176	312	488	336	88	432	240	176	512	496	320	376	288	368	336	560	288	216	112	536	304	272	192	352	208	304	168	192	224	336	352	56	136	304	208	144	352	304
hsa-miR-548d-5p	296	272	152	240	496	80	496	112	216	520	288	64	384	176	200	528	448	296	344	368	288	304	NA	296	168	64	512	216	224	160	352	224	312	136	144	240	248	256	104	152	360	176	64	336	296
hsa-miR-34a*	512	400	320	408	608	424	544	376	424	592	592	336	480	336	424	640	528	536	592	560	384	464	696	424	296	128	576	560	384	368	392	448	384	264	352	288	432	376	464	264	368	304	280	400	288
hsa-miR-623	336	328	224	272	480	304	480	272	416	544	400	160	416	272	280	544	528	384	400	400	368	400	656	320	192	88	544	608	296	304	416	320	368	176	288	304	368	352	152	176	352	240	104	448	352
hsa-miR-193a-3p	488	320	336	456	544	456	528	336	416	592	544	272	464	288	320	608	560	448	528	504	352	488	688	400	248	80	688	480	368	344	464	320	448	208	320	352	464	352	296	200	448	320	304	432	328
hsa-miR-146b-5p	1696	472	1440	848	1472	1280	1336	480	760	872	1400	464	848	768	752	2569	912	1744	2385	1080	536	896	1280	2393	1360	336	1448	1456	1008	2289	696	768	776	384	576	664	672	640	8490	888	1424	792	1408	1056	456
hsa-miR-425	1184	400	1056	848	1072	1728	912	880	1016	1160	1488	504	952	568	1912.5	1953	736	896	2457	856	560	848	1680	864	648	152	864	944	888	1200	720	528	904	504	400	536	664	480	2625	520	832	432	1272	1008	1456
hsa-miR-381	448	344	312	448	496	304	512	336	480	544	488	184	440	376	344	568	480	480	560	488	368	408	672	360	232	104	592	360	352	232	384	296	424	208	328	296	432	368	256	168	392	304	240	440	336
hsa-miR-15b	4193	1488	3977	4529	3673	4001	2721	2225	5225	2513	5313	1920.5	1568	1912.5	2889	6065	1985	4009	2761	2849	2305	2113	2625	3905	1264	536	1977	2713	2497	4545	1040	1897	2433	2033	1576	1496	1696	1192	6338	2337	2433	2113	3489	5817	3337
hsa-miR-720	2321	824	1144	1905	2281	1841	1024	1633	888	2097	1728	1288	1600	1400	912	2473	2161	1792.5	2577	1424	2081	832	5961	2609	5721	592	2665	1344	1312	3457	1376	1624	2057	1528	1848.5	1080	1280	1704	11539	1680	3025	1064	5305	896	1288
hsa-miR-3140	272	224	160	336	560	88	512	96	240	560	304	128	512	168	200	528	472	280	352	304	248	416	592	256	136	112	560	248	288	176	432	224	288	112	160	272	320	352	152	128	320	224	128	304	304
hsa-miR-505	368	304	200	312	456	256	544	256	320	616	352	192	472	296	272	536	480	376	400	384	320	336	656	320	208	72	552	288	328	248	432	248	288	184	232	232	384	416	280	168	336	288	88	352	320
hsa-miR-505*	488	320	336	496	520	440	552	456	480	552	560	304	528	320	416	592	536	448	784	560	432	480	696	432	280	112	608	416	376	336	424	384	408	280	416	320	488	368	312	256	568	272	264	560	368
hsa-miR-3198	400	336	264	488	552	336	576	296	368	576	352	160	448	240	368	624	584	360	680	408	384	528	656	368	224	80	576	432	288	320	408	280	336	200	208	296	480	320	1600	152	408	208	200	408	312
hsa-miR-136	368	224	184	232	536	136	576	168	312	576	304	112	496	232	232	544	512	280	NA	368	328	368	640	256	176	40	592	288	248	280	368	232	384	160	176	320	352	416	192	200	320	232	176	352	344
hsa-miR-548c-3p	368	264	184	320	504	272	480	264	368	512	432	168	472	240	304	560	528	368	432	472	312	392	624	272	176	136	560	360	272	256	480	296	304	144	240	312	448	416	96	128	368	232	144	376	320
hsa-miR-361-3p	528	304	344	496	688	336	672	376	472	656	504	248	584	304	304	696	576	432	496	512	512	448	768	496	352	144	752	504	416	608	NA	432	496	248	304	296	552	384	376	320	504	408	416	528	432
hsa-miR-1323	360	304	256	360	536	288	592	192	360	576	408	120	520	256	272	624	592	352	480	400	336	432	752	352	320	104	608	368	296	272	472	248	376	160	192	296	408	336	176	160	384	200	160	400	392
hsa-miR-620	336	240	248	256	552	208	504	240	264	528	352	144	496	224	232	520	520	336	408	368	256	408	648	272	192	144	544	264	272	192	448	256	360	136	240	272	368	400	104	96	320	272	80	336	296
hsa-miR-29a*	264	208	176	280	520	112	544	112	280	512	320	96	512	176	168	600	592	304	336	304	360	368	608	256	144	96	600	288	256	216	384	248	320	136	208	272	352	480	128	96	336	152	56	368	320
hsa-miR-548t	280	216	152	240	544	160	592	184	304	640	264	152	584	232	280	512	528	344	344	320	336	384	600	264	176	56	592	296	264	256	448	256	320	136	224	288	376	344	112	112	368	216	112	368	280
hsa-miR-196b	272	200	176	248	544	152	544	152	240	592	336	56	568	176	184	592	544	328	344	328	320	400	624	264	192	88	584	264	224	272	384	184	272	152	176	272	360	384	152	128	320	200	136	376	312
hsa-miR-15a	7506	1544	6386	4001	5665	5873	4465	3553	3857	2945	5201	1680	3265	2305	3849	7666	2105	4217	5745	3345	2601	3489	2769	7658	4433	1224	2801	6730	3345	7402	1768	3217	3177	2033	1944.5	2561	2233	2681	15764	3857	4497	2913	6257	5977	1816.5
hsa-miR-188-5p	480	384	232	432	584	472	672	352	496	672	544	280	592	304	424	608	576	584	576	520	344	480	688	368	208	120	640	480	336	320	456	304	464	224	352	304	464	448	296	192	376	320	288	472	368
hsa-miR-302a	272	216	152	280	592	272	528	176	272	648	288	112	472	240	192	576	488	384	392	352	312	416	664	320	176	64	592	352	216	256	352	200	336	184	NA	280	352	360	128	144	352	176	96	408	320
hsa-miR-17	4049	1192	5257	7722	4857	4257	3081	3361	3465	3993	6009	2553	4641	1768	5273	8498	3673	2929	7586	2689	2209	3905	6426	4577	2185	744	2217	NA	3137	4681	3441	1688	6578	2569	1072	2145	3137	1408	11395	2393	2721	1904	5697	4209	4049
hsa-miR-193a-3p	512	320	344	520	664	584	672	544	512	688	680	336	656	336	536	688	696	544	632	656	432	480	808	424	240	80	640	752	352	360	384	368	448	320	400	328	520	400	376	248	424	344	368	504	344
hsa-miR-323-5p	360	336	336	552	624	432	704	432	360	712	448	280	608	256	792	624	568	416	520	448	512	512	768	360	296	144	648	1048	344	336	320	312	400	248	272	344	592	288	792	208	392	272	248	432	400
hsa-miR-517*	592	368	352	528	664	792	672	760	480	696	624	584	632	400	584	632	656	576	608	656	432	456	696	456	320	136	688	488	384	352	416	496	544	368	448	328	512	448	400	240	480	328	432	536	352
hsa-let-7f	3641	768	1921	2801	3065	1736	3353	1056	1456	2417	1696	520	1680	736	1400	3593	1849	1376	1784	1232	1456	1969	2449	2497	1632	776	1648	2881	1832.5	2673	1032	1616	2513	1232	1448	832	1744	1392	7498	1672	1752	1776	8706	3665	1312
hsa-miR-4275	320	240	160	264	592	256	720	248	264	664	352	216	632	224	272	584	520	344	344	304	320	352	680	240	192	96	608	NA	176	288	432	216	304	192	216	224	344	400	160	128	352	272	160	392	320
hsa-miR-147	272	240	264	296	616	336	648	360	272	640	384	184	592	224	1080	584	592	344	392	384	400	488	728	368	216	88	656	440	288	312	448	240	384	216	208	312	488	416	320	184	496	136	176	368	376
hsa-miR-769-3p	400	272	240	272	480	264	496	224	272	456	264	192	400	312	336	456	464	NA	416	352	288	400	544	400	192	128	496	280	312	256	464	240	432	160	NA	352	440	512	224	176	320	304	88	432	336
hsa-miR-491-3p	576	456	376	416	496	552	576	448	424	528	624	304	392	368	568	496	480	NA	624	544	320	432	560	496	336	104	504	496	352	304	544	448	464	256	376	528	472	648	200	288	368	256	240	496	336
hsa-miR-1200	448	360	304	336	496	528	560	408	360	520	496	336	400	304	472	488	480	512	528	504	296	400	592	424	264	104	472	400	320	288	568	328	472	192	272	NA	432	592	224	240	416	320	200	448	296
hsa-miR-502-5p	288	224	240	256	376	288	480	176	336	536	280	48	384	256	248	456	400	584	416	296	240	320	560	296	200	120	528	256	240	192	408	200	456	144	152	NA	376	640	72	144	344	352	80	416	296
hsa-miR-522*	544	432	328	384	528	960	656	648	456	496	568	416	384	416	672	496	520	592	592	520	320	408	592	480	424	136	528	432	400	328	496	424	448	192	400	NA	440	512	184	224	320	376	304	464	336
hsa-miR-513b	320	272	224	288	496	360	480	272	320	536	440	160	376	272	368	392	416	472	432	392	256	360	544	336	256	104	536	288	320	240	464	312	416	232	304	272	336	528	96	168	272	208	152	432	400
hsa-miR-545	480	456	304	440	480	592	560	472	464	616	656	352	416	416	496	496	448	536	584	480	304	408	576	400	256	96	496	464	336	288	NA	384	440	264	336	208	384	552	144	240	336	288	224	416	328
hsa-miR-183	472	440	352	968	504	776	608	480	392	704	600	360	496	416	608	624	560	560	600	480	464	384	672	464	728	88	456	440	344	304	472	368	536	280	336	296	448	520	664	272	600	240	352	488	536
hsa-miR-548t	376	256	232	288	464	288	464	288	240	488	336	96	488	264	368	440	400	496	424	288	248	376	576	352	232	120	480	288	224	288	384	192	336	144	232	272	464	504	96	160	256	144	160	344	336
hsa-miR-17	2385	1120	2945	3825	3601	3761	1776	2073	1688	2041	3697	1520	1776	1408	3089	7786	1977	1344	2873	1344	1152	1512	3393	2993	1592	336	1088	3097	2201	2201	2305	1048	1648	1440	648	1008	1376	760	6033	1400	1680	352	3993	1624	1760
hsa-miR-514b-3p	328	288	192	272	464	304	544	224	336	504	392	192	400	288	208	448	432	496	464	336	272	368	528	352	288	88	472	296	288	240	488	296	368	184	208	288	352	568	112	160	376	208	120	368	320
hsa-miR-133a	392	264	272	328	512	240	464	128	280	640	352	160	416	264	304	536	424	NA	544	320	280	408	576	384	168	120	512	296	272	296	480	216	416	160	216	336	320	584	224	232	384	224	368	384	352
hsa-miR-16-1*	400	336	232	344	504	480	528	312	304	544	448	328	408	424	328	520	456	NA	456	400	264	368	552	416	280	88	448	328	304	NA	488	304	432	160	232	NA	400	576	224	224	320	320	208	480	368
hsa-miR-892b	336	224	224	264	488	336	512	208	296	464	312	152	416	288	264	440	416	480	448	304	224	448	520	288	216	96	512	216	272	NA	352	224	480	144	168	NA	344	624	152	128	336	256	128	512	264
hsa-miR-1254	432	488	392	592	544	656	616	520	456	496	688	376	400	384	552	528	416	736	624	592	304	480	592	400	352	104	488	504	360	NA	472	392	384	224	328	472	560	544	352	288	432	192	176	488	280
hsa-miR-3167	336	320	264	288	480	352	560	320	312	448	424	232	344	296	384	464	384	NA	440	432	280	336	528	352	184	80	512	288	264	NA	400	320	344	160	272	232	384	496	96	160	272	208	128	384	272
hsa-miR-124*	432	360	240	336	456	448	464	448	440	512	488	288	400	328	464	448	440	NA	496	640	304	416	560	400	296	144	528	344	264	NA	448	336	440	224	304	352	384	544	168	224	320	208	144	448	320
hsa-miR-10b	496	344	360	304	536	400	592	320	368	544	408	208	448	296	352	640	488	NA	432	464	288	416	656	480	352	56	560	400	368	NA	640	272	472	224	256	312	384	576	168	224	400	312	240	400	272
hsa-miR-331-3p	576	360	336	384	752	824	680	360	328	592	552	336	520	408	520	984	464	NA	776	448	352	512	688	656	592	152	600	424	416	NA	680	312	448	248	320	336	416	544	456	248	392	240	616	448	416
hsa-miR-1295	504	520	344	464	464	576	488	464	472	536	688	384	448	448	480	536	464	NA	736	528	352	448	536	496	392	128	536	528	360	NA	448	432	464	240	408	272	480	584	144	216	376	272	208	448	328
hsa-miR-323b-3p	352	320	216	264	480	280	560	256	296	488	352	192	352	272	384	448	416	NA	368	336	296	368	544	304	304	120	472	256	232	NA	416	296	448	152	224	240	536	528	128	192	328	160	120	400	264
hsa-miR-203	496	472	304	512	1088	392	560	288	288	552	544	488	648	416	336	2009	496	NA	536	384	464	432	2905	792	416	88	600	664	360	NA	592	288	352	280	272	336	1312	544	880	280	568	280	304	384	704
hsa-miR-3177	576	736	544	552	528	1048	576	880	648	568	864	624	376	528	640	552	480	NA	640	808	528	480	624	632	616	160	528	576	400	NA	680	592	464	440	576	336	592	560	304	344	536	432	368	472	416
hsa-miR-17*	728	792	608	568	560	1392	568	1088	648	608	960	832	504	600	856	720	488	NA	960	808	496	496	592	840	656	168	600	736	568	NA	704	680	496	448	592	368	592	544	432	400	480	352	448	464	400
hsa-miR-614	328	360	208	288	504	288	496	272	304	464	352	216	392	336	360	432	448	NA	440	384	280	344	560	320	272	96	512	304	264	280	576	240	432	120	208	264	384	480	128	176	312	256	128	384	296
hsa-miR-3138	432	408	376	616	528	480	608	456	360	576	488	376	376	344	888	688	400	NA	600	408	400	544	600	608	520	96	488	400	384	488	640	336	376	240	240	368	664	544	1208	264	512	272	416	416	368
hsa-miR-20a	1232	560	1712	2073	1776	1680	960	856	984	904	1608	656	816	744	1432	4513	1128	NA	2265	848	624	808	1872	1872	912	224	824	1768	1328	928	1152	656	944	744	368	560	960	680	3977	784	864	336	2225	1024	848
hsa-miR-3142	344	328	240	312	488	408	448	312	336	512	528	304	360	320	304	480	488	NA	472	384	272	392	600	368	248	96	528	352	296	200	416	256	416	160	288	288	328	512	168	208	280	304	184	392	304
hsa-miR-1537	304	280	240	256	408	296	496	264	312	416	400	96	376	288	240	432	448	NA	448	368	256	336	520	352	216	112	456	320	224	224	480	264	400	160	304	288	464	512	104	144	248	240	144	360	320
hsa-life-12-5p	416	384	288	352	408	320	544	264	368	464	384	224	384	320	336	480	496	496	456	368	272	384	616	368	272	144	496	312	312	224	576	288	448	144	304	272	416	560	128	176	304	256	136	400	304
hsa-miR-633	376	352	216	320	416	304	496	240	296	400	416	216	400	248	416	424	424	536	440	400	280	368	536	320	264	96	544	328	256	240	480	232	384	152	296	304	440	584	144	160	296	280	168	400	304
hsa-miR-188-3p	440	504	384	400	480	512	504	432	496	560	648	416	408	408	352	464	488	552	544	512	320	432	600	480	336	160	552	472	336	256	592	400	512	256	464	352	600	560	152	208	432	344	272	480	392
hsa-miR-493*	416	328	232	240	544	304	544	272	288	560	344	168	448	264	400	496	392	368	320	352	320	424	528	384	304	112	464	248	320	256	456	312	368	176	192	320	448	624	112	192	352	304	112	392	288
hsa-let-7b*	368	240	248	256	496	280	488	240	240	512	272	216	400	264	400	496	416	304	384	320	296	432	544	352	288	88	528	248	272	224	424	248	400	216	240	304	488	560	328	144	384	272	400	384	320
hsa-miR-635	464	376	288	392	544	464	512	328	432	592	512	256	416	416	344	480	424	536	504	440	336	416	520	416	288	136	528	376	288	272	496	336	464	200	320	352	496	496	152	200	352	304	208	400	384
hsa-miR-1200	352	288	216	288	496	360	512	296	352	552	360	288	368	312	328	480	416	376	464	344	296	368	544	344	304	104	560	304	272	224	480	264	464	192	280	312	512	552	160	192	384	264	176	416	344
hsa-miR-873	392	352	264	344	480	336	480	256	336	480	424	232	384	384	368	464	440	416	376	400	272	408	512	400	256	80	544	344	336	272	400	304	352	216	312	224	528	528	112	168	336	304	184	392	312
hsa-miR-17	1800	864	2241	3041	2017	2553	1320	1472	1160	1184	2697	1104	1096	1104	2457	5633	1528	1464	3273	1104	944	1096	2881	2745	1200	272	952	2225	1784	1464	1880.5	952	1200	1152	488	736	1320	704	5249	1128	1336	432	3153	1232	1440
hsa-miR-21	3521	1664	2121	2929	2673	3313	2273	1632	872	1913	1664	1352	1304	1104	1888	3689	1872.5	1624	2153	1176	2441	1064	2577	3977	6033	344	1360	1672	2273	2049	1792	1208	1416	1528	872	1152	1552	1488	10755	2016.5	3857	464	7450	1360	776
hsa-miR-98	328	232	264	240	456	160	528	136	208	536	272	144	360	264	320	480	384	280	256	176	224	336	560	408	224	96	504	240	216	192	352	216	280	168	152	272	464	528	168	208	448	312	160	304	288
hsa-miR-4278	272	256	184	224	448	168	488	120	240	560	320	160	392	256	336	416	360	296	288	232	248	408	528	312	240	96	496	256	224	216	360	208	336	144	176	256	464	512	104	144	304	296	112	328	272
hsa-miR-520d-5p	336	288	192	288	512	216	528	232	320	480	368	208	368	240	352	448	400	368	288	336	256	352	544	384	240	112	496	304	224	240	424	280	448	176	224	288	472	432	136	144	304	240	144	320	320
hsa-miR-99b*	320	312	240	328	440	344	528	248	304	512	384	240	416	336	600	504	416	376	408	328	304	632	552	408	256	136	536	304	280	288	456	288	400	192	232	296	584	536	336	176	320	264	208	400	280
hsa-miR-638	592	504	800	2609	1040	1224	896	768	984	720	808	568	536	416	1808.5	1312	608	1000	1192	720	560	984	1632	808	656	96	600	984	728	840	784	472	424	328	696	448	1176	544	4945	448	656	320	1104	856	424
hsa-life-26-5p	680	688	528	576	560	832	464	712	640	464	872	592	432	536	744	504	448	688	640	752	464	416	544	688	624	152	528	608	432	368	544	664	432	400	544	432	704	480	256	368	464	328	328	376	368
hsa-miR-1321	312	320	312	280	512	264	544	240	232	472	360	176	352	280	488	504	416	280	352	280	384	504	560	400	304	104	528	272	288	232	480	272	288	152	176	280	592	464	224	176	328	296	144	368	320
hsa-miR-656	328	312	168	344	464	272	544	288	248	464	320	128	400	264	336	456	424	384	320	272	280	352	544	352	200	80	488	264	288	184	488	216	272	160	248	248	504	488	128	152	352	NA	104	320	280
hsa-miR-220a	512	344	232	312	512	392	512	528	416	536	432	288	408	368	440	480	448	432	336	384	272	368	584	480	408	136	512	320	288	384	504	272	424	224	328	280	496	552	216	312	584	424	584	416	328
hsa-life-2-AS	600	592	504	1608	712	704	704	792	1024	624	704	400	432	440	1032	1264	472	496	1112	472	416	592	880	1024	624	96	528	664	480	848	680	440	312	392	336	416	984	496	3177	424	1040	368	1016	592	456
hsa-miR-663	824	688	880	1024	720	928	576	832	1128	608	1136	704	448	704	1088	824	480	1240	824	944	392	592	840	840	544	208	576	1168	768	680	672	728	432	400	872	432	720	512	656	472	536	288	368	656	400
hsa-miR-1286	544	488	368	520	496	656	480	536	464	680	592	432	416	368	488	488	472	560	496	448	352	464	520	496	432	128	512	384	336	368	536	504	416	288	416	288	592	464	272	280	464	240	248	408	384
hsa-life-30	256	328	272	304	496	208	512	272	264	536	256	208	352	272	368	504	344	416	304	280	280	448	552	288	272	48	456	264	216	232	424	176	384	208	224	320	432	504	256	136	344	192	240	432	288
hsa-miR-219-1-3p	320	256	256	280	464	176	480	192	280	552	304	136	376	264	368	448	424	392	312	320	224	400	584	320	224	112	512	304	240	264	408	248	320	152	240	272	448	424	144	120	344	200	96	368	256
hsa-miR-489	608	528	448	488	624	656	568	592	496	688	1120	464	400	416	640	648	448	728	768	688	400	432	584	648	672	144	584	712	368	392	1040	544	480	336	400	320	552	496	240	336	416	296	256	368	312
hsa-miR-196a*	456	464	344	480	544	584	536	600	456	552	672	408	392	400	528	480	520	560	480	520	384	408	568	464	384	96	560	464	336	320	464	432	384	280	432	288	432	488	112	224	384	280	200	368	384
hsa-miR-651	320	232	232	232	408	200	480	200	272	520	248	144	400	232	392	392	544	440	296	256	264	384	560	352	192	88	520	224	224	192	320	224	320	80	240	272	408	504	80	144	312	216	64	288	272
hsa-miR-4289	496	432	304	392	464	432	496	544	400	464	560	376	384	352	568	424	504	512	384	496	280	432	528	400	352	152	480	376	344	344	408	392	408	248	360	256	368	560	184	208	344	392	192	360	304
hsa-miR-29c*	296	216	192	264	440	256	512	192	240	560	320	96	336	232	360	464	432	376	232	264	224	416	512	320	160	88	560	208	224	240	376	144	360	112	192	208	272	488	128	152	320	208	144	344	272
hsa-miR-132	496	400	312	408	528	424	608	440	352	712	480	320	344	360	504	568	456	384	NA	384	240	480	592	432	280	144	624	368	376	280	464	264	416	240	336	304	448	504	472	264	408	NA	384	440	320
hsa-miR-935	248	304	192	232	392	176	512	216	288	512	344	176	384	264	360	424	424	288	NA	376	224	400	568	288	208	64	544	256	200	160	512	256	368	144	256	272	344	504	128	168	344	NA	128	424	320
hsa-miR-496	344	304	224	328	448	224	512	208	264	432	352	240	368	304	400	432	408	352	NA	344	256	384	512	360	208	112	544	312	328	224	424	248	328	264	328	208	352	528	96	184	280	232	128	336	320
hsa-life-37-3p	296	336	232	272	496	304	496	232	304	544	344	200	352	272	368	440	416	320	448	272	312	400	528	368	264	104	584	280	232	232	336	304	384	176	272	224	384	504	152	208	304	256	128	352	296
hsa-miR-1243	288	320	232	272	448	320	480	240	312	472	416	160	416	304	368	464	432	416	368	360	224	408	512	368	176	136	544	288	240	256	368	240	320	176	248	232	400	472	136	208	320	NA	128	360	336
hsa-miR-507	352	288	224	256	496	160	552	176	296	480	336	144	416	272	336	400	432	336	360	288	280	384	576	320	248	96	496	272	288	176	384	248	432	176	208	312	368	656	136	200	280	NA	136	456	328
hsa-miR-323b-5p	312	208	328	352	480	264	520	256	288	560	296	192	432	208	816	416	464	336	296	240	288	416	528	384	224	64	464	256	248	280	384	208	320	176	176	224	392	512	472	144	304	232	NA	336	272
hsa-miR-631	504	456	344	616	480	504	528	456	528	592	536	320	432	352	536	544	432	728	576	416	288	416	616	456	408	136	528	496	320	344	384	352	368	256	368	288	456	504	936	344	480	NA	504	480	352
hsa-let-7e*	408	272	256	296	528	184	480	192	288	480	352	136	400	256	344	464	440	576	272	232	216	384	504	320	256	144	512	256	272	200	408	224	416	160	216	240	392	NA	128	192	352	208	136	384	320
hsa-miR-1224-5p	368	296	296	448	464	248	496	208	296	512	360	208	416	272	448	568	408	400	360	320	272	496	664	384	272	176	552	288	320	312	440	256	288	96	264	224	464	416	1184	160	368	160	248	416	280
hsa-miR-886-3p	352	280	240	304	472	240	520	216	304	560	352	176	432	288	408	472	416	304	304	368	248	376	528	392	288	88	560	304	296	216	432	200	352	144	208	288	384	480	216	160	320	192	168	424	256
hsa-miR-23b	9682	3385	5401	4313	9346	4273	3649	1976.5	3569	4449	4985	2065	1808.5	3481	1969	13643	4297	3425	4081	3337	3073	2681	11611	9018	6530	744	3249	6594	4161	6522	2465	4401	2001	2321	1440	2729	2369	1945	20525	3873	4433	888	14187	2433	2369
hsa-miR-942	344	208	184	304	528	192	464	128	208	NA	240	160	336	288	272	448	432	288	296	240	256	464	560	320	256	136	544	272	280	200	360	208	400	168	224	280	288	712	216	224	280	240	184	432	288
hsa-miR-125b	5905	1248	2585	1664	5457	1544	2585	1144	1808	2265	1856	680	1176	1304	1560	7714	2721	1712	2201	1296	992	1392	5145	3137	1728	384	2281	2801	2089	3289	1080	1712	1152	768	1624	1456	1712	1408	10114	1824	2241	592	11451	2177	384
hsa-miR-3157	528	560	384	456	560	608	496	432	552	528	672	432	448	472	560	464	440	608	504	528	304	400	608	624	440	144	520	432	352	312	528	472	432	272	408	296	464	488	256	344	504	304	352	472	352
hsa-miR-548e	320	312	192	304	464	240	448	208	272	464	384	176	376	240	312	432	424	400	328	336	232	336	536	432	240	104	488	272	272	200	456	288	320	176	280	272	296	416	96	192	296	248	152	344	312
hsa-miR-215	336	368	256	344	432	304	456	336	328	464	464	216	400	328	304	480	456	376	440	376	224	440	472	416	568	184	512	400	296	240	504	312	320	192	320	248	328	480	160	208	360	232	184	384	272
hsa-miR-29a*	328	168	160	256	432	136	440	96	216	536	208	64	352	224	224	432	408	272	288	256	232	400	472	272	208	120	512	208	256	240	424	184	320	96	176	200	304	528	80	112	280	192	88	408	224
hsa-miR-187	336	256	240	336	440	256	528	208	232	600	256	176	424	192	672	432	504	328	272	256	288	408	496	384	232	88	496	224	264	264	432	200	312	192	192	280	336	592	368	160	304	160	104	440	280
hsa-miR-3126-5p	440	408	304	416	480	336	536	328	448	544	672	304	440	384	432	496	432	600	440	456	312	400	536	456	400	104	512	464	304	328	512	400	320	280	304	272	408	432	392	256	472	232	272	376	320
hsa-miR-1278	304	336	248	288	432	328	472	272	344	448	400	200	352	216	400	464	480	400	336	392	272	432	552	368	248	112	544	256	336	192	432	272	304	208	256	296	432	544	88	224	320	216	152	368	296
hsa-miR-1293	264	320	328	352	464	304	536	280	248	560	368	232	400	216	952	480	464	304	368	264	368	456	528	432	344	80	480	320	312	360	448	256	320	144	224	280	512	448	592	208	296	288	128	400	256
hsa-miR-3132	384	304	264	552	464	320	576	304	416	512	464	224	376	280	432	544	464	400	432	352	272	400	616	440	352	112	536	352	288	320	464	296	272	200	336	224	496	416	664	224	512	248	288	368	256
hsa-miR-4302	384	384	280	328	440	352	504	376	336	544	464	312	384	344	400	456	408	384	432	392	256	384	544	424	320	176	536	328	328	224	480	304	400	192	336	176	400	472	192	256	368	216	152	400	336
hsa-miR-3126-3p	432	464	312	552	520	496	592	464	496	536	648	416	424	384	496	576	472	512	472	568	312	440	584	472	320	160	512	512	352	336	464	392	416	280	464	272	496	424	376	288	432	304	408	456	392
hsa-miR-1305	344	296	232	328	448	200	480	184	336	528	336	248	424	288	288	520	472	368	368	360	232	368	560	376	256	112	512	360	288	216	424	256	384	192	232	248	416	584	176	160	328	240	184	432	288
hsa-miR-320b	552	360	632	480	608	544	560	336	544	496	744	272	488	448	544	592	504	624	688	600	312	464	640	544	400	144	576	712	528	376	576	400	368	336	264	304	560	504	560	272	464	240	328	472	376
hsa-miR-1324	432	400	280	368	464	424	456	432	384	480	608	328	416	400	336	448	432	488	416	504	376	416	520	400	304	120	528	392	328	304	376	376	400	248	336	248	448	400	160	232	352	272	280	440	272
hsa-miR-1261	344	264	160	248	416	160	456	144	232	496	224	136	368	240	280	464	352	240	216	256	152	376	544	256	192	104	448	168	232	176	368	176	272	160	208	232	480	408	120	144	328	192	144	376	288
hsa-miR-3187	408	344	304	408	464	448	480	392	448	480	536	360	384	320	496	448	496	416	432	400	264	440	528	400	360	152	512	392	320	232	360	312	336	184	304	248	488	464	272	200	320	216	160	416	352
hsa-miR-556-5p	512	456	320	432	464	440	576	392	376	520	568	376	432	416	512	440	408	400	448	576	312	440	552	432	368	176	536	376	320	288	464	416	368	240	392	312	488	448	232	272	328	280	184	440	296
hsa-miR-302c	280	232	192	192	408	120	464	152	232	496	304	128	400	304	304	448	432	288	256	280	224	368	520	336	176	112	496	240	232	200	488	208	352	184	232	232	416	456	120	136	264	192	112	344	288
hsa-miR-23b*	400	320	288	288	480	216	512	256	288	480	384	144	408	240	368	512	432	288	320	328	232	424	576	336	208	112	480	280	264	208	496	224	368	112	264	208	384	456	192	192	304	152	104	376	240
hsa-miR-431	512	488	400	480	512	480	536	408	560	496	688	408	464	424	512	568	432	464	544	552	288	456	584	472	352	144	608	496	360	272	472	480	464	288	432	232	512	NA	256	256	392	304	296	488	336
hsa-miR-4256	464	304	304	304	480	384	552	384	320	560	480	256	400	368	432	440	456	416	368	368	312	408	608	392	280	88	512	416	288	272	488	376	336	320	336	256	480	496	192	224	352	272	216	424	320
hsa-miR-579	384	280	192	312	528	120	496	192	264	464	320	112	432	256	376	432	408	256	352	288	240	376	544	288	216	136	496	288	280	192	400	256	352	168	232	200	416	536	192	208	304	240	200	376	384
hsa-miR-103-2*	368	304	208	320	496	176	528	240	304	480	280	168	432	272	384	496	432	248	NA	320	176	456	576	304	216	144	512	296	248	208	408	200	416	208	232	176	336	448	272	176	328	232	224	416	296
hsa-miR-3127	320	336	224	304	456	216	560	216	280	416	328	208	408	280	400	528	456	312	NA	352	264	400	512	320	272	96	512	280	256	264	400	240	384	208	248	216	360	416	288	144	336	216	184	400	288
hsa-miR-30d	2625	472	2017	672	6442	1600	2649	328	1392	800	2689	384	624	1440	1000	11987	1584	1880.5	NA	1336	424	1120	1616	2881	1816	368	1392	3177	1520	3041	776	1568	592	568	568	1304	600	640	3153	976	1296	520	2729	1168	600
hsa-miR-22	4785	2017	4161	3273	5121	2281	3313	1760	2049	1408	4353	1232	1336	2161	1856.5	8306	2785	2673	2529	2161	1200	1576	6305.5	5377	5857	672	2593	3985	3145	4769	2233	2337	1160	1168	840	2169	1272	1288	8314	2001	3441	688	8050	1376	496
hsa-miR-548a-3p	384	368	232	352	512	272	544	344	312	536	432	192	400	376	448	480	464	384	400	448	272	320	528	336	256	112	456	416	296	208	440	272	312	208	280	200	448	448	136	208	352	240	176	320	296
hsa-miR-410	400	344	312	384	544	352	560	272	320	536	440	240	432	328	400	576	416	368	408	384	272	408	576	360	192	160	512	368	296	256	408	296	360	216	336	248	448	448	216	216	352	304	152	336	296
hsa-miR-106a	1336	640	1608	2593	1664	1336	1200	944	1208	1168	2369	664	1024	968	1232	4449	1392	1184	2697	1152	632	1096	2737	1784.5	1040	272	1048	1824	1344	1488	1336	800	1280	896	424	872	984	608	2641	752	1072	NA	2521	1008	1152
hsa-miR-378*	336	272	176	256	496	200	568	256	272	520	376	176	464	256	424	480	432	288	272	272	288	392	504	336	232	128	544	288	280	192	432	176	384	184	248	240	352	528	128	208	320	280	136	384	320
hsa-miR-1468	320	320	192	224	464	184	512	176	232	496	272	128	424	NA	320	448	400	248	264	240	240	392	568	288	184	144	496	208	224	272	384	256	400	176	192	232	352	560	136	144	320	368	96	496	256
hsa-miR-31	536	696	464	1120	520	528	536	5473	544	808	920	1160	416	NA	472	496	1272	632	2913	728	416	472	560	552	384	160	528	544	416	384	1760	528	624	1432	496	384	520	488	1824	376	4921	384	1232	432	448
hsa-miR-1914	424	328	256	392	528	328	536	376	384	456	480	264	432	NA	352	512	464	408	416	368	288	472	664	352	304	128	544	400	344	288	464	304	352	264	288	296	440	528	416	232	392	368	304	448	304
hsa-life-7-AS	624	536	464	520	520	800	608	752	568	464	816	656	464	464	704	576	480	512	496	672	440	480	560	640	528	176	576	536	416	400	496	576	424	368	624	312	544	480	352	328	488	NA	432	472	432
hsa-miR-558	384	368	256	376	496	568	584	432	368	528	472	480	368	400	576	480	464	424	448	528	272	384	608	424	368	96	480	376	288	296	496	416	408	288	328	200	480	472	160	192	392	328	192	440	416
hsa-miR-658	464	304	368	408	520	384	568	408	384	560	488	240	472	304	544	568	432	408	432	400	376	448	584	496	416	96	536	392	384	336	384	360	304	216	384	256	448	368	520	184	400	312	192	416	336
hsa-miR-363*	368	384	288	432	496	296	512	304	312	504	504	272	432	320	416	472	448	392	400	424	312	432	600	368	208	112	528	392	304	224	352	328	320	232	352	240	408	416	136	184	344	392	160	408	304
hsa-miR-1267	288	232	208	280	440	224	480	224	272	544	336	128	384	272	400	464	440	264	280	320	288	416	496	328	248	128	480	280	256	240	352	232	328	136	208	216	472	496	96	144	312	280	96	440	296
hsa-miR-507	304	264	192	280	424	152	472	160	272	520	336	144	416	288	352	464	448	280	416	344	232	432	544	344	224	80	528	272	288	184	376	256	384	184	192	232	432	NA	152	152	304	304	128	448	288
hsa-miR-3200	320	304	256	296	472	248	448	216	280	624	336	184	416	304	416	480	384	328	424	360	336	432	544	296	312	144	496	392	272	232	424	256	368	208	256	152	384	496	144	176	336	424	176	440	312
hsa-miR-18a	512	496	416	544	544	424	512	432	496	544	768	392	480	448	744	672	504	592	752	584	336	480	624	528	400	128	560	536	360	344	608	432	464	304	376	272	552	512	432	304	368	272	320	496	456
hsa-miR-1972	720	808	592	4025	544	904	528	976	768	552	856	680	496	544	1112	800	536	720	1624	728	600	816	992	608	536	176	560	656	560	384	536	592	464	368	560	320	952	496	4609	384	560	344	504	848	528
hsa-miR-770-5p	344	352	232	416	496	208	528	240	336	496	384	256	368	272	432	480	440	384	424	384	288	448	600	384	256	96	528	304	312	176	464	272	376	208	280	320	384	472	160	304	336	224	152	376	328
hsa-miR-769-5p	352	256	208	224	496	216	544	184	256	592	288	208	472	256	368	496	408	256	328	304	200	432	528	312	256	112	520	264	224	240	448	208	320	192	208	200	384	400	136	128	272	168	96	416	328
hsa-miR-202*	440	400	304	328	464	360	560	296	368	424	456	248	392	320	504	456	416	392	416	432	248	416	544	368	264	144	544	384	312	208	432	336	416	200	336	240	392	560	136	192	360	208	136	456	368
hsa-miR-708	352	472	256	504	520	384	544	320	344	504	456	336	464	368	848	544	528	376	568	368	384	448	912	408	336	128	608	416	336	264	520	304	368	240	264	216	528	432	608	144	360	208	264	376	392
hsa-miR-4274	1448	368	384	784	632	608	672	1288	616	528	528	560	464	360	1000	664	496	448	680	408	424	456	632	608	704	104	600	432	336	640	568	464	416	360	392	304	416	528	3025	688	896	392	2593	464	464
hsa-miR-1979	768	408	360	480	720	448	688	352	336	696	392	296	512	280	488	624	536	368	360	304	328	416	616	480	560	112	576	376	384	416	496	288	384	208	280	208	480	512	1352	320	480	232	1240	552	344
hsa-miR-30b	13891	1056	5137	1664	11531	3633	5761	976	2649	2049	4777	688	1840.5	3473	2889	11819	2177	3289	2457	2865	1784	2385	3345	9106	5345	1040	2089	5265	4089	7282	1728	5281	1104	1920	3321	1913	1360	1320	8954	3633	3889	1224	5785	2409	1856
hsa-life-23-3p	480	392	344	408	496	400	560	432	432	512	496	304	352	328	360	528	416	384	496	416	344	448	512	432	384	112	560	400	312	248	496	352	384	192	368	256	448	472	632	400	512	NA	768	416	328
hsa-miR-1298	272	248	232	224	496	192	568	176	272	464	312	152	384	280	352	488	368	336	344	336	272	384	608	288	240	144	544	256	208	200	400	200	384	88	224	224	336	480	128	160	288	240	80	392	296
hsa-miR-518b	392	304	232	352	432	240	528	264	304	472	360	168	384	288	416	456	448	368	496	328	256	432	496	368	240	112	544	312	248	200	360	248	400	200	328	216	368	440	192	176	328	200	208	416	280
hsa-let-7e*	304	256	240	320	504	136	464	88	304	480	256	112	392	208	352	520	392	272	360	280	NA	424	528	304	184	112	528	232	240	272	488	232	368	152	232	224	320	440	88	136	320	208	96	408	312
hsa-miR-508-5p	368	400	272	360	504	288	512	272	416	448	448	240	416	328	496	432	496	336	NA	440	NA	400	560	368	256	144	528	416	304	240	392	288	392	304	296	240	384	592	200	200	336	224	168	408	304
hsa-miR-1284	368	288	240	312	432	240	496	216	232	424	352	184	352	256	472	472	416	384	288	312	240	344	560	240	256	128	544	312	240	304	456	232	384	160	296	168	304	440	128	176	336	216	144	352	312
hsa-life-23-5p	352	368	216	256	464	208	528	248	320	552	328	152	400	288	400	512	424	368	336	368	216	408	576	328	264	160	528	336	248	208	384	280	320	176	272	272	304	496	112	208	288	192	136	400	280
hsa-miR-615-3p	352	288	216	272	416	216	472	240	272	496	368	240	472	272	408	496	432	264	408	320	312	464	584	328	232	88	544	272	256	208	336	272	416	208	280	280	336	416	184	176	288	224	112	448	232
hsa-miR-1247	320	288	216	336	504	176	576	208	224	520	336	160	416	240	304	512	480	352	384	328	288	456	576	312	208	72	520	304	280	272	376	248	400	144	288	192	304	472	376	144	304	224	272	432	344
hsa-miR-877*	1600	296	272	560	616	616	688	1008	464	640	288	520	456	304	880	656	424	392	528	304	320	600	608	536	480	96	488	304	248	776	464	360	416	208	432	208	368	576	5937	480	528	280	2737	528	416
hsa-miR-491-5p	400	272	256	288	416	256	536	176	264	480	408	192	480	296	288	520	464	352	624	400	264	464	608	264	272	112	536	264	232	248	536	288	304	184	224	216	320	472	112	120	336	224	112	360	336
hsa-miR-502-5p	336	248	200	248	464	200	552	144	224	560	240	128	384	264	320	480	408	256	616	256	296	368	536	336	160	88	496	192	232	224	408	192	320	168	240	344	352	512	96	152	296	232	96	416	296
hsa-miR-1273d	424	456	360	920	512	480	592	472	416	640	528	432	464	344	600	568	488	472	NA	504	368	704	816	440	272	104	552	440	432	312	456	416	384	328	400	240	472	472	864	232	384	272	224	496	392
hsa-miR-3133	328	336	216	264	504	232	544	184	328	520	392	168	432	320	416	472	440	360	496	368	280	384	528	320	192	120	504	336	312	224	408	272	304	216	256	224	360	424	112	160	304	240	152	384	320
hsa-miR-2116	336	336	232	296	512	200	544	184	280	640	368	192	424	232	432	472	416	368	400	352	336	416	584	336	240	96	552	288	280	200	384	256	320	168	320	264	272	456	96	176	336	168	120	400	296
hsa-miR-548k	304	312	256	272	440	136	640	200	256	480	384	160	400	200	392	528	448	352	264	288	272	352	592	288	224	96	480	240	224	216	400	264	312	208	224	264	352	424	120	168	296	176	104	368	296
hsa-miR-154	296	232	200	224	432	144	544	96	256	584	272	112	392	216	368	448	416	296	264	248	232	456	592	240	152	96	512	256	256	264	344	224	256	152	160	304	336	496	24	128	320	248	112	384	296
hsa-miR-1539	352	368	304	352	464	352	576	304	368	520	432	312	408	320	496	480	464	480	504	416	328	448	528	384	336	128	528	416	320	312	432	376	320	256	352	192	408	536	288	224	352	280	264	496	336
hsa-miR-1278	320	384	232	352	488	288	592	288	328	584	416	240	448	320	400	488	488	408	440	424	288	440	576	328	232	112	544	368	224	272	472	272	336	176	320	216	304	464	144	208	320	232	128	448	296
hsa-miR-92b*	416	352	376	896	528	392	592	432	520	592	504	248	472	272	608	552	448	560	608	504	336	568	792	432	336	96	592	512	360	400	504	344	312	216	368	296	528	448	832	272	432	240	208	496	352
hsa-miR-3191	424	400	352	488	464	304	648	320	552	624	488	264	432	320	448	544	480	400	488	432	320	456	576	440	312	96	608	384	344	328	472	320	360	272	336	272	384	440	288	240	416	192	224	416	336
hsa-miR-4276	384	336	280	384	480	368	576	256	360	560	424	344	512	320	552	480	512	408	464	480	344	464	568	376	264	144	560	328	296	320	488	312	400	232	360	240	416	544	192	240	288	264	144	400	368
hsa-life-13-5p	296	272	200	304	496	232	520	216	256	584	336	224	416	288	392	512	416	320	312	320	272	320	592	336	248	112	520	296	224	216	NA	248	352	144	264	224	352	544	128	192	264	192	120	416	304
hsa-let-7a*	352	224	248	256	512	208	608	168	264	496	272	184	400	224	384	496	472	240	336	320	296	440	568	328	288	64	496	264	264	224	432	272	400	192	312	264	384	536	136	176	296	240	120	384	272
hsa-miR-3144-3p	304	240	192	248	480	152	544	136	208	544	232	128	344	256	344	512	456	256	312	344	328	384	584	320	216	144	536	232	272	200	464	240	336	176	200	200	336	448	128	128	320	208	136	376	288
hsa-miR-1280	4481	1200	1288	2113	1344	1216	1296	1632	1648	1680	1520	1048	1168	1464	1480	1873	2249	1064	2353	1200	1600	1168	4481	2425	3937	336	2121	1328	1312	2041	1064	1424	1072	1040	968	656	1072	1496	13019	1696	3489	648	6914	888	1648
hsa-miR-320c	384	296	360	352	496	272	528	160	360	576	384	200	472	288	448	560	480	400	504	432	256	400	656	368	296	120	560	392	368	336	424	352	312	208	240	272	384	480	416	192	320	272	160	392	304
hsa-miR-2115*	384	424	296	400	464	416	616	416	440	560	408	384	440	320	560	432	464	384	440	512	288	432	576	400	288	80	632	400	368	264	480	352	368	256	392	256	384	520	240	272	328	256	200	400	328
hsa-miR-196a*	448	544	320	448	544	464	592	384	448	576	560	392	464	392	624	576	496	568	576	608	376	416	576	464	376	128	576	480	344	376	464	424	384	312	408	280	440	440	208	256	408	264	208	432	376
hsa-miR-99b*	336	344	296	360	472	312	552	296	368	608	360	256	440	256	624	512	480	376	376	392	392	400	640	304	256	120	552	336	280	304	400	312	320	216	288	256	440	464	592	176	336	184	128	384	328
hsa-miR-3187	384	352	384	448	536	400	568	288	432	640	408	280	472	368	592	560	472	472	432	504	368	512	576	384	320	112	576	384	384	304	472	360	408	248	336	248	416	528	336	208	392	264	208	496	360
hsa-miR-452*	672	656	544	648	496	776	640	704	656	640	832	688	528	568	888	584	512	880	776	896	392	456	616	592	480	128	624	680	408	464	544	592	480	408	664	352	552	488	368	392	432	384	368	536	392
hsa-miR-505	352	352	296	312	512	208	648	224	272	608	400	200	480	232	416	536	448	408	368	320	368	424	560	304	224	144	608	248	280	272	400	280	376	272	296	192	352	560	200	176	384	336	96	432	312
hsa-miR-1975	2937	776	1200	1592	1376	1416	1296	2337	1616	2041	1152	1112	1176	720	1128	1504	1696	912	1168	1024	1000	784	2625	1536	1840	176	1552	1064	856	1977	1384	992	888	576	768	560	784	976	2617	1560	3969	NA	2401	768	1264
hsa-miR-33b*	528	528	384	544	496	496	624	528	512	568	608	496	512	432	616	552	528	576	648	608	416	496	624	496	384	144	560	544	416	320	440	400	480	336	520	256	536	504	320	304	464	288	304	448	384
hsa-miR-3192	352	304	288	384	496	208	584	192	304	640	352	176	424	240	584	480	432	360	384	304	352	496	592	320	256	136	568	336	296	200	432	240	360	208	224	304	408	456	384	136	320	248	152	344	352
hsa-miR-1193	344	400	392	456	512	192	656	272	320	568	416	192	488	288	736	528	488	376	NA	432	368	528	624	456	288	96	560	264	344	312	NA	256	368	256	288	304	400	504	440	200	352	320	152	424	336
hsa-miR-4297	352	272	240	360	528	208	568	232	272	648	312	176	424	288	480	488	464	352	512	344	376	480	584	344	256	128	544	232	232	248	NA	272	408	184	272	256	400	696	256	200	344	264	144	496	368
hsa-miR-196a*	480	496	368	472	528	488	640	576	560	496	616	472	552	368	624	504	504	656	688	664	416	464	600	480	400	144	576	504	408	336	NA	480	400	328	512	296	448	496	224	280	464	320	208	416	392
hsa-miR-499-5p	352	304	240	344	504	224	688	248	368	704	400	200	480	256	384	528	488	416	528	336	304	480	592	336	248	64	576	344	304	272	NA	320	376	200	NA	296	376	536	248	208	368	288	128	368	328
hsa-miR-766	3569	800	1216	7762	1280	1176	1104	3673	5529	1376	800	1488	680	512	3025	1672	752	632	4353	880	672	1536	1552	1680	1488	184	688	752	488	2961	752	848	448	632	848	560	824	976	27102	1536	2465	640	7762	920	1656
hsa-miR-1205	448	376	352	352	528	400	624	432	424	896	504	336	536	304	624	496	496	456	496	384	384	544	536	384	360	120	512	392	344	320	440	392	456	272	328	280	416	592	336	216	368	320	224	416	368
hsa-miR-3174	352	312	256	400	496	224	648	176	344	768	392	160	584	288	416	544	504	400	472	384	296	480	600	352	264	96	600	368	304	240	392	240	288	240	280	264	336	448	296	176	336	232	192	392	304
hsa-miR-557	400	368	320	400	480	224	672	176	368	704	416	128	496	256	496	496	472	384	560	416	344	480	616	352	264	88	576	360	312	240	432	352	336	320	304	272	416	544	224	152	336	256	144	504	368
hsa-miR-449c	384	336	272	360	544	224	584	240	328	608	400	160	440	304	464	528	512	400	464	416	336	464	560	328	280	104	560	288	264	288	NA	296	328	216	272	296	440	496	184	248	296	296	104	456	344
hsa-miR-363*	432	448	264	392	480	272	624	288	392	640	496	304	552	320	520	560	496	400	504	480	320	512	600	368	232	128	592	360	400	280	440	304	424	256	360	288	432	472	272	192	360	240	160	424	352
hsa-miR-627	456	464	360	440	504	408	688	344	504	576	608	352	480	384	528	608	496	512	544	656	320	456	656	472	328	120	592	432	360	328	440	320	352	296	488	248	392	544	312	288	368	280	248	368	336
hsa-miR-4253	424	384	288	520	488	336	608	312	392	608	448	272	432	320	432	520	472	432	592	504	384	536	624	368	312	96	544	400	320	328	440	304	384	280	336	272	432	528	368	240	384	248	176	424	320
hsa-miR-1286	464	504	392	536	544	424	696	384	488	672	592	440	512	424	520	544	512	528	640	584	488	512	616	464	416	112	528	464	304	304	456	432	384	336	464	288	496	496	336	272	400	248	288	424	320
hsa-miR-802	400	320	288	320	496	288	656	216	400	608	408	160	512	288	408	504	520	400	440	480	368	416	576	336	200	120	560	352	280	248	432	280	392	176	352	296	432	448	184	240	384	216	160	416	336
hsa-miR-497*	488	368	280	392	480	336	576	328	464	720	424	280	504	304	512	536	480	400	648	504	344	480	688	368	344	112	584	400	352	376	432	352	440	336	416	280	392	520	192	304	496	352	352	448	376
hsa-miR-875-5p	352	256	192	264	464	176	560	160	360	640	320	104	440	208	360	568	520	336	504	352	320	416	680	272	272	136	536	312	264	208	408	272	360	176	232	296	336	568	128	168	304	296	136	392	288
hsa-miR-220a	496	352	296	368	512	272	680	400	464	768	496	400	512	320	504	528	528	408	568	480	384	480	616	392	368	144	584	408	312	480	432	376	416	312	400	256	368	488	232	416	688	528	584	416	424
hsa-life-25	568	576	536	640	536	624	696	608	592	632	704	504	480	432	752	608	592	640	816	736	488	576	752	584	496	96	616	528	336	432	496	480	448	384	552	432	496	504	656	336	536	384	280	528	448
hsa-miR-548a-3p	416	368	240	376	448	328	680	272	392	696	448	216	448	304	504	480	536	416	496	512	376	424	NA	336	280	96	640	416	320	288	432	320	376	240	328	296	344	544	144	256	368	264	184	448	368
hsa-miR-590-3p	328	216	200	280	480	96	560	152	240	592	320	152	496	192	392	576	416	304	416	320	320	400	640	296	208	104	528	240	256	240	368	192	336	144	216	304	368	576	136	136	304	144	104	400	320
hsa-life-28-5p	312	256	280	256	512	192	560	176	288	704	400	144	448	224	376	528	528	320	472	376	352	496	616	256	216	72	544	320	288	216	400	216	416	208	272	240	416	600	120	208	288	240	144	440	304
hsa-miR-145*	432	312	272	344	480	224	608	224	336	560	448	288	552	272	408	592	464	416	480	440	352	456	640	376	216	64	560	352	328	224	448	296	336	280	360	272	384	536	168	224	432	256	240	424	320
hsa-miR-587	320	336	280	368	520	208	544	248	344	672	416	240	544	288	440	544	480	352	512	448	344	472	640	360	240	128	608	336	264	240	400	264	352	232	320	248	368	648	144	224	320	256	112	440	384
hsa-miR-200b	1088	480	976	1568	1312	1104	1040	592	464	1336	824	448	1080	512	1576	2217	976	960	1560	1008	1088	672	2777	1344	2281	168	824	1152	824	1280	896	688	768	736	608	432	816	768	3217	680	976	352	3857	872	2889
hsa-life-20-3p	448	336	320	336	560	352	632	328	416	680	464	320	512	256	528	552	528	448	456	448	352	496	720	336	296	112	608	400	264	240	496	344	376	312	368	328	400	512	216	208	400	320	464	464	328
hsa-miR-3116	448	424	336	400	552	432	624	432	480	688	576	424	640	368	568	560	528	528	504	520	432	520	656	448	312	160	624	544	288	240	464	344	416	328	456	304	456	528	240	248	344	256	224	416	400
hsa-miR-942	336	232	216	272	512	208	624	224	320	800	336	128	536	264	408	600	544	368	344	296	352	624	624	352	232	104	608	360	256	208	400	256	416	184	280	288	384	704	160	168	352	248	144	512	360
hsa-miR-153	496	472	376	456	560	448	672	432	464	640	664	448	552	384	560	520	544	552	528	592	448	512	640	480	304	112	600	528	328	320	400	400	424	352	536	312	480	568	240	312	448	240	240	448	416
hsa-miR-148a	2145	976	1672	1600	1304	1889	1616	816	1128	1512	1408	1056	1160	1016	1416	2529	1120	1600	1872	2017	1456	912	2289	1937	2113	352	1288	2169	1000	2113	784	1080	1152	920	1080	712	968	1392	5281	1040	1432	472	3313	1464	904
hsa-miR-146b-3p	392	376	320	352	544	264	648	296	400	656	480	272	560	280	416	624	512	376	504	488	336	496	656	368	248	160	664	NA	320	240	416	336	336	224	400	320	440	592	216	200	344	224	160	448	352
hsa-miR-514b-3p	336	256	296	304	520	168	576	216	360	616	416	168	512	240	416	592	528	368	NA	440	352	528	680	304	264	80	624	NA	296	224	376	264	376	224	256	360	344	584	160	160	320	176	112	424	328
hsa-life-27	1304	776	1632	1712	1056	1040	904	1152	1424	816	1248	976	680	752	1568	1096	736	1840.5	NA	1672	848	1072	1488	1200	808	264	832	2529	824	1312	600	1088	608	664	1664	576	1040	712	3121	712	928	352	752	1280	720
hsa-miR-4254	456	384	328	416	560	432	704	456	544	640	560	472	560	352	624	656	544	560	680	624	384	488	680	432	288	160	656	NA	320	368	608	400	400	336	448	344	472	568	568	400	480	344	800	456	456
hsa-miR-367*	376	336	248	328	544	192	688	280	416	616	472	208	544	272	440	552	592	416	NA	464	360	480	640	352	256	112	608	NA	288	296	480	312	416	240	304	288	384	560	200	216	352	208	160	456	328
hsa-miR-632	272	336	208	280	544	320	640	272	320	712	304	256	568	240	616	632	520	384	NA	352	368	544	712	272	264	120	608	NA	296	280	504	304	392	256	280	312	432	688	224	224	304	224	160	440	384
hsa-miR-499-3p	480	400	352	424	568	416	792	416	512	672	744	352	584	384	504	552	560	608	NA	688	400	488	656	432	352	120	656	NA	320	392	480	416	488	288	520	336	496	544	192	336	384	352	232	488	424
hsa-miR-218	896	312	760	304	960	312	776	280	408	784	480	216	600	392	536	896	544	576	608	560	432	656	808	792	304	168	696	NA	408	512	560	424	400	232	376	384	432	680	368	416	528	256	264	536	320
hsa-miR-3153	448	320	264	368	544	280	816	320	384	784	528	240	592	368	552	624	592	480	664	536	408	656	712	424	256	136	672	552	312	352	496	280	360	312	376	368	496	488	376	224	528	256	176	512	392
hsa-miR-4330	584	440	344	456	624	528	840	608	552	728	680	496	672	352	792	672	608	600	808	760	424	616	752	472	336	144	688	528	392	256	496	480	448	336	680	352	528	512	256	320	480	296	272	464	376
hsa-miR-345	568	376	440	360	632	464	904	384	416	768	528	352	640	320	688	640	592	496	688	568	400	528	768	400	264	144	624	496	288	336	448	424	416	256	384	328	496	656	288	240	376	256	208	528	440
hsa-miR-559	472	296	320	368	632	304	704	256	472	768	512	248	584	304	584	640	576	448	584	544	400	560	696	328	232	128	616	432	304	264	416	328	432	240	432	304	384	472	208	256	400	248	208	424	368
hsa-miR-548u	576	432	400	504	576	480	816	480	544	696	640	424	672	384	840	640	544	624	768	720	416	576	744	448	312	144	640	608	312	304	496	464	432	408	576	320	488	560	192	272	424	272	248	512	456
hsa-miR-4269	1360	944	1040	1512	784	1248	960	1264	1344	928	1424	1312	720	816	1600	808	768	1120	1488	1504	768	824	1184	984	768	200	792	1176	600	864	584	1024	680	744	1040	512	952	672	1864	824	1184	544	1008	792	840
hsa-miR-4268	488	352	288	440	608	520	856	416	496	768	520	400	608	368	608	616	560	448	584	480	384	576	800	400	272	112	664	568	312	272	600	352	464	304	432	328	448	584	328	280	392	264	312	536	368
hsa-miR-148a	2697	976	2033	1696	2017	2433	2601	1144	1200	2673	1376	1224	1937	1008	1985	2753	1344	2225	1913	2113	1776	1528	2881	2097	2081	584	1504	2265	1232	2641	976	1256	1488	1144	1200	936	1136	1632	6754	1056	1832.5	712	3641	2001	944
hsa-let-7g*	528	448	360	512	656	696	952	568	552	744	640	536	752	432	824	672	672	624	720	704	440	608	784	480	304	104	736	840	336	NA	480	400	496	416	640	368	480	576	384	296	504	336	376	504	416
hsa-miR-567	344	368	248	352	600	216	800	296	432	752	480	224	648	320	520	656	648	416	608	528	288	520	760	288	232	152	736	NA	296	272	424	248	360	232	368	296	400	576	240	248	328	280	208	496	368
hsa-miR-491-5p	416	368	312	488	696	344	896	240	464	752	512	224	672	320	560	648	576	472	664	568	384	544	792	368	320	128	736	NA	272	320	472	320	360	264	352	320	496	560	208	224	408	288	208	472	432
hsa-miR-187*	1104	760	680	1024	896	1032	688	816	1032	840	952	696	528	624	944	736	560	1032	800	960	536	672	1120	800	584	176	584	NA	736	848	832	592	576	360	760	400	696	544	736	528	992	256	728	608	560
hsa-miR-1268	2449	2601	4825	9474	1921	4193	1760	2489	1080	1280	2009	1680	1808	848	8674	4633	1072	1160	3161	1032	4753	2713	3729	3817	1256	384	816	2753	4889	3409	2329	1696	952	720	672	2449	6842	936	20469	896	1552	272	2713	1704	1360
hsa-miR-3184	560	448	352	544	528	608	512	480	456	448	632	368	432	480	464	448	448	512	720	512	360	416	576	464	384	104	496	NA	432	304	432	416	360	232	NA	304	456	480	272	232	352	208	264	400	344
hsa-miR-548b-5p	304	272	144	312	440	232	496	160	248	488	296	128	448	272	200	472	320	320	304	272	232	336	592	280	232	128	504	NA	240	192	416	200	320	112	NA	216	400	488	120	168	336	200	88	376	272
hsa-miR-610	368	328	344	280	456	496	464	320	336	568	408	312	400	288	600	480	440	360	384	464	336	352	592	360	272	144	464	NA	352	336	488	288	320	248	NA	256	384	472	296	176	248	192	72	360	280
hsa-miR-587	320	288	144	264	464	224	488	272	312	528	384	160	424	320	360	472	456	376	336	336	320	360	544	336	192	136	488	NA	264	224	NA	280	384	192	NA	240	376	544	72	128	336	192	112	368	256
hsa-miR-95	344	312	240	312	496	288	480	240	256	432	408	192	328	280	416	440	448	368	320	368	272	384	504	280	248	80	488	NA	328	232	528	264	352	144	NA	208	304	560	112	168	304	184	208	408	336
hsa-miR-891b	400	368	208	304	464	400	432	296	368	464	448	296	400	360	368	512	424	424	400	448	248	384	592	384	272	104	448	432	272	328	NA	320	400	112	NA	256	384	600	176	176	304	208	224	416	304
hsa-miR-641	392	312	256	344	432	336	496	256	320	464	464	216	432	368	288	440	400	400	384	448	256	368	576	344	232	112	496	352	224	264	440	304	328	192	328	240	384	464	128	168	336	160	160	392	312
hsa-miR-1264	320	328	216	264	448	336	504	216	280	480	384	192	416	280	336	464	432	360	328	304	240	384	560	352	240	56	448	320	224	272	344	248	392	168	384	176	400	592	80	144	320	184	184	352	376
hsa-miR-221	496	360	440	304	608	688	576	400	368	608	528	384	512	432	464	672	432	424	592	400	448	416	640	576	328	144	480	496	400	352	536	392	384	304	320	240	480	576	312	224	528	208	456	376	352
hsa-miR-541	512	528	360	528	496	560	496	408	416	496	672	416	448	376	512	504	424	544	568	544	360	472	584	480	296	136	536	552	448	288	504	464	400	208	360	208	456	464	240	240	368	184	232	424	368
hsa-miR-105	368	272	272	288	496	312	464	304	344	560	400	256	448	304	368	464	440	352	336	384	256	368	528	304	256	80	488	384	352	232	440	304	328	224	320	192	360	512	128	176	336	184	144	360	352
hsa-miR-29c*	288	280	192	208	472	176	464	160	248	528	320	80	400	288	256	488	400	256	304	272	248	336	560	256	208	96	480	208	272	224	368	304	360	160	200	224	344	600	80	128	288	160	160	400	272
hsa-miR-19a*	384	352	248	304	432	224	512	224	312	512	496	120	416	312	376	408	472	400	408	416	256	392	520	352	224	72	512	312	304	232	408	288	312	128	264	208	336	576	104	184	336	200	152	368	NA
hsa-miR-548n	296	312	240	240	472	200	480	256	288	496	336	176	384	280	248	456	384	368	288	288	256	288	552	272	192	64	480	232	248	NA	352	208	280	144	328	192	352	448	56	160	272	208	144	376	NA
hsa-miR-204	264	232	136	232	432	120	464	112	208	496	224	64	400	208	224	480	456	264	248	304	272	368	600	288	224	104	496	216	272	NA	320	120	400	160	200	152	304	656	96	176	280	272	112	384	360
hsa-miR-1226	792	304	280	328	536	488	496	456	392	496	400	304	392	264	448	544	424	336	368	376	320	392	528	432	320	112	560	480	368	NA	504	320	400	192	264	208	360	544	448	544	656	328	624	448	400
hsa-miR-1267	360	304	200	296	496	240	464	160	304	464	328	192	408	272	304	472	416	312	384	240	224	360	544	336	192	64	512	272	248	NA	368	280	416	128	280	224	328	592	96	176	312	160	96	416	336
hsa-miR-545	456	416	328	376	496	488	496	408	424	480	624	304	392	352	400	568	440	512	480	496	328	368	560	400	312	144	528	392	352	NA	520	328	400	224	312	224	424	568	152	248	320	264	272	448	280
hsa-miR-640	448	464	304	368	488	536	512	440	352	480	552	312	480	384	384	504	488	424	480	448	288	384	576	384	352	80	472	416	320	NA	432	328	360	256	344	200	416	512	168	200	384	240	192	440	296
hsa-miR-425*	408	352	272	352	448	376	464	360	336	576	416	264	512	328	288	472	440	416	424	400	296	344	576	400	248	56	496	304	368	NA	384	312	336	208	320	240	320	480	136	272	352	192	192	368	320
hsa-miR-744	736	544	512	680	632	736	640	592	560	544	1008	496	496	512	912	752	472	800	896	768	384	480	728	696	528	112	592	760	536	NA	664	504	416	368	464	368	592	592	584	NA	576	304	456	424	528
hsa-miR-1206	368	328	264	256	496	320	512	320	304	424	360	136	488	216	304	424	424	432	464	304	336	400	600	368	200	80	520	272	320	NA	400	296	368	128	280	256	320	560	144	216	304	184	128	360	NA
hsa-miR-758	320	296	200	272	440	184	432	240	304	480	392	184	448	272	336	432	480	344	464	288	256	416	528	336	248	80	504	312	344	NA	472	256	432	144	240	256	344	552	136	192	312	208	136	304	320
hsa-miR-889	376	312	248	256	528	264	488	240	288	496	416	136	400	288	256	432	448	336	352	352	232	400	536	320	232	112	480	376	320	NA	384	304	376	184	272	240	320	560	128	NA	320	216	128	336	256
hsa-miR-32	480	416	336	432	496	464	560	384	424	528	640	336	408	384	368	480	520	520	544	528	272	400	544	448	368	112	488	448	368	NA	480	392	448	288	336	248	416	512	216	216	368	272	232	400	368
hsa-miR-101	864	464	640	464	952	704	624	464	544	640	752	456	512	560	464	1520	448	560	608	592	424	480	624	736	440	224	528	720	608	NA	448	536	368	232	400	328	440	584	688	400	464	304	504	616	352
hsa-miR-323b-3p	368	336	288	288	424	288	512	304	256	496	416	240	584	328	304	456	448	352	384	312	248	384	544	352	288	120	544	248	320	NA	392	264	432	216	288	224	400	560	96	224	352	256	144	352	272
hsa-miR-338-5p	336	344	240	288	456	336	464	264	280	480	400	216	408	256	312	488	480	328	360	320	240	368	608	400	256	112	472	272	328	NA	448	208	416	184	224	224	360	512	264	200	312	256	192	304	304
hsa-miR-526b*	288	264	176	256	464	256	432	240	288	480	416	144	440	280	192	432	424	288	288	304	240	400	528	304	224	88	536	264	272	NA	408	240	336	120	256	240	320	496	160	200	304	184	80	320	264
hsa-miR-513c	320	272	200	240	464	216	464	208	240	464	336	192	408	264	320	472	392	360	296	288	272	352	528	320	248	104	512	256	288	296	448	240	352	144	240	200	336	616	88	264	344	176	112	376	256
hsa-miR-1266	416	408	280	400	520	600	496	456	432	512	560	384	440	376	440	504	480	440	472	504	280	432	568	400	416	160	480	456	296	248	544	400	448	192	320	264	480	560	280	264	376	280	192	400	392
hsa-miR-19b	2969	1224	2361	2361	2873	3161	1344	1736	1312	1152	2777	1384	968	1352	1969	8266	NA	1576	2537	1584	1224	936	2369	2881	1944.5	400	1056	2265	1888.5	1664	1280	1432	672	920	832	880	1056	840	7594	1120	1744	464	3409	1344	1168
hsa-miR-767-3p	344	304	200	296	488	336	496	304	288	480	424	288	368	216	272	448	NA	368	312	320	312	368	576	336	264	128	480	288	312	208	480	304	448	184	240	216	352	528	88	192	368	216	152	360	272
hsa-miR-10a	592	312	448	336	904	504	584	272	336	752	416	256	416	304	304	928	NA	408	448	424	304	448	752	544	352	144	616	544	440	336	432	304	416	184	256	240	336	528	544	192	416	216	448	424	336
hsa-miR-130a*	320	280	200	272	504	304	520	280	288	496	416	232	400	304	240	480	392	376	424	320	272	352	560	336	232	96	512	264	272	224	432	280	408	192	272	224	304	544	128	224	304	248	152	368	312
hsa-miR-299-5p	344	272	192	256	448	176	448	144	280	528	344	144	416	200	240	464	480	344	336	288	192	432	560	320	240	120	528	272	256	224	352	224	400	128	256	176	312	528	112	208	296	216	280	368	264
hsa-miR-4327	432	424	336	352	472	432	496	360	416	616	544	336	448	368	432	464	496	448	648	464	320	400	592	440	400	112	512	360	368	264	560	360	416	256	312	240	488	528	320	240	376	264	168	392	320
hsa-miR-302a*	376	312	264	304	536	272	560	264	304	496	384	184	368	256	248	472	424	368	400	384	304	376	552	368	240	96	496	304	272	200	480	224	400	224	240	264	344	512	120	224	400	208	152	296	336
hsa-miR-1207-3p	456	328	296	280	464	320	496	272	304	552	392	232	400	320	288	416	464	320	416	288	336	376	544	336	336	88	456	368	344	224	368	288	384	224	240	240	352	640	232	240	352	224	208	384	368
hsa-miR-1306	304	288	256	296	512	328	448	248	240	472	288	240	432	280	648	576	416	304	400	280	408	488	544	376	192	72	504	232	376	264	416	232	392	168	200	256	464	728	1056	208	304	176	208	376	304
hsa-let-7i*	664	792	480	640	568	1080	528	1048	672	496	1024	800	528	552	656	528	512	720	936	784	488	480	560	608	608	144	568	736	536	384	576	712	416	344	656	336	576	528	304	264	488	360	384	448	416
hsa-miR-520d-3p	280	264	208	192	440	200	472	128	208	464	280	128	368	232	232	448	360	232	296	248	312	368	512	304	208	96	480	248	216	192	352	176	320	160	168	224	336	512	128	152	288	200	128	368	296
hsa-miR-99a*	376	320	232	288	448	352	464	280	312	512	400	264	384	296	344	512	400	344	432	416	312	424	560	336	240	144	512	352	328	248	472	320	368	160	280	240	360	480	144	232	320	280	176	336	272
hsa-miR-876-3p	320	272	192	256	448	176	480	112	288	480	320	128	496	208	256	448	368	288	352	312	280	384	480	312	304	112	480	328	224	176	432	248	304	112	184	240	280	480	112	176	320	176	128	304	288
hsa-miR-3160	480	464	320	440	464	608	512	512	480	456	704	424	408	400	408	512	440	552	744	560	336	448	592	472	544	104	496	464	368	288	464	448	368	256	448	296	400	456	192	240	424	224	232	384	376
hsa-miR-3135	464	496	336	528	496	808	480	592	464	520	696	528	416	456	520	552	424	544	656	552	392	464	584	416	416	96	536	432	440	352	528	456	440	376	424	296	528	528	296	240	376	272	232	448	368
hsa-miR-4301	320	312	208	312	488	296	512	272	304	496	400	272	392	208	288	416	424	320	304	288	288	400	544	312	240	96	496	304	288	208	384	304	416	208	240	240	336	496	136	240	344	192	184	360	320
hsa-miR-663	704	672	808	1024	712	792	576	728	1216	512	1088	600	432	704	896	888	584	1400	944	960	456	656	896	720	480	176	632	1216	696	552	640	616	416	400	712	352	680	432	672	400	608	296	352	632	464
hsa-miR-767-3p	368	304	192	328	464	360	448	312	352	496	408	272	384	312	304	416	464	432	384	320	272	368	544	392	272	40	448	296	296	168	368	272	400	192	296	248	296	496	128	176	280	200	128	368	320
hsa-miR-4260	416	400	272	448	480	416	432	368	368	488	456	288	400	352	400	480	448	456	416	384	312	440	552	368	320	112	480	368	352	280	416	336	384	248	416	240	352	480	224	288	320	248	208	432	304
hsa-life-23-3p	552	336	248	368	536	512	496	416	440	520	520	328	448	344	456	512	408	424	456	352	400	496	536	448	408	120	544	416	336	312	480	376	448	304	336	312	440	504	464	368	448	288	752	416	384
hsa-miR-452*	624	704	400	640	544	832	576	848	768	560	1024	704	432	480	552	560	456	584	840	744	440	448	608	576	528	176	576	744	480	440	544	592	512	408	624	256	496	488	312	416	408	304	432	512	336
hsa-miR-22	11267	3617	8330	5001	8274	4785	4449	2913	3089	2233	6978	2577	1888	4017	4129	21885	4361	4193	6362	3241	2041	2049	7106	9618	10010	1248	3657	5929	6570	6546	3705	4481	1152	2457	1704	3505	2105	1920.5	11323	4073	4953	848	11779	2409	592
hsa-miR-148a*	360	256	176	312	480	304	480	200	272	536	352	176	456	240	240	448	400	328	352	256	216	424	592	272	248	96	448	288	256	232	408	240	288	184	280	216	336	416	176	224	280	272	112	NA	280
hsa-miR-220c	376	312	320	328	456	440	552	416	376	472	544	352	432	312	392	504	384	368	432	376	280	432	552	392	288	112	504	424	288	312	472	312	352	248	344	200	400	488	264	NA	328	352	160	NA	288
hsa-miR-3196	1704	912	1720	1800	1264	1576	744	1920.5	1696	824	1496	1168	560	968	1969	1304	688	1953	1424	1232	960	952	1632	1552	1344	288	584	1768	1208	1344	800	1392	480	640	1928.5	648	1200	560	2177	776	1408	NA	720	NA	688
hsa-miR-18a	568	496	464	608	528	560	496	584	568	504	912	456	432	448	680	832	544	512	960	488	376	528	672	576	400	152	496	512	464	320	520	448	384	336	408	336	448	720	496	360	464	NA	352	NA	448
hsa-miR-515-3p	320	232	136	224	496	192	448	120	224	512	288	136	400	176	192	432	424	272	280	240	200	496	592	256	192	80	496	288	216	208	440	200	320	72	192	160	296	640	80	176	320	NA	72	264	288
hsa-miR-203	480	384	304	448	920	296	520	208	312	448	512	392	528	376	248	2033	512	464	488	336	448	480	2385	728	352	96	584	512	376	288	512	304	288	224	320	184	1128	584	792	264	440	NA	328	384	656
hsa-miR-548a-5p	296	288	192	240	472	208	496	168	272	432	328	176	368	256	184	392	424	288	296	320	224	352	544	296	208	72	488	240	232	208	320	240	240	160	216	200	264	616	64	200	304	264	120	272	256
hsa-miR-617	296	240	200	256	440	208	472	184	256	464	328	192	416	280	224	408	456	296	328	320	288	520	528	304	160	112	504	320	296	240	376	232	320	136	368	176	320	688	144	208	320	224	104	376	272
hsa-miR-875-3p	336	304	208	264	464	328	512	320	288	488	440	224	400	296	256	456	424	328	400	344	304	448	568	304	272	104	488	240	312	256	392	312	352	200	280	224	376	584	176	264	288	NA	120	376	296
hsa-miR-339-3p	608	592	512	648	592	792	608	824	672	616	1016	640	456	496	456	656	448	688	896	680	400	464	648	576	576	176	520	592	432	432	696	592	336	344	640	320	584	608	592	NA	616	336	456	424	400
hsa-miR-342-5p	368	336	264	272	544	232	480	224	240	512	312	176	440	192	472	456	400	336	NA	272	328	432	496	368	288	80	448	272	296	256	384	256	304	160	216	248	384	NA	208	NA	248	NA	144	352	288
hsa-miR-205*	296	232	232	232	440	224	504	200	240	496	296	176	400	224	344	432	432	288	NA	296	232	384	536	304	240	24	408	208	304	208	416	256	304	184	176	144	384	NA	408	NA	312	NA	96	352	256
hsa-miR-1197	344	336	232	352	464	280	448	248	264	512	424	216	352	232	448	440	400	272	512	352	280	416	512	392	176	96	536	248	256	280	352	288	312	200	272	176	360	528	112	272	272	440	144	384	272
hsa-miR-3173	304	256	200	448	512	176	512	168	288	440	424	176	392	264	288	480	424	352	400	344	224	416	576	320	304	112	520	248	272	240	416	264	272	160	224	200	352	480	232	296	344	392	144	296	336
hsa-miR-875-5p	320	280	216	304	528	216	480	160	272	496	352	240	400	224	216	456	416	304	320	288	264	376	480	280	256	112	464	272	264	192	416	192	336	160	240	216	368	536	64	200	320	NA	104	328	288
hsa-miR-339-3p	608	640	384	624	624	800	512	728	696	496	960	560	432	528	456	592	464	624	840	736	392	512	592	568	728	184	632	672	424	432	544	496	368	360	440	288	616	520	632	376	504	392	464	448	384
hsa-miR-744	568	536	464	616	576	544	544	512	544	528	912	400	424	480	600	688	456	608	728	616	440	528	640	576	512	104	544	752	448	408	512	432	400	344	424	304	512	520	536	368	432	NA	312	416	480
hsa-miR-340*	312	232	232	200	448	160	536	176	240	448	304	144	440	216	248	368	432	240	320	272	272	416	488	296	192	112	512	272	248	224	360	224	352	144	224	192	344	584	112	216	320	408	NA	424	272
hsa-miR-19b-2*	328	288	184	272	448	168	464	200	312	480	320	128	400	296	256	400	488	344	384	320	240	408	576	272	168	96	528	272	264	232	440	288	288	160	224	208	320	NA	128	256	288	NA	104	368	240
hsa-miR-10a*	336	272	208	272	464	192	512	200	304	496	328	200	376	248	296	440	416	304	328	256	272	368	592	304	304	120	496	304	256	248	400	304	304	176	272	216	336	608	144	264	328	NA	160	352	272
hsa-miR-34b*	384	352	256	288	560	320	472	248	304	664	392	208	376	368	264	632	496	464	440	552	272	448	536	848	288	120	528	320	256	336	496	256	336	192	272	264	416	488	168	376	336	248	696	392	376
hsa-life-5-3p	368	368	232	304	512	336	480	352	328	496	472	280	392	336	328	424	480	448	424	408	256	448	560	352	240	128	512	328	328	240	392	312	320	192	280	224	344	440	144	240	328	280	192	360	328
hsa-miR-98	384	272	128	224	528	160	464	120	240	512	280	120	416	232	192	504	408	272	280	240	288	480	576	368	256	168	520	232	256	208	392	224	320	104	176	200	304	464	176	208	328	208	160	328	240
hsa-miR-21	3809	1640	1864	3153	2841	2553	1985	1640	832	1969	1880	1184	1200	1288	1416	3473	1824	1857	2089	1264	2177	1296	2481	2961	5281	464	1464	1800	1945	2313	1392	1344	1392	1376	944	1016	1584	1600	11211	1744	2913	536	7418	1224	632
hsa-miR-1253	496	496	328	472	464	544	528	440	432	456	656	320	384	352	376	496	416	528	512	504	320	440	592	464	320	144	552	512	368	312	504	416	304	272	400	240	432	400	288	368	400	392	320	368	376
hsa-miR-376a	520	384	272	352	528	368	496	264	336	440	496	304	368	360	288	560	496	368	448	456	256	352	648	432	312	160	520	352	328	272	384	376	320	256	360	248	416	488	272	304	408	224	240	376	288
hsa-miR-889	320	344	224	336	448	280	496	192	304	544	400	176	368	264	272	512	416	328	288	320	264	336	568	304	248	104	568	272	232	208	392	224	288	160	288	200	344	488	136	296	360	192	168	336	280
hsa-miR-888	384	304	192	232	432	264	464	168	352	528	416	232	408	256	256	448	440	336	344	488	312	344	560	352	248	104	512	336	232	272	392	336	352	200	264	208	384	488	152	272	304	232	120	384	272
hsa-miR-3126-3p	416	440	272	520	552	432	472	448	504	496	640	344	424	352	472	464	448	496	544	544	288	448	600	384	320	152	496	472	320	288	512	368	416	272	432	208	504	512	272	216	368	336	328	400	256
hsa-miR-555	400	352	232	312	416	232	496	280	280	448	384	168	384	280	352	432	368	344	400	400	272	408	544	320	256	48	512	296	320	208	408	296	296	176	264	200	384	392	112	208	344	224	104	336	304
hsa-miR-1269	360	272	216	360	456	296	528	160	344	496	448	184	320	264	232	432	400	312	400	368	280	432	544	336	280	136	448	312	312	224	512	272	304	176	232	160	384	472	160	320	312	224	128	328	264
hsa-miR-1261	264	256	160	248	448	176	512	168	216	592	344	96	384	240	224	440	408	288	312	248	272	424	560	264	192	72	432	176	248	192	384	216	224	216	208	176	400	416	96	320	296	208	128	296	264
hsa-miR-566	472	528	320	464	544	520	464	432	432	480	608	352	568	392	328	520	456	576	560	472	344	416	568	448	344	120	520	416	376	240	488	456	336	264	360	224	480	480	232	272	360	288	192	424	336
hsa-miR-337-3p	304	280	208	248	448	240	480	240	184	496	336	224	416	240	288	456	432	288	312	304	280	384	528	264	248	136	456	248	288	208	496	264	320	152	232	208	336	472	128	176	304	248	88	432	240
hsa-miR-129*	512	296	248	328	448	272	576	200	256	496	400	224	400	304	296	528	392	336	400	352	288	336	568	352	312	136	512	304	288	208	456	240	328	160	192	176	432	472	200	256	368	344	304	416	224
hsa-miR-15a*	392	336	272	352	472	456	536	408	400	480	536	352	448	344	376	464	368	512	400	448	384	448	560	368	256	128	464	320	272	272	480	312	336	224	320	224	432	440	232	304	384	272	136	416	304
hsa-miR-489	584	520	424	528	648	624	624	488	480	528	1184	520	456	464	440	632	440	656	792	624	416	440	576	592	640	176	528	568	352	416	760	568	448	288	400	272	480	448	296	400	464	240	328	400	336
hsa-miR-323b-5p	296	272	264	360	432	264	480	232	240	464	312	192	424	224	496	480	416	296	312	208	360	464	568	272	224	120	464	240	272	272	432	240	272	216	224	232	416	464	416	176	312	240	144	384	280
hsa-miR-661	336	352	240	336	448	280	528	256	304	480	368	240	424	304	304	432	416	328	440	304	304	360	544	320	288	128	544	304	296	168	392	240	336	136	344	216	368	432	256	208	312	288	160	472	272
hsa-miR-215	376	336	216	352	432	272	520	320	336	512	504	144	384	288	296	440	424	384	368	400	320	456	560	336	496	112	544	344	256	256	576	288	336	208	240	248	352	400	176	304	304	288	168	336	272
hsa-miR-577	320	288	216	272	464	176	488	136	256	432	272	128	416	224	208	432	440	304	352	328	224	368	528	336	256	88	448	296	248	200	400	264	280	184	256	232	272	408	96	152	344	264	80	344	272
hsa-miR-7-1*	472	344	256	352	544	248	528	288	352	528	544	240	464	344	384	600	448	408	504	424	304	392	752	432	336	80	544	352	296	288	488	304	328	280	312	240	400	480	344	224	416	336	272	440	320
hsa-miR-486-5p	1000	384	1360	496	800	400	848	400	2601	520	1840	312	464	648	568	1897	440	552	432	552	352	888	592	624	400	176	616	752	656	576	496	544	360	184	384	464	400	592	1096	512	528	384	704	1104	368
hsa-miR-921	456	408	288	472	488	408	552	424	480	424	528	296	448	280	320	584	432	368	544	360	304	400	568	448	384	128	528	328	264	320	560	328	296	224	344	232	432	400	936	304	456	304	376	336	312
hsa-miR-206	264	320	288	320	432	192	520	192	240	408	272	128	456	256	328	424	416	256	312	264	224	448	544	288	240	120	512	256	200	224	440	192	304	160	176	208	320	432	224	248	272	184	96	328	272
hsa-miR-1226*	552	632	512	848	544	552	496	496	704	520	960	456	496	424	496	600	504	656	784	784	384	568	672	552	392	120	560	600	440	320	528	600	384	360	488	232	560	416	560	320	408	256	320	440	264
hsa-miR-23a	8130	3345	4113	3145	6946	3065	3857	2129	2369	2185	3617	1889	1648	2505	1648	13115	4649	2521	3065	2241	2761	1985	8346	6049	4889	1032	2465	5049	3521	4513	1728	3897	1344	2097	1144	2481	2081	1600	17428	2209	5033	776	11195	1712	1440
hsa-let-7a-2*	432	336	272	328	496	320	496	336	304	400	400	272	400	256	280	472	424	304	528	344	280	432	560	320	296	160	560	256	296	272	472	288	328	192	336	192	288	424	192	336	352	240	264	368	304
hsa-miR-1973	592	544	400	496	480	536	536	560	512	408	760	432	416	416	360	528	432	552	NA	632	392	464	576	504	360	160	544	544	360	336	584	520	416	280	488	320	432	496	256	304	344	272	328	480	336
hsa-miR-3152	320	288	224	272	456	208	512	256	304	472	352	152	400	256	168	496	384	296	NA	304	216	432	560	280	240	88	496	280	328	232	488	280	256	152	216	176	328	448	96	192	312	256	144	400	288
hsa-miR-4311	408	352	256	304	480	216	560	280	320	384	376	240	448	272	320	528	456	336	504	416	264	408	544	352	256	88	504	336	248	256	512	304	280	192	272	200	320	368	168	320	384	256	192	336	272
hsa-miR-194	672	512	480	488	728	528	608	408	552	512	752	288	472	360	432	1256	504	512	640	568	328	480	704	616	2793	160	568	560	424	416	1544	432	336	312	384	288	496	488	584	416	480	288	496	480	360
hsa-miR-23a	9074	2713	4185	2601	7186	2913	3713	2032.5	2433	2209	3585	1536	1736	2657	1408	11755	4321	2481	2961	2337	2681	1824	7906	6281.5	4497	992	2657	4881	3457	4785	1584	3489	1280	2001	1368	2561	2001	1416	18620	2417	4961	864	10618.5	1888.5	1464
hsa-miR-99a	2329	664	1176	432	2281	592	1168	312	544	888	816	272	544	592	688	3433	792	816	832	856	328	776	1408	1392	384	208	848	1536	1232	1480	496	792	624	304	592	712	1152	624	1176	528	680	472	1600	904	352
hsa-miR-448	416	456	240	400	504	360	512	352	408	504	560	312	392	312	344	432	376	432	456	384	256	400	512	368	280	104	512	384	272	280	456	384	320	272	360	232	448	464	152	224	328	408	200	328	280
hsa-miR-379	336	312	232	304	432	208	480	232	256	456	392	232	400	NA	184	512	384	312	456	352	272	432	600	328	232	48	528	288	248	248	432	240	320	136	288	256	328	400	160	224	368	384	112	376	224
hsa-miR-10a	544	328	328	360	672	328	528	248	304	504	400	224	464	NA	272	816	520	408	536	360	328	432	664	456	288	160	544	424	384	288	408	368	288	240	296	264	368	480	448	248	448	376	448	432	232
hsa-miR-4324	568	304	304	296	632	304	512	264	352	496	416	200	400	NA	320	544	544	432	NA	360	344	440	664	424	384	104	544	344	352	320	520	360	376	192	336	224	464	488	384	248	NA	232	464	416	312
hsa-miR-181a-2*	416	320	240	304	528	288	528	328	312	424	392	216	384	296	280	568	432	336	392	328	264	424	504	408	240	104	544	352	296	272	480	280	360	160	336	192	344	448	224	304	392	NA	224	432	264
hsa-miR-617	296	240	208	280	464	256	496	152	336	432	304	232	400	248	200	424	416	328	304	360	288	376	528	336	224	48	512	224	272	208	400	240	288	168	288	224	336	528	112	272	312	NA	104	320	264
hsa-miR-139-3p	416	448	336	392	480	424	512	400	408	464	528	288	392	352	288	520	448	448	464	464	264	464	576	352	328	128	496	368	328	240	472	312	352	232	336	216	400	432	216	280	344	NA	112	368	312
hsa-life-13-5p	304	296	240	240	440	256	528	224	264	424	312	176	376	240	208	456	408	312	344	296	280	432	496	272	224	112	496	288	264	192	416	272	336	256	328	200	368	504	128	200	320	232	128	360	296
hsa-miR-190b	272	224	144	128	496	120	480	208	224	504	216	104	352	224	192	464	432	232	232	208	256	384	544	248	224	96	528	232	224	176	344	184	264	88	200	168	312	NA	104	232	344	312	120	312	296
hsa-miR-548m	304	264	176	208	496	160	480	176	224	432	240	136	392	208	240	448	376	264	256	224	248	368	528	312	224	128	496	232	232	240	424	304	272	160	264	216	296	560	136	184	368	256	136	320	272
hsa-miR-1301	512	552	416	472	528	528	496	496	560	480	728	480	528	432	392	480	416	536	552	608	376	528	544	504	448	168	560	544	392	312	480	560	392	312	432	248	512	496	288	312	464	280	208	400	360
hsa-miR-1308	336	368	352	472	456	312	464	376	336	552	376	312	424	256	528	480	464	352	408	312	408	432	560	448	304	104	504	304	288	320	472	288	320	168	304	224	528	400	448	208	384	224	144	392	360
hsa-miR-1274b	1760	752	864	1056	1536	632	992	480	432	1080	816	488	904	992	560	2209	1088	768	1072	640	720	720	1912.5	1768	3105	472	1088	672	1120	992	968	800	744	688	984	600	696	912	4113	984	1776	480	1600	624	784
hsa-miR-1180	360	336	248	376	488	192	544	256	240	456	352	112	488	264	288	512	368	304	352	272	280	456	568	360	208	144	520	208	328	312	408	208	320	208	192	232	336	448	184	256	288	216	120	424	304
hsa-miR-135a*	368	232	240	384	520	96	512	184	312	496	344	136	440	304	256	520	424	280	352	328	328	464	656	352	224	128	488	312	304	352	520	224	280	184	216	296	384	400	344	272	376	304	136	384	272
hsa-miR-3190-5p	432	368	336	552	512	224	496	256	464	568	488	248	400	312	344	784	400	400	480	416	296	464	664	448	272	96	512	408	312	344	456	336	344	272	248	264	496	384	880	304	520	288	376	352	376
hsa-miR-10b	512	320	312	256	496	264	616	264	272	616	336	224	416	272	304	592	464	384	352	376	304	400	672	400	320	120	512	416	384	256	488	304	368	208	280	200	416	432	176	208	416	272	232	448	352
hsa-miR-3162	328	288	296	840	480	272	512	280	448	584	400	256	408	256	544	880	440	368	688	400	256	592	800	416	336	96	576	504	440	392	520	272	304	192	192	328	576	NA	1672	NA	400	NA	472	416	304
hsa-miR-618	296	248	200	248	464	176	432	136	248	432	280	128	392	224	240	400	448	256	304	280	224	400	584	288	192	96	512	248	288	216	384	232	304	160	224	192	304	672	120	176	272	NA	88	368	264
hsa-miR-100*	344	304	248	304	480	320	512	320	360	488	368	280	384	328	288	464	424	384	344	368	320	416	544	368	288	120	528	320	336	224	432	304	336	192	312	224	408	704	192	256	344	NA	152	400	320
hsa-miR-554	472	368	256	304	496	264	544	264	344	504	384	248	432	280	288	488	456	384	384	400	NA	432	536	352	304	88	576	400	368	256	520	336	344	216	344	184	368	464	200	240	352	296	240	464	352
hsa-miR-637	296	288	224	392	400	224	480	184	320	440	296	200	416	312	392	528	400	304	336	312	NA	400	656	344	256	80	544	280	240	272	448	208	304	200	256	232	400	424	504	184	336	248	120	432	336
hsa-miR-4321	384	432	288	408	480	240	520	264	344	488	456	272	432	320	320	488	440	400	432	456	288	480	608	392	328	112	472	392	304	272	520	296	320	248	336	224	432	416	200	208	360	264	96	416	312
hsa-miR-4269	1088	832	696	984	592	896	640	832	880	584	1048	808	464	592	608	736	472	952	888	896	512	496	792	760	688	216	592	768	584	568	592	736	448	512	704	336	600	488	1120	536	824	400	712	480	520
hsa-miR-1248	368	256	232	288	448	200	536	168	232	472	368	112	392	272	296	464	448	376	368	336	328	432	512	320	240	80	536	288	288	240	432	248	352	240	304	264	352	496	120	176	312	296	160	432	256
hsa-miR-10b	352	312	248	344	448	304	560	288	312	496	368	232	376	288	384	512	440	376	392	376	280	440	608	408	272	80	528	352	296	240	592	280	336	160	304	240	360	440	248	NA	368	256	176	432	272
hsa-miR-219-5p	352	320	232	328	536	288	560	184	304	592	400	216	416	304	400	496	432	384	352	344	312	432	544	368	256	128	544	320	312	224	496	344	336	128	256	176	336	NA	192	256	336	224	144	384	264
hsa-miR-103-as	384	352	256	368	472	328	544	328	360	504	424	360	400	304	512	560	480	408	NA	400	352	416	624	376	280	136	608	384	368	280	504	320	344	224	352	200	384	NA	336	224	320	264	224	432	344
hsa-miR-4267	384	352	280	400	480	336	552	344	392	488	416	288	432	320	496	520	464	448	NA	456	392	464	616	400	320	96	552	352	296	272	496	416	376	256	432	232	432	424	192	248	368	248	176	416	344
hsa-miR-1225-5p	352	336	320	576	496	248	544	256	408	600	456	280	448	328	408	464	432	456	NA	472	352	576	760	440	280	144	568	400	352	256	512	320	320	192	320	248	456	NA	560	200	352	272	224	512	360
hsa-miR-1225-3p	648	432	328	1304	624	488	640	520	672	672	504	384	488	328	736	696	552	464	1112	440	400	512	1120	480	416	120	576	440	448	384	456	384	304	344	352	256	472	NA	4737	584	768	304	1936	448	520
hsa-miR-432	240	264	200	288	432	176	528	112	200	480	232	112	472	272	272	520	440	264	344	184	304	440	536	240	208	96	536	256	248	208	408	272	240	112	192	224	320	448	160	136	288	256	72	400	264
hsa-miR-675	496	448	536	728	504	400	528	344	632	544	632	328	456	368	520	592	480	568	616	592	416	528	960	496	408	152	616	464	528	472	464	448	312	304	352	256	512	448	544	336	512	240	176	472	384
hsa-miR-33a*	384	384	240	352	432	200	528	272	312	488	440	272	416	344	216	536	432	336	352	376	320	400	552	368	248	112	496	272	248	216	480	264	304	200	272	224	352	472	120	240	288	272	144	432	336
hsa-miR-3193	352	352	232	304	464	336	528	392	304	680	360	264	432	312	352	512	408	352	432	360	296	408	512	384	248	80	536	368	312	272	584	280	416	192	400	240	368	464	176	208	280	296	184	432	368
hsa-miR-4266	352	328	288	320	448	240	512	176	256	544	328	200	424	272	240	576	456	336	424	448	320	432	536	392	248	128	496	304	256	272	448	288	288	200	280	208	408	472	168	208	328	256	104	384	312
hsa-miR-484	1152	464	632	512	760	568	688	504	592	784	688	424	480	448	736	1040	624	552	856	544	448	544	1088	920	696	144	776	616	616	728	584	472	376	320	448	376	424	560	1512	496	576	328	1040	496	624
hsa-miR-3124	480	560	424	520	560	552	552	448	520	464	672	416	400	448	416	544	488	584	688	640	392	464	640	472	440	144	536	544	376	328	528	544	344	272	608	336	480	464	256	272	384	280	240	528	376
hsa-miR-626	360	304	256	288	512	232	512	272	304	560	368	256	432	288	320	520	392	368	464	320	216	384	552	368	256	96	512	280	232	240	424	312	320	160	248	240	352	496	96	128	368	240	128	376	352
hsa-miR-1321	216	264	344	272	464	200	512	192	248	592	288	192	448	256	424	576	408	312	504	272	336	448	600	336	288	80	504	232	280	272	640	240	304	152	224	240	416	432	280	152	328	208	136	368	304
hsa-miR-874	464	384	328	456	560	464	584	464	416	608	512	384	392	368	424	608	488	496	688	480	416	480	640	432	400	160	600	448	416	272	560	400	432	288	464	312	464	464	528	304	464	320	296	464	344
hsa-miR-150*	336	400	304	512	512	312	592	288	416	640	432	288	456	368	320	560	496	472	528	432	352	544	640	416	368	104	576	400	384	352	432	352	352	208	360	280	432	496	464	240	416	288	224	512	368
hsa-miR-4264	320	312	240	272	424	168	552	208	296	528	360	232	512	280	256	544	400	328	336	336	328	416	584	328	240	112	520	320	248	224	448	288	296	176	264	208	400	408	160	224	304	272	104	424	336
hsa-miR-299-5p	320	288	208	240	480	160	544	224	232	576	264	120	440	256	224	496	440	312	312	304	328	400	616	296	232	64	512	272	232	208	432	240	320	176	200	176	352	480	192	160	304	240	232	384	320
hsa-miR-1283	384	432	256	352	464	304	528	344	320	544	416	264	424	304	304	512	416	360	400	432	312	416	568	392	272	128	592	304	264	240	440	328	312	248	416	240	408	448	112	200	344	232	112	432	336
hsa-miR-1913	1056	352	448	1432	904	768	752	1224	816	808	504	560	648	352	1064	768	592	400	800	440	576	528	1024	688	600	112	696	512	448	816	552	592	352	328	496	304	560	544	4305	792	928	344	2241	496	656
hsa-life-11	320	320	288	272	488	232	528	280	400	592	408	240	376	272	272	448	424	352	392	448	336	448	576	344	280	120	576	288	304	216	472	288	288	232	352	240	360	416	136	168	272	256	128	328	384
hsa-miR-185	2201	832	3209	1328	936	1240	1232	856	2065	1120	3545	720	680	1200	1136	3465	832	1728	1720	1312	808	824	1728	1857	1344	272	1304	1592	1464	1456	808	912	824	824	512	944	848	592	2281	936	1152	560	1232	1328	616
hsa-miR-223	1953	416	640	664	824	272	896	384	648	784	480	248	624	496	488	2657	600	560	552	480	432	664	776	944	496	224	928	872	640	624	464	520	376	256	528	368	496	544	7306	432	640	480	1792	608	304
hsa-miR-483-5p	784	712	872	2873	704	616	888	624	1592	1392	880	528	672	640	1032	1848.5	744	856	2137	672	448	936	1961	944	736	80	688	840	656	1056	728	552	456	608	416	584	1104	504	5273	680	1016	352	1288	544	688
hsa-miR-3195	800	560	616	544	648	688	592	720	648	704	736	600	472	560	624	608	520	944	696	736	480	568	704	656	448	216	608	776	504	488	576	608	416	384	784	352	544	464	240	304	448	336	240	528	416
hsa-miR-198	400	336	328	416	488	344	576	304	368	592	432	280	504	304	456	544	496	480	496	384	384	480	656	432	336	112	480	416	288	336	488	296	280	240	400	272	400	632	368	264	416	304	184	424	352
hsa-miR-92a	1456	464	944	1208	1192	688	904	544	880	1296	896	424	936	592	848	1456	832	896	944	536	688	712	1448	1304	704	232	816	1056	808	1088	880	624	728	464	592	368	624	624	1600	528	664	448	1640	744	776
hsa-miR-3074	416	448	360	424	464	424	608	416	456	592	624	392	488	368	320	528	488	520	624	520	384	496	616	456	400	112	528	392	344	304	NA	408	352	200	416	256	432	448	272	208	392	312	296	432	320
hsa-miR-409-5p	424	384	288	400	520	248	576	224	376	624	480	256	440	304	288	528	480	392	600	480	336	456	632	368	320	144	584	376	320	248	488	384	336	224	344	216	352	464	144	272	344	280	176	352	400
hsa-miR-330-5p	304	272	232	352	496	288	616	216	352	688	320	208	520	256	320	520	416	320	NA	304	336	440	568	328	224	112	592	264	288	256	400	256	328	168	224	224	400	456	272	160	352	272	160	432	312
hsa-miR-708*	384	320	328	344	464	280	576	312	376	592	456	296	480	304	384	536	496	408	456	360	352	424	656	320	280	128	552	368	336	232	456	360	368	208	312	272	432	472	336	240	384	280	160	408	328
hsa-miR-106a	1808	800	2337	3105	1576	1312	1200	928	1264	1632	2257	792	1432	1008	1680	4529	1568	1672	3425	1304	928	1280	3681	2241	1232	320	1208	2481	1480	1984.5	1600	880	1889	1096	600	856	1040	640	3233	1024	1056	560	2545	1360	1200
hsa-miR-181a	1272	432	904	624	1648	784	1136	368	680	832	1016	320	656	480	648	2257	816	1200	968	576	400	760	1144	1368	704	192	800	1224	752	1160	NA	688	400	360	632	400	NA	584	2329	640	608	488	1248	728	352
hsa-miR-587	304	280	208	360	544	240	520	208	304	648	416	184	448	304	440	512	464	336	480	336	336	440	608	384	224	112	584	296	304	192	448	296	352	168	320	224	480	464	160	208	280	296	120	440	360
hsa-miR-3159	320	272	256	312	496	240	560	224	304	576	352	224	456	288	304	512	416	376	400	400	336	400	584	384	248	64	568	352	264	240	424	320	312	208	240	280	448	464	160	136	280	256	80	360	304
hsa-miR-548g	376	304	248	336	560	248	576	208	320	640	400	200	408	312	352	576	528	416	512	432	320	400	624	280	264	104	496	376	296	224	448	240	336	256	344	200	376	496	56	216	320	256	136	416	320
hsa-miR-606	384	336	232	392	464	216	560	256	408	544	512	224	480	304	304	504	448	408	576	480	352	440	608	360	248	128	552	336	280	224	592	280	320	232	368	216	400	NA	144	144	384	328	168	376	352
hsa-miR-1910	424	272	272	408	496	320	608	240	320	696	384	224	472	296	384	560	456	376	448	384	360	480	584	336	312	144	600	336	336	304	480	296	384	224	272	240	488	528	800	320	440	240	256	432	472
hsa-miR-499-3p	560	424	392	464	536	464	656	432	528	592	624	296	552	384	440	552	576	544	600	560	416	456	736	448	376	160	624	496	352	272	496	456	440	336	448	296	520	424	192	352	432	408	208	448	384
hsa-miR-539	408	280	224	280	464	168	640	208	240	688	344	136	448	256	240	536	448	368	328	336	336	456	704	288	280	112	552	272	256	248	416	296	272	208	240	304	312	400	136	208	352	256	128	312	352
hsa-miR-22*	488	296	224	240	528	184	656	96	304	672	392	208	464	296	256	592	528	384	424	320	336	472	632	424	288	152	592	360	288	312	456	264	384	272	272	304	368	560	480	192	408	264	256	400	320
hsa-miR-598	496	296	224	312	496	224	544	208	248	568	416	192	504	240	280	560	496	384	416	320	384	416	672	328	256	112	632	256	272	232	472	320	352	200	328	312	368	496	136	192	360	208	128	416	336
hsa-miR-373*	496	256	328	288	424	256	640	224	304	560	432	256	512	256	336	528	488	424	448	432	400	416	664	416	320	72	616	320	288	240	416	288	336	232	304	280	352	488	152	224	360	168	112	440	376
hsa-miR-3175	496	480	384	784	528	416	656	496	592	880	704	400	560	384	552	672	528	600	712	512	480	640	664	560	448	112	640	616	416	360	480	464	440	320	416	376	560	456	976	392	704	272	360	504	528
hsa-miR-488	360	272	168	240	504	136	576	176	288	640	368	152	528	288	232	512	512	256	360	280	312	416	624	280	264	56	560	272	280	192	416	240	384	200	264	240	384	464	80	152	320	208	96	392	304
hsa-miR-659	NA	272	224	352	528	192	656	152	360	608	424	216	472	272	248	568	528	376	496	400	288	560	600	360	248	136	608	312	304	200	464	264	352	144	344	248	384	472	288	232	320	280	160	440	320
hsa-life-32	NA	416	336	408	504	432	656	472	448	624	640	432	520	336	424	512	512	464	592	496	384	472	680	448	368	144	560	416	312	296	480	376	416	256	456	304	408	432	208	320	400	248	200	424	368
hsa-miR-499-3p	736	464	384	520	528	416	560	464	528	760	720	480	584	400	424	608	544	656	688	720	408	448	672	480	320	160	568	504	352	256	464	512	400	328	496	328	464	432	232	344	456	296	208	400	384
hsa-miR-193a-5p	544	280	288	400	600	320	712	272	416	728	480	304	608	344	416	640	464	488	512	440	352	504	808	432	272	64	640	464	320	304	472	256	384	248	336	320	456	488	416	240	416	208	176	504	400
hsa-miR-769-3p	496	288	176	272	512	240	656	240	304	640	416	208	520	272	224	520	520	288	368	352	336	496	640	328	296	128	608	232	288	288	432	232	320	152	288	256	344	488	240	200	352	200	96	440	384
hsa-miR-92b	496	336	312	408	528	368	736	256	384	720	488	320	536	296	376	672	600	424	512	400	384	528	736	432	352	112	640	472	304	352	488	312	336	264	384	304	464	576	640	280	400	272	392	472	464
hsa-miR-4286	2737	752	1112	1320	1536	816	1328	1392	1008	2017	1256	888	1304	880	984	4721	1520	1096	1064	880	1280	1176	4961	1953	2313	384	1889	1400	1056	2393	1128	1088	824	792	1344	856	960	1048	5905	2001	2497	584	5721	920	1616
hsa-miR-1253	720	512	344	552	464	536	688	448	592	896	792	440	520	432	488	568	512	640	672	640	352	512	784	512	400	128	696	640	408	320	528	552	448	384	568	344	536	512	368	400	520	240	360	416	376
hsa-miR-378b	640	312	304	352	528	264	736	288	400	656	528	264	592	256	440	576	544	424	576	400	384	472	656	496	320	104	632	392	296	240	432	312	384	NA	384	320	416	480	304	296	392	240	160	496	368
hsa-miR-523*	1008	440	368	368	528	536	656	544	480	792	624	512	552	352	512	568	576	504	624	576	400	528	624	640	368	176	648	592	400	304	472	432	464	320	560	304	496	480	224	304	432	240	288	448	448
hsa-life-19-3p	544	416	336	424	624	416	712	408	480	688	672	464	488	376	464	592	472	536	720	624	384	520	648	480	352	128	568	NA	328	304	408	400	480	240	432	304	520	480	144	256	384	240	184	528	352
hsa-miR-429	496	288	224	368	512	232	704	224	368	752	400	288	616	288	360	680	528	400	624	512	320	432	760	352	296	104	600	NA	328	272	448	280	400	240	320	296	448	456	304	240	432	240	392	424	448
hsa-miR-371-5p	368	312	240	344	512	256	664	200	336	752	416	256	528	248	368	544	624	448	584	448	376	560	704	384	288	112	608	NA	312	288	608	288	336	256	304	288	448	480	240	224	368	208	144	456	376
hsa-miR-326	NA	368	280	432	512	392	776	352	448	864	520	432	568	328	536	600	592	536	576	488	416	512	688	320	288	128	736	400	320	272	616	336	464	272	536	336	464	520	368	320	392	224	336	544	416
hsa-miR-122	NA	320	464	456	512	336	704	288	272	912	440	248	680	248	1080	608	488	400	520	448	576	544	712	440	288	128	656	392	304	376	512	296	352	288	304	320	624	480	936	224	384	144	240	416	376
hsa-miR-411	424	352	224	304	560	296	728	288	488	744	480	240	592	328	368	656	576	472	496	560	320	544	752	416	256	160	688	NA	304	320	520	320	400	288	400	336	392	512	328	208	376	184	184	480	352
hsa-miR-924	384	344	224	312	528	256	848	312	288	784	384	304	624	296	440	592	480	384	464	368	360	528	712	328	208	136	592	NA	256	224	520	288	400	168	304	320	376	424	128	208	344	192	144	472	368
hsa-miR-3189	280	288	208	336	568	256	760	240	320	800	384	232	640	248	336	640	512	448	480	384	336	608	712	336	240	128	624	NA	272	264	488	208	392	216	288	288	448	504	320	176	400	224	168	528	416
hsa-miR-424*	408	360	304	384	592	336	752	376	416	816	536	344	576	328	368	624	576	528	544	432	352	512	680	440	288	112	624	NA	336	224	472	304	416	224	448	312	496	448	288	240	448	192	232	464	368
hsa-miR-3130-3p	664	624	464	664	632	880	856	912	640	936	840	880	624	432	776	664	656	736	840	848	536	576	784	592	528	176	752	NA	464	400	576	608	560	432	688	392	704	544	480	432	480	368	456	560	552
hsa-miR-4327	448	464	400	528	528	576	872	464	496	904	632	472	624	384	560	576	576	576	696	584	464	640	800	408	336	128	696	NA	368	336	448	416	448	312	496	336	656	488	688	256	480	288	240	520	384
hsa-miR-637	368	288	232	440	600	352	856	320	400	888	352	264	608	288	608	592	576	432	672	392	400	592	792	448	256	128	632	NA	272	344	512	208	384	216	336	336	504	472	864	224	432	176	240	480	472
hsa-let-7e	1824	424	960	944	1120	848	1264	416	608	1488	888	368	848	464	992	1424	808	1104	1304	800	768	768	1568	1064	704	320	976	NA	1056	1200	680	864	784	736	736	608	840	864	2321	792	824	512	3329	1048	648
hsa-miR-96	536	488	408	688	648	504	920	440	584	992	712	488	736	432	616	696	704	624	768	656	528	528	792	416	448	176	704	NA	384	408	512	360	528	288	520	344	576	624	768	312	528	336	464	512	496
hsa-miR-3155	608	552	456	672	648	824	848	736	736	888	808	776	664	544	704	632	600	784	904	864	528	616	792	592	344	256	784	872	472	328	552	608	528	400	648	384	672	496	416	400	464	528	352	592	448
hsa-miR-4299	528	448	336	464	568	576	872	576	480	816	688	560	680	416	600	680	576	592	848	672	448	560	744	528	280	192	672	592	432	NA	688	456	448	392	576	368	536	528	408	336	464	328	280	440	416
hsa-miR-1278	464	352	288	368	712	328	824	344	416	952	464	328	608	288	448	608	576	480	640	536	408	576	664	496	272	112	624	592	296	320	528	312	384	272	NA	352	424	624	192	240	392	240	216	496	448
hsa-miR-1273c	608	432	256	648	592	632	552	632	512	592	656	400	432	440	432	560	400	360	512	488	320	400	544	528	472	96	480	456	360	NA	496	408	280	184	384	240	440	368	440	304	1072	256	488	360	496
hsa-miR-410	480	416	248	408	512	432	408	376	320	400	496	240	368	360	272	464	416	312	400	352	280	328	560	320	224	96	480	424	400	NA	416	272	264	152	304	240	400	304	168	128	320	176	192	336	NA
hsa-miR-3190-5p	480	408	288	632	688	336	656	352	576	624	464	272	384	312	320	944	432	304	488	432	312	400	592	608	360	64	496	512	392	NA	464	304	264	224	248	248	408	336	912	320	1072	208	584	416	NA
hsa-miR-132*	336	240	160	200	408	160	432	176	200	384	256	128	328	224	176	504	392	232	280	256	248	304	464	280	192	96	432	208	192	NA	328	224	192	48	168	224	320	320	88	96	240	160	96	344	NA
hsa-miR-433	432	392	288	400	440	696	416	560	320	384	464	424	384	352	448	424	368	368	376	368	360	272	560	400	336	104	456	352	408	NA	400	360	272	184	368	272	392	272	272	160	312	176	160	376	NA
hsa-miR-1915*	328	288	216	320	512	272	408	208	296	464	320	160	328	232	352	480	416	264	344	288	256	328	608	272	200	56	432	304	256	NA	336	216	200	80	224	224	376	304	232	64	312	192	176	272	NA
hsa-miR-498	424	288	152	272	400	192	432	152	336	384	336	176	368	272	216	432	384	312	320	288	288	304	552	304	240	80	480	272	224	NA	384	304	200	128	256	208	376	240	144	248	416	160	176	288	NA
hsa-miR-421	480	352	272	400	528	448	608	320	400	528	512	232	480	336	416	568	432	368	528	352	288	304	608	392	280	96	496	352	344	NA	440	280	272	248	320	224	464	336	240	184	400	128	256	336	NA
hsa-miR-3120	672	544	416	624	576	928	656	760	656	552	920	656	440	504	512	632	496	512	528	592	408	296	656	600	448	64	544	576	560	NA	560	480	344	320	624	304	480	376	352	304	544	272	544	424	424
hsa-miR-940	752	488	352	840	688	464	608	584	960	568	664	448	432	632	544	624	512	448	704	496	408	336	672	544	560	120	624	552	568	NA	608	464	280	304	448	304	536	416	640	584	904	376	1304	480	NA
hsa-miR-92a-2*	288	288	328	296	520	464	432	336	264	400	360	240	328	256	720	464	416	336	368	240	544	256	560	464	464	128	400	336	360	NA	360	256	160	200	168	192	488	288	176	160	392	184	120	288	NA
hsa-miR-718	624	320	280	432	624	504	496	544	440	528	552	384	376	400	584	576	464	360	456	368	352	312	568	384	272	80	552	416	512	352	392	376	248	128	328	224	392	352	272	296	592	272	432	384	NA
hsa-miR-1278	416	328	200	248	432	264	464	328	344	416	424	240	408	264	272	464	432	280	320	304	256	224	528	320	248	128	464	336	272	232	264	264	216	96	232	176	328	224	80	104	288	200	152	296	NA
hsa-miR-1282	248	184	200	264	448	88	368	96	224	448	216	40	248	144	168	416	392	208	224	256	200	264	488	272	168	80	400	216	200	160	280	208	192	96	208	208	256	336	128	72	272	184	80	264	NA
hsa-miR-361-5p	1937	600	1264	608	2225	1456	1208	576	528	800	1168	672	680	904	816	2305	664	736	1064	688	464	504	1312	1360	824	216	704	1144	1240	1008	744	592	480	512	592	600	576	384	1144	672	848	224	1264	568	NA
hsa-miR-507	264	232	240	280	392	136	400	160	320	368	336	128	304	232	192	400	384	304	296	288	248	192	488	288	200	88	416	224	208	216	384	248	272	48	216	248	280	288	112	80	272	176	80	320	296
hsa-miR-490-3p	392	320	224	312	440	328	384	320	216	400	416	256	344	280	240	512	432	296	352	336	216	240	544	368	280	96	424	320	272	NA	360	216	184	112	304	192	336	272	176	120	288	208	160	288	NA
hsa-miR-1471	440	472	256	384	480	624	448	584	392	432	624	528	416	392	496	512	432	368	496	464	336	328	544	432	328	104	448	400	512	NA	408	352	264	192	344	240	456	288	368	208	384	216	272	320	NA
hsa-miR-1271	648	456	344	480	632	576	520	512	600	528	816	448	472	424	464	552	432	536	544	536	352	296	624	496	400	112	480	480	440	NA	448	376	280	208	384	304	392	304	368	272	536	264	480	384	NA
hsa-miR-873	344	312	224	352	408	288	448	256	352	384	400	232	400	312	224	456	384	280	320	320	272	256	512	304	208	64	448	336	336	320	320	280	224	176	240	176	312	240	232	176	336	200	176	320	NA
hsa-miR-4298	1176	1200	912	5169	2177	1688	2241	1648	4129	1937	1312	1056	680	984	2945	4409	824	728	3265	960	976	1216	2713	2097	1376	128	680	2657	1736	2033	1040	928	424	720	568	704	2273	568	13395	1208	5569	456	3673	1504	NA
hsa-miR-4313	3321	856	1144	2969	10594.5	1856	7394	2993	8282	8482	1240	1520	1168	1136	2377	8082	2025	512	1704	528	1808	1032	2825	3505	2705	112	1240	2745	904	5729	2145	2081	304	1392	1032	368	904	2009	10314	4705	22221	888	8090	2344.5	3697
hsa-miR-187	368	272	248	272	488	376	416	304	288	496	280	176	352	264	536	440	432	280	304	240	344	304	480	376	208	80	440	288	296	320	360	224	240	128	120	208	328	288	312	160	336	168	184	328	320
hsa-miR-181c*	464	328	264	296	552	288	408	288	336	416	456	240	400	296	288	424	400	320	352	288	256	288	528	336	256	0	480	336	320	NA	320	272	232	136	336	232	304	256	144	176	288	176	120	256	280
hsa-miR-378	432	336	400	272	544	320	496	224	368	480	480	272	384	400	368	688	488	424	440	368	248	272	592	376	352	144	528	400	392	NA	376	320	232	176	280	240	384	288	320	152	432	160	184	352	264
hsa-miR-33b	448	360	312	384	456	480	400	424	456	400	592	312	400	384	352	528	408	384	408	448	312	296	512	352	288	80	480	376	368	NA	376	336	272	168	288	248	384	312	144	184	352	168	176	376	272
hsa-miR-601	304	232	160	240	448	160	384	216	256	352	256	48	368	208	176	360	368	256	320	256	264	240	544	272	176	88	384	216	192	NA	320	224	192	112	176	208	296	232	80	72	320	168	48	272	288
hsa-miR-520a-5p	448	352	288	336	416	432	400	448	352	432	480	248	344	360	272	448	408	328	352	352	296	248	496	360	312	72	496	432	296	272	360	352	216	200	336	224	384	288	168	160	312	176	144	304	288
hsa-miR-483-5p	672	664	656	2209	1400	848	1568	728	2129	1488	976	656	656	568	1440	3249	816	576	1896	704	416	760	1784.5	1168	792	96	536	1656	968	1664	904	576	272	520	288	512	1192	416	5913	696	3225	400	1776	728	560
hsa-miR-661	304	288	136	264	440	296	448	288	256	400	336	168	336	272	232	400	352	296	328	256	280	264	528	296	216	96	416	232	280	216	360	232	288	96	208	192	336	312	184	112	256	168	160	288	312
hsa-miR-548d-3p	336	320	176	216	432	248	416	208	304	464	432	88	384	256	232	480	376	256	328	320	288	208	520	352	232	64	424	256	256	200	320	232	224	104	176	184	288	272	128	112	400	176	144	296	288
hsa-miR-552	304	240	184	256	424	288	400	216	288	416	304	168	368	280	272	400	NA	320	296	328	208	224	496	312	192	96	408	256	208	192	312	152	176	64	208	160	336	256	80	96	336	160	80	320	304
hsa-miR-135b*	328	240	224	288	416	216	384	152	256	384	368	136	368	232	168	464	NA	256	304	240	208	208	528	264	264	112	472	248	240	208	336	240	240	96	192	208	320	272	88	112	304	184	128	256	288
hsa-life-4	384	320	216	272	384	432	416	400	336	352	480	360	336	304	352	456	NA	320	320	320	328	272	560	288	248	96	432	312	272	240	344	344	240	128	240	184	320	288	104	192	304	224	184	296	368
hsa-miR-200b*	352	320	208	288	528	336	432	240	328	440	432	176	368	264	304	512	NA	352	400	336	264	296	528	336	336	144	448	280	304	264	336	256	232	144	224	200	320	224	160	128	296	200	264	280	328
hsa-miR-3160	408	432	304	368	488	480	416	536	416	376	600	352	328	368	384	488	480	384	448	400	248	240	560	464	440	80	432	424	328	296	448	336	288	192	296	264	360	256	176	144	456	208	224	288	384
hsa-miR-3125	296	272	200	352	456	176	384	200	304	448	304	128	384	280	288	472	432	280	328	272	264	288	576	320	256	72	416	312	304	296	392	200	176	120	168	192	304	304	264	96	448	104	160	256	352
hsa-miR-890	336	344	248	272	472	160	432	240	304	416	400	128	384	304	192	440	400	312	280	304	232	224	512	304	256	72	472	232	304	208	336	256	224	88	192	208	328	336	104	144	384	176	112	280	288
hsa-miR-187*	736	496	384	600	832	568	616	712	896	640	880	496	464	464	648	640	496	624	600	544	448	368	960	608	544	176	536	584	456	576	568	464	344	248	448	280	512	336	624	424	1472	272	928	480	496
hsa-miR-1185	328	272	176	248	416	144	400	224	224	400	304	168	368	296	272	392	368	256	288	272	272	256	568	272	224	56	408	168	304	160	296	232	224	96	208	256	240	384	88	96	272	192	120	304	320
hsa-life-14-5p	296	288	240	304	376	296	416	304	384	400	480	240	400	288	272	384	376	296	368	328	280	256	488	288	224	64	480	296	272	248	400	288	192	128	232	192	336	448	112	144	304	200	104	352	312
hsa-miR-498	408	256	240	264	480	208	400	240	312	448	376	128	384	272	248	464	424	296	336	256	264	288	544	288	240	88	496	288	256	208	304	208	144	96	224	224	288	304	128	152	376	136	104	456	304
hsa-miR-130a	4177	1008	2617	1152	6754	2689	2593	1312	1272	1104	2873	776	656	1864.5	2657	8802	1256	1400	1280	1272	528	608	2913	4721	1248	528	1056	2753	3113	2297	832	1560	384	1368	1160	1016	920	512	1488	1880.5	1360	400	2513	1168	472
hsa-miR-4303	464	416	264	360	472	400	384	480	464	400	512	248	368	344	368	528	368	368	384	320	320	240	544	320	320	120	496	328	344	288	408	328	208	160	288	224	392	256	176	152	384	240	248	336	304
hsa-miR-449a	320	272	160	232	392	288	416	152	264	416	304	56	352	192	272	416	384	256	320	256	304	224	480	304	224	48	456	248	232	208	328	232	208	128	160	192	312	224	128	240	272	160	112	288	304
hsa-miR-519b-3p	288	288	192	272	456	192	368	224	344	376	336	136	352	216	208	416	384	256	304	272	224	256	496	264	240	104	504	176	240	152	264	208	208	96	160	192	272	264	96	96	296	160	96	256	288
hsa-miR-28-3p	608	400	400	352	696	592	512	488	320	496	448	360	416	368	408	784	544	336	552	336	368	272	688	528	416	144	536	400	480	344	448	352	256	360	256	232	424	256	920	160	400	168	304	336	368
hsa-miR-658	408	328	288	424	536	440	416	504	392	432	440	336	400	304	616	560	432	368	368	320	384	224	552	488	432	96	520	448	344	464	384	304	192	152	328	216	424	248	672	176	512	176	296	336	352
hsa-miR-1228*	2753	1961	3033	6434	3089	2761	2521	3777	3129	2305	2401	2017	1056	1216	7042	3361	1168	1824	3401	1088	2881	1280	3881	3273	2233	512	976	3433	3409	3305	1392	2121	648	1440	2177	1480	4153	680	12435	1552	4321	568	3689	2641	1392
hsa-miR-142-3p	240	200	168	288	440	128	400	104	240	480	304	72	304	216	208	416	408	216	184	192	216	240	480	240	208	NA	384	208	200	168	312	200	192	64	128	168	240	256	160	104	256	176	80	240	232
hsa-miR-4253	336	280	184	400	448	336	448	320	336	432	448	256	336	264	256	416	352	272	344	320	272	272	528	304	256	72	496	240	280	192	352	280	160	136	168	216	344	240	248	112	336	224	192	336	296
hsa-miR-3142	368	304	232	280	456	336	376	264	272	424	496	224	384	288	288	416	400	320	352	320	240	224	560	272	232	48	448	256	256	200	320	208	200	152	240	256	344	360	96	104	272	192	216	NA	320
hsa-let-7d*	296	240	208	224	456	288	456	240	272	376	336	248	400	248	224	472	408	272	344	272	280	264	560	272	232	144	400	184	264	224	304	184	208	80	240	208	280	336	248	128	304	184	192	NA	288
hsa-miR-548b-5p	344	248	200	224	456	144	352	184	216	368	264	144	320	248	224	440	384	256	248	208	192	192	496	288	216	96	400	280	240	184	288	184	192	88	176	200	256	224	104	144	320	176	96	NA	256
hsa-miR-107	2369	1024	2113	656	1064	2497	912	1120	1592	704	3273	1176	744	1448	1664	1280	792	1312	1953	1344	640	512	1008	1792	1336	376	800	1552	1816.5	1368	1064	1136	400	824	776	368	856	512	1448	984	800	408	1072	NA	1016
hsa-miR-378*	272	208	152	272	432	152	408	136	272	392	312	96	296	272	232	400	416	240	264	224	280	272	536	256	192	72	392	264	224	240	312	232	216	104	224	208	304	296	112	120	272	192	144	248	304
hsa-miR-23a*	304	248	184	328	512	248	400	224	280	408	256	144	384	224	432	480	384	272	304	264	248	272	600	288	248	80	448	352	320	304	352	232	208	48	208	216	344	304	696	112	288	160	176	320	320
hsa-miR-3141	1432	1040	1464	4025	1520	2265	1600	2273	1880.5	1392	1456	1320	704	752	4177	3553	792	832	1888	664	1945	912	2249	2529	1776	168	688	2169	2289	2385	1024	1288	432	888	744	784	2553	528	11595	1088	3665	440	2529	2401	864
hsa-miR-485-5p	320	224	256	336	416	336	400	216	304	392	416	168	384	208	448	432	416	336	336	272	272	248	512	344	240	72	416	288	336	208	320	272	256	120	200	208	392	272	304	128	328	160	88	288	304
hsa-miR-302f	256	224	160	200	416	80	400	152	184	392	224	96	336	200	192	424	368	224	264	224	200	192	608	256	144	32	432	216	216	160	288	248	168	80	184	136	280	296	96	128	272	128	40	256	304
hsa-miR-194*	304	280	224	360	448	368	400	320	328	424	352	264	328	272	416	448	416	312	312	264	288	256	624	368	272	72	432	280	272	272	352	224	128	112	208	120	328	256	336	168	320	216	176	336	256
hsa-miR-4261	1088	608	568	704	1192	560	824	424	536	720	1024	408	600	736	480	2649	896	632	848	608	640	416	1360	992	2673	224	896	664	672	1040	904	480	416	416	736	776	704	616	1520	576	1568	272	888	464	704
hsa-miR-4277	472	400	256	432	464	408	424	464	464	464	672	432	392	344	424	416	432	416	400	400	280	288	640	376	320	144	424	376	320	256	392	352	232	184	304	224	352	296	144	200	352	224	312	376	320
hsa-miR-19b-1*	304	256	240	288	432	208	416	232	312	464	384	176	352	256	264	400	400	264	264	304	216	208	592	288	224	112	424	288	208	208	304	240	216	112	256	224	376	304	104	168	288	160	128	320	320
hsa-let-7d*	296	208	200	256	496	328	400	272	328	432	304	176	360	232	248	440	376	248	264	240	256	216	592	256	256	88	488	280	208	264	304	224	208	96	176	184	288	272	296	112	320	208	224	272	304
hsa-miR-296-5p	736	384	416	808	784	576	688	728	824	696	680	488	480	440	616	624	632	416	520	400	448	240	840	624	928	88	592	536	528	744	592	576	280	272	392	216	512	432	512	808	1408	584	632	448	736
hsa-miR-152	1912.5	1024	1216	688	1152	1400	832	696	624	632	1304	960	688	752	816	1552	776	704	704	640	768	312	1128	1248	1472	272	608	1000	1048	872	632	712	272	384	592	464	888	440	1408	520	776	336	848	592	416
hsa-miR-1226*	528	528	384	680	488	448	448	400	552	416	840	416	360	488	480	544	448	464	NA	512	312	288	624	480	464	160	480	512	464	288	432	472	296	232	328	248	576	304	624	200	336	304	248	472	272
hsa-miR-3165	296	376	240	320	416	256	432	272	328	416	472	224	360	320	408	368	400	320	NA	344	296	248	544	320	248	80	464	360	288	200	400	328	216	152	208	208	376	288	160	112	352	216	120	288	304
hsa-miR-1468	304	160	160	224	400	160	344	136	224	400	224	64	312	144	192	440	392	272	248	208	176	216	560	256	176	80	424	192	200	184	304	184	192	88	104	120	336	272	112	104	224	192	104	256	288
hsa-miR-101*	328	272	192	304	448	240	384	192	384	400	416	216	368	272	240	440	416	304	272	288	264	168	512	296	256	48	496	264	344	288	368	264	176	120	200	160	288	264	128	136	320	240	160	272	352
hsa-miR-19a*	336	280	184	336	448	224	384	128	320	392	384	184	360	240	232	424	384	288	280	256	216	168	512	272	256	96	440	264	288	176	368	232	216	144	144	224	304	288	112	128	256	NA	168	264	208
hsa-miR-320a	1240	632	1144	784	1216	1552	1032	528	944	768	1760	752	584	792	848	1664	864	944	1136	824	408	480	1008	1144	1120	168	NA	1376	1392	1056	1112	624	320	472	408	720	696	464	1808	592	752	NA	1088	672	792
hsa-miR-187	296	272	232	272	528	264	432	200	256	464	304	160	376	216	536	384	352	240	288	192	296	288	512	296	296	96	480	240	224	288	320	208	192	104	256	208	352	288	344	128	288	NA	NA	328	256
hsa-life-16-5p	472	328	272	392	520	264	408	296	408	496	608	272	336	312	368	464	464	368	352	368	232	240	480	352	296	136	552	336	328	232	368	272	224	176	400	216	344	288	152	144	336	232	NA	304	304
hsa-miR-296-5p	696	392	424	704	776	512	656	712	768	656	592	384	520	400	528	560	680	408	520	408	456	280	736	544	624	112	656	496	424	568	496	512	256	312	336	248	512	352	432	840	1376	680	640	448	688
hsa-miR-720	4057	1168	1416	1368	2897	2801	1144	2817	656	1704	1784	2217	1408	2265	1312	2601	1624	1224	1824	888	1880.5	464	4265	3241	8754	936	2017	1152	1656	2665	1464	1808	1136	1800	2633	888	1232	1144	7778	2297	2433	544	4089	600	1152
hsa-miR-522*	448	320	248	304	360	424	424	512	336	456	488	296	448	288	368	432	472	368	360	312	272	216	496	336	320	112	528	328	320	224	368	304	224	176	304	216	352	336	160	176	272	232	216	312	312
hsa-miR-137	312	272	160	320	472	264	432	200	312	384	352	176	320	224	176	424	384	240	280	256	184	192	464	280	176	96	496	304	272	208	320	248	208	144	200	200	304	344	96	128	232	184	120	304	248
hsa-miR-1233	440	304	248	336	568	488	432	448	376	416	488	272	352	296	384	448	400	352	344	352	288	272	576	344	272	112	496	328	288	256	384	296	176	160	288	208	376	336	1024	296	512	280	1040	296	328
hsa-life-4	440	328	208	312	480	352	384	360	336	432	544	272	544	296	360	456	432	352	360	272	272	216	544	384	256	80	488	496	264	232	352	240	208	NA	328	216	320	296	240	144	304	232	208	272	312
hsa-miR-4297	304	240	192	232	480	272	416	208	232	424	336	144	288	256	272	440	416	240	312	272	280	NA	560	288	192	112	464	384	208	176	312	208	200	NA	216	216	288	288	128	120	336	168	192	256	240
hsa-life-20-5p	344	256	216	312	520	120	400	160	288	488	384	144	360	272	224	400	416	304	304	240	296	328	544	368	240	96	552	352	288	224	288	184	152	NA	224	184	320	248	128	96	288	200	112	264	272
hsa-miR-944	304	240	176	272	432	216	416	200	264	384	336	192	320	232	128	448	384	248	224	256	184	304	528	272	168	48	480	240	184	144	256	192	112	216	232	200	288	296	120	112	288	152	112	256	280
hsa-miR-449b*	1888	352	384	720	704	824	1096	1360	1768	1040	672	648	480	416	832	1152	512	312	624	296	448	456	696	1024	1072	96	544	624	272	1664	416	616	256	296	440	304	416	416	5377	1088	5521	864	4009	792	1144
hsa-miR-33a*	384	272	192	264	464	208	440	216	288	432	320	208	320	280	256	440	416	320	280	304	304	288	496	256	216	128	480	288	232	248	320	248	208	168	200	224	304	320	176	112	320	168	192	272	272
hsa-miR-195*	360	272	192	288	552	320	416	256	208	368	336	320	368	280	280	432	384	272	256	288	224	272	536	312	232	128	448	304	272	240	400	216	208	168	232	208	296	240	256	168	264	216	176	312	240
hsa-miR-520b	280	224	160	232	440	112	368	56	200	408	296	152	336	232	160	392	416	272	272	224	216	288	528	232	192	104	464	240	240	192	NA	184	144	168	192	184	272	248	112	80	280	168	64	200	320
hsa-miR-511	304	248	160	240	456	176	432	120	232	384	296	168	320	216	184	400	344	240	272	240	152	288	552	248	176	128	480	240	240	224	472	152	208	96	224	216	288	304	128	96	264	192	112	280	280
hsa-miR-518e*	440	376	240	296	488	384	416	440	360	384	472	368	392	296	384	368	416	296	328	336	280	272	488	336	304	96	576	368	216	224	336	320	208	192	240	216	344	264	160	176	360	240	168	288	360
hsa-miR-378	472	312	320	288	552	280	400	232	368	432	448	256	400	352	312	640	408	336	296	248	224	320	624	384	240	136	488	360	360	280	400	240	256	152	264	192	440	280	296	160	336	224	192	320	296
hsa-miR-362-5p	360	256	152	256	464	216	424	240	280	400	320	176	400	248	280	440	400	256	240	232	208	272	576	336	240	112	504	296	256	200	320	256	192	112	256	192	352	264	128	144	312	152	112	280	256
hsa-miR-3144-3p	304	208	152	208	496	104	416	128	200	368	224	96	304	208	136	432	392	224	248	152	208	224	512	256	176	128	424	176	232	160	368	152	192	168	144	160	256	256	72	96	288	168	136	256	240
hsa-miR-384	400	304	248	256	488	256	432	248	304	432	392	208	352	320	248	416	368	272	288	224	272	240	512	304	240	128	480	240	248	208	320	288	208	112	240	208	272	296	144	128	280	192	144	248	320
hsa-miR-564	488	480	312	616	488	480	448	512	480	408	760	392	392	384	440	504	416	440	472	504	296	320	584	384	368	88	520	424	384	288	424	344	256	232	384	248	432	344	568	208	336	288	296	376	288
hsa-miR-517b	272	272	192	296	416	208	480	200	240	384	344	200	320	280	192	376	424	304	240	240	216	224	440	320	256	72	504	256	248	208	304	232	160	144	224	224	304	256	144	120	256	200	128	320	272
hsa-life-1	1296	536	664	1168	1896.5	1824	896	720	384	1104	760	512	1064	536	1969	2337	952	616	952	456	896	408	1840	1088	2689	280	648	784	968	1072	720	616	368	680	496	272	656	440	1937	560	720	264	2809	648	1985
hsa-miR-648	368	376	256	328	456	144	392	224	320	416	432	208	336	296	280	432	400	240	336	312	248	320	488	368	256	160	440	272	248	208	352	280	208	NA	208	208	368	312	192	128	304	200	152	288	232
hsa-miR-1260	6153	1536	992	2049	2665	2249	2265	3009	2113	2889	1937	1616	1840	1440	2241	4497	1961	816	1552	768	1648	1040	3729	3121	6322	464	2257	1800	1536	3153	1112	1560	856	1424	1376	1024	1200	1408	13827	2025	7922	1584	6826	1248	2489
hsa-miR-541	376	416	256	344	464	272	432	304	360	384	576	352	328	368	352	440	392	336	336	376	232	272	544	352	272	88	480	336	336	208	328	304	232	208	368	240	352	288	224	176	304	240	200	352	280
hsa-miR-760	256	280	224	376	496	328	480	344	304	424	272	224	440	216	496	504	424	304	320	240	312	336	544	368	256	104	552	344	256	352	352	224	208	72	160	200	432	296	928	160	328	224	240	336	280
hsa-miR-450b-5p	336	296	160	320	488	272	464	248	272	368	352	192	432	272	280	424	400	272	328	248	224	304	552	256	208	64	552	320	264	152	344	248	208	64	240	216	336	NA	120	136	336	160	160	256	264
hsa-miR-1276	296	288	240	336	456	264	432	200	280	424	400	200	288	224	224	416	448	304	304	360	256	224	552	304	240	96	552	288	232	272	368	264	208	160	240	200	336	320	176	128	344	224	96	328	304
hsa-miR-2114*	632	592	368	568	592	624	496	696	560	416	896	560	400	464	560	512	376	488	528	536	336	304	552	408	504	96	544	504	448	352	440	504	272	320	464	272	496	312	256	208	408	288	336	352	328
hsa-miR-490-3p	376	328	224	288	448	296	480	264	352	416	448	184	352	272	256	472	432	296	304	288	216	288	528	272	216	112	488	272	280	224	368	248	224	136	248	168	320	256	160	160	320	208	192	288	360
hsa-miR-656	336	272	208	232	480	112	456	184	256	408	352	176	352	184	232	336	392	256	296	272	208	240	576	280	232	136	480	256	280	192	312	224	176	112	264	240	304	224	96	112	272	224	152	224	296
hsa-miR-145	7970	824	1408	848	4793	960	1328	536	944	688	1224	568	656	1064	1360	6097	736	680	432	736	432	640	2977	2649	1080	440	1408	1880	2105	1976	640	1240	208	392	1704	608	488	464	1392	1552	1040	520	4865	896	304
hsa-life-32-AS	416	288	272	288	560	264	448	240	240	448	280	240	344	264	352	448	400	240	288	280	320	288	512	336	304	80	472	248	232	240	392	248	192	152	152	208	288	296	248	144	304	168	200	272	256
hsa-miR-664*	344	320	264	312	568	216	416	216	280	416	416	208	368	296	272	464	352	304	256	288	224	272	536	264	224	96	480	352	264	240	328	240	184	144	200	144	352	248	200	112	336	208	144	288	256
hsa-miR-665	376	416	272	608	512	376	544	408	336	384	464	288	384	368	400	536	408	320	440	328	280	288	608	384	256	80	496	360	400	216	392	320	192	136	368	232	496	272	776	128	384	224	256	288	312
hsa-miR-877*	1824.5	256	208	384	768	728	784	1272	560	1016	288	520	520	NA	896	640	392	296	424	240	264	368	552	848	464	112	464	432	304	1360	384	440	192	128	472	192	288	312	5929	488	NA	640	3649	424	NA
hsa-miR-25	1248	448	736	544	1488	896	672	672	496	688	752	480	608	NA	1024	1376	528	472	616	392	600	528	1144	896	656	192	640	624	600	672	400	424	480	312	376	232	448	320	2505	488	576	328	1120	560	656
hsa-life-5-5p	424	320	208	264	416	288	408	256	352	384	432	224	368	NA	256	416	432	336	288	280	248	288	552	328	224	80	512	384	272	256	304	304	216	152	424	192	320	288	112	104	448	176	168	256	304
hsa-miR-3179	352	240	176	232	416	80	440	160	208	384	280	112	328	256	224	416	352	184	248	264	208	264	488	312	208	88	480	216	280	176	360	184	160	128	208	168	272	256	112	128	336	128	48	232	296
hsa-miR-608	560	776	976	1368	696	912	640	936	336	600	896	520	888	312	3057	1112	432	384	800	368	1208	312	648	1560	688	176	584	1816	808	1320	408	888	312	408	232	456	1264	296	3953	320	736	416	592	560	472
hsa-miR-3167	344	288	192	184	408	184	464	168	240	360	320	144	312	264	264	424	384	256	296	288	232	248	488	280	208	96	560	264	200	168	328	224	248	88	288	208	272	256	96	136	288	192	72	272	240
hsa-miR-3140	320	176	176	192	448	136	432	104	240	384	296	112	296	208	152	408	424	224	224	232	192	264	504	240	192	80	464	200	216	160	280	232	168	NA	160	192	264	288	96	112	256	224	80	256	248
hsa-miR-191	5081	1848.5	2305	1792	4049	3393	3025	1913	2177	1888	3761	2001	2321	2145	4481	9730	2017	2513	5305	1904	1008	1424	5353	3409	3081	544	2833	3329	2697	4401	1608	1376	1848.5	1728	1496	1888.5	1568	1120	6009	1720	2913	1080	2529	1472	2913
hsa-miR-4326	328	304	224	304	488	176	440	208	288	392	328	160	320	224	224	448	432	240	248	224	272	224	520	288	200	72	496	208	264	224	320	208	216	136	192	152	288	NA	232	128	288	256	240	256	272
hsa-miR-544	312	256	192	176	488	176	400	120	272	384	320	184	328	224	216	400	408	336	312	272	176	208	568	320	216	104	528	256	280	232	288	248	216	NA	160	208	304	NA	96	144	304	NA	136	240	256
hsa-miR-625*	480	432	280	432	560	336	512	368	320	432	336	240	360	256	416	656	616	272	376	272	296	376	720	360	368	112	744	368	352	320	336	304	232	176	320	192	344	NA	432	240	424	344	616	304	232
hsa-miR-548w	328	352	240	288	464	88	424	112	272	344	248	152	312	272	136	400	392	256	304	264	192	264	560	264	200	48	520	256	264	192	376	176	192	112	200	160	288	NA	80	80	336	192	80	240	256
hsa-miR-200a	744	432	424	488	864	664	560	336	384	552	528	208	424	344	632	1280	552	352	464	400	304	312	968	608	584	128	584	464	456	592	1168	336	248	264	312	224	368	360	320	248	400	264	960	384	528
hsa-miR-143	39201	8946	18076	4393	17268	9242	7826	3657	6866	2473	14867.5	3825	3345	11043	8154	27910.5	2217	7178	5417	10386	3625	3465	10170	23629.5	5793	4281	6418	15964	16700	18420	5369	10771	736	3369	5953	9746	3297	2625	10154	14931.5	12691	5721	12075	9826	944
hsa-miR-591	408	296	216	288	496	240	464	240	288	384	352	256	400	320	200	408	488	312	304	296	256	224	496	336	192	80	560	272	256	224	416	264	232	144	248	200	288	288	128	160	272	200	208	304	264
hsa-miR-140-5p	272	264	240	224	496	120	400	184	240	344	288	112	304	240	224	448	416	280	280	240	224	288	544	288	192	96	528	192	240	176	304	200	208	104	152	144	336	280	48	32	320	136	112	288	288
hsa-miR-7-2*	296	248	168	248	488	192	448	168	288	392	312	152	320	248	208	416	472	256	256	328	256	272	544	304	208	64	560	288	264	192	320	224	216	88	160	160	288	272	112	160	384	264	224	320	272
hsa-miR-95	248	288	160	192	456	88	400	192	256	384	296	80	360	248	200	480	392	240	264	240	176	224	512	320	176	96	520	288	288	160	280	264	160	112	192	160	240	224	96	48	304	176	160	280	264
hsa-miR-876-3p	248	272	160	248	432	112	368	88	248	352	240	144	336	224	200	448	408	272	272	216	208	248	544	240	192	88	496	272	208	184	296	208	160	64	176	192	272	352	64	96	304	176	104	240	272
hsa-miR-3065-5p	480	360	248	296	800	432	488	208	320	336	336	256	408	352	280	800	424	352	336	256	272	240	504	368	384	104	560	304	296	400	376	304	208	184	280	216	304	NA	160	208	376	256	264	320	368
hsa-miR-888*	320	264	200	224	480	192	392	352	304	408	288	208	392	248	184	352	352	256	280	304	224	224	536	NA	240	80	488	240	248	200	344	224	184	104	200	160	336	272	128	128	360	176	112	320	280
hsa-miR-4281	544	480	512	1152	776	608	736	480	984	640	560	464	456	400	912	1440	656	768	672	480	NA	776	1512	624	640	80	784	952	640	1056	568	336	368	304	608	344	696	416	3625	400	760	384	1080	864	360
hsa-miR-708	376	456	256	376	488	312	400	256	352	416	400	320	392	320	880	464	480	320	424	288	NA	256	832	336	248	104	592	304	304	240	344	232	280	392	208	160	400	272	592	144	368	224	216	320	320
hsa-miR-500*	584	544	352	456	536	448	448	448	488	384	544	392	384	384	464	536	408	432	480	400	NA	288	560	448	384	128	528	456	384	336	424	424	320	232	400	240	432	344	264	200	352	288	296	352	376
hsa-miR-127-5p	464	400	288	344	400	344	480	400	424	432	480	328	376	304	336	464	400	368	408	424	336	272	528	400	288	128	528	336	320	256	320	344	288	168	328	184	368	256	192	128	336	224	160	352	312
hsa-miR-27a	10498.5	2945	2961	1624	4433	2449	2185	1312	1088	1232	2001	1632	1360	1953	2073	10002	2689	1424	2193	1656	1264	888	6242	7218	2073	1088	1905	3185	2785	4801	1080	2313	928	1416	1392	1360	1120	1088	11403	3049	3761	1128	4649	1856	920
hsa-miR-138	392	288	304	344	600	256	480	656	224	416	448	200	416	320	600	640	416	312	352	288	336	328	520	456	288	96	520	368	320	384	336	288	256	184	208	208	392	280	504	184	384	224	200	272	296
hsa-miR-92b	424	336	240	384	512	272	480	192	352	480	352	192	456	256	304	544	456	304	344	264	288	312	568	352	264	88	496	288	264	272	336	256	224	136	272	240	312	328	576	184	384	208	368	288	336
hsa-miR-1193	312	288	240	368	488	216	400	296	296	448	304	152	424	272	432	496	392	256	392	328	296	312	544	288	176	48	456	320	272	328	320	272	232	200	224	224	352	264	368	128	320	216	192	304	368
hsa-miR-3161	432	352	264	376	544	296	480	416	400	424	416	328	384	368	400	528	432	376	624	376	288	312	528	392	376	88	560	352	304	360	336	304	264	184	304	160	384	304	408	248	544	296	280	336	360
hsa-miR-548d-5p	304	240	200	208	464	128	408	104	248	416	224	112	344	208	168	424	400	256	576	240	232	224	568	256	128	64	488	224	216	176	224	192	200	128	176	144	312	288	104	64	296	144	88	288	264
hsa-miR-202*	376	368	232	392	544	160	464	200	344	416	384	232	408	320	288	432	416	256	416	336	256	248	512	272	232	96	520	296	272	192	344	288	232	144	272	160	304	296	104	152	320	280	128	344	272
hsa-miR-592	296	264	208	304	464	176	496	168	256	424	344	168	352	240	240	416	456	232	320	312	256	248	568	288	240	56	536	296	272	192	328	224	216	112	192	200	288	232	160	128	304	208	120	256	280
hsa-miR-216b	480	464	336	488	488	304	472	384	448	464	536	336	424	304	352	536	448	448	424	448	272	248	584	416	296	160	544	400	384	280	336	312	336	232	424	288	384	320	160	208	344	288	224	336	360
hsa-miR-512-5p	344	360	264	312	464	232	464	208	320	456	352	200	416	288	240	504	496	304	304	336	256	272	560	320	232	136	528	304	272	272	344	304	240	144	320	216	344	304	104	176	368	256	208	352	368
hsa-miR-485-3p	344	272	216	224	488	232	464	248	280	480	320	160	464	256	288	504	496	280	296	232	256	264	560	304	192	120	528	224	208	304	304	240	280	104	216	160	272	288	224	176	336	216	288	328	368
hsa-miR-744*	344	288	240	232	512	168	456	264	280	448	280	160	384	256	304	NA	360	272	392	272	224	224	552	288	200	144	512	240	216	240	304	224	248	136	208	176	304	240	168	192	432	296	576	312	368
hsa-miR-632	264	272	240	256	536	280	432	200	240	416	240	192	344	208	272	504	400	224	280	240	280	240	560	264	192	96	528	296	224	272	344	208	208	136	184	160	280	272	208	96	312	176	144	328	288
hsa-miR-126*	280	240	192	200	496	120	464	80	256	464	224	128	376	208	144	NA	368	224	272	288	224	272	552	272	152	72	480	208	216	160	328	192	208	128	160	176	296	272	112	64	320	176	96	272	320
hsa-miR-554	344	336	216	272	520	280	496	352	360	448	352	232	416	288	336	NA	424	312	384	336	272	232	552	328	256	136	512	360	272	192	320	256	264	144	296	224	336	288	184	208	400	312	272	384	304
hsa-miR-617	288	288	240	288	480	184	432	104	280	432	336	168	368	288	248	NA	480	352	272	256	272	288	536	288	208	136	448	288	272	240	304	224	264	112	272	208	320	256	96	144	320	184	112	336	288
hsa-miR-4261	1464	832	816	768	1104	472	928	408	600	848	800	392	736	896	464	1824	1000	696	1112	720	832	512	1744	1400	2689	352	1392	736	832	1344	832	608	856	584	792	832	736	744	1840	672	1808	600	1000	624	704
hsa-life-17	296	216	144	224	512	80	448	120	248	496	232	56	352	232	192	440	400	200	272	240	224	264	560	256	184	96	464	232	192	176	336	176	176	80	160	192	256	240	80	96	304	152	64	288	272
hsa-life-30	328	288	200	320	520	168	488	224	232	440	272	176	320	264	264	456	496	240	376	272	256	240	560	296	216	112	528	232	232	256	288	192	184	80	168	256	288	288	320	136	320	192	232	336	288
hsa-miR-759	592	488	336	352	480	432	496	512	392	512	584	432	408	384	456	528	408	368	408	488	416	264	576	432	400	96	576	400	376	280	352	480	344	224	496	240	464	280	240	216	352	304	224	392	304
hsa-miR-4276	344	352	288	344	512	232	464	304	328	512	400	256	392	296	304	496	416	328	360	288	304	264	480	344	240	72	464	320	256	224	288	304	304	192	304	240	352	352	144	136	384	208	176	360	272
hsa-miR-302a	288	240	184	216	448	184	440	136	224	464	280	64	440	176	224	440	376	240	320	208	240	240	536	272	224	128	512	232	280	240	272	248	232	56	224	176	288	264	104	144	272	160	96	328	312
hsa-miR-548x	456	376	256	336	512	232	488	272	352	440	368	224	400	304	248	448	472	376	352	304	224	280	560	328	336	128	520	304	232	192	304	312	304	144	304	184	352	272	96	152	336	192	112	296	320
hsa-miR-4330	496	392	288	424	512	312	528	384	400	512	480	424	424	384	424	472	504	416	488	400	312	320	552	360	336	176	552	360	320	272	384	376	352	232	432	264	384	272	200	184	368	320	160	408	352
hsa-miR-127-5p	472	448	360	408	584	416	520	400	424	512	496	408	336	320	416	464	520	440	488	416	384	272	600	376	368	104	560	392	312	264	304	440	320	248	400	256	400	256	208	192	304	320	176	400	336
hsa-miR-16-1*	376	336	224	304	512	296	480	288	296	512	368	232	424	304	352	496	440	352	344	272	288	288	552	312	256	72	472	272	288	296	352	288	272	120	288	240	360	280	312	208	336	224	152	352	328
hsa-miR-4303	464	384	312	400	520	424	504	328	376	496	480	336	376	304	416	496	496	336	448	304	288	256	608	400	320	128	544	352	280	288	368	352	336	160	432	240	352	296	256	152	432	304	256	384	320
hsa-miR-29c	2409	448	1016	496	1568	584	1088	344	496	856	672	280	696	512	608	2169	736	616	672	496	584	448	968	1352	1008	320	1016	896	920	1600	528	816	672	360	832	416	496	592	2865	672	1032	544	1985	1192	400
hsa-miR-320c	456	336	352	320	528	272	544	208	328	536	432	216	408	288	336	544	440	424	456	328	296	320	672	360	256	80	576	384	368	360	384	336	288	168	192	256	352	304	320	176	392	240	192	384	408
hsa-miR-3133	376	256	232	272	416	144	432	248	328	560	352	208	376	240	288	472	480	272	392	320	320	272	592	320	272	144	480	272	248	288	320	280	232	120	296	240	384	256	160	128	376	232	176	384	296
hsa-miR-1274b	1720	688	896	848	1320	560	784	408	432	928	656	448	864	832	688	1848.5	1184	680	776	496	816	528	1961	1688	2449	368	1304	608	912	1336	912	712	800	536	1104	512	704	832	3729	864	1856.5	536	1264	776	656
hsa-miR-3186-3p	472	416	360	360	536	432	512	464	384	512	520	392	448	368	416	496	456	376	480	376	352	304	584	440	304	96	528	312	336	336	336	384	376	224	384	256	368	304	288	192	384	256	192	400	352
hsa-miR-671-5p	416	368	288	560	608	320	472	224	480	544	496	304	416	320	360	512	424	432	512	384	344	368	648	344	296	80	520	408	336	264	352	344	352	160	264	240	480	288	432	208	384	224	192	400	384
hsa-miR-570	448	336	256	344	512	288	520	304	384	528	512	192	448	320	328	480	432	448	384	368	328	320	512	392	256	96	600	352	320	272	336	336	336	216	296	240	384	272	184	160	336	312	176	400	368
hsa-miR-221*	464	472	384	376	544	352	448	336	408	480	496	416	400	352	352	496	512	424	456	384	368	304	552	432	216	112	592	408	320	288	304	336	432	184	344	232	416	304	232	176	384	296	232	352	352
hsa-life-19-3p	440	384	240	368	528	256	480	352	376	544	496	288	392	320	400	480	512	392	448	352	304	288	592	368	256	96	568	360	272	256	320	336	352	NA	320	288	376	328	136	168	400	288	104	376	384
hsa-miR-99b	3721	600	1344	896	3689	1824	1456	608	872	1264	1552	848	800	968	1648	4049	976	896	920	704	576	624	1680	2185	1616	264	1336	1728	1344	3065	976	1104	568	576	808	800	688	592	2833	1096	1304	976	1872.5	1224	496
hsa-miR-194*	312	272	248	392	440	320	496	336	288	528	384	296	408	272	416	480	448	304	448	328	304	288	552	304	240	128	568	304	256	424	336	256	272	112	280	256	368	320	608	128	424	232	144	384	336
hsa-miR-103-as	416	336	264	408	552	328	504	320	392	608	464	312	448	272	328	608	480	368	384	336	336	344	NA	368	328	112	608	352	312	320	304	336	352	192	320	256	320	304	376	216	384	296	304	384	360
hsa-miR-205*	408	264	240	264	496	200	576	184	288	544	368	152	416	256	360	496	520	256	360	256	288	272	NA	296	240	48	584	224	256	328	256	224	304	160	192	208	344	360	824	160	336	128	208	384	288
hsa-miR-370	328	280	224	320	536	336	528	304	296	560	408	288	464	288	440	464	504	296	400	288	336	352	776	336	296	64	528	352	240	336	312	312	352	176	256	224	424	304	544	184	392	232	208	360	336
hsa-miR-330-5p	304	264	160	344	544	192	528	176	304	504	384	152	568	240	384	424	528	256	384	288	352	288	616	288	240	64	544	344	232	240	304	192	304	144	272	216	360	280	336	192	328	184	144	336	352
hsa-miR-375	440	264	304	264	608	408	560	96	320	608	304	104	480	328	2593	704	512	448	456	288	328	336	736	440	936	144	648	544	320	536	544	240	3889	176	232	232	304	304	520	208	408	296	416	408	328
hsa-miR-205	368	792	328	472	520	288	568	232	336	2225	400	832	1256	248	256	632	2249	304	400	312	1264	352	6113	408	280	128	760	352	400	328	368	248	272	1440	288	208	984	320	176	384	816	616	1656	384	640
hsa-miR-340*	248	232	248	160	496	176	512	120	320	512	320	144	416	240	208	464	424	280	312	256	240	328	552	224	120	80	552	248	192	168	336	168	272	120	224	256	312	272	120	64	304	112	104	336	304
hsa-miR-4326	408	256	192	288	560	240	496	232	304	560	400	160	512	256	272	560	448	400	384	304	304	296	624	312	192	112	544	424	240	312	288	216	288	112	264	248	320	304	328	224	400	376	400	360	352
hsa-miR-337-3p	328	264	136	224	496	152	528	128	288	504	320	184	456	208	176	512	520	288	368	272	288	304	632	304	152	80	584	304	208	224	304	232	272	48	216	208	344	264	120	128	320	184	144	344	352
hsa-miR-2116*	680	392	272	496	752	480	672	584	696	NA	528	408	480	352	472	560	608	432	552	464	360	416	680	456	352	160	656	376	304	760	360	368	432	216	464	280	424	560	2313	880	1512	1176	2297	576	560
hsa-miR-452*	672	720	456	576	616	584	608	808	608	640	1016	808	520	480	744	512	616	640	744	616	392	384	680	536	432	192	664	576	400	432	NA	576	592	392	688	288	520	368	400	328	384	424	416	544	384
hsa-miR-1285	544	472	384	800	536	400	528	512	496	544	736	528	488	424	608	608	432	456	536	488	384	408	776	472	328	144	536	464	392	400	400	392	440	224	456	336	416	320	2017	232	424	320	352	640	400
hsa-miR-4315	320	288	216	272	512	176	560	272	320	480	408	216	432	264	368	512	504	344	360	352	336	360	584	288	160	96	536	288	248	216	328	256	328	136	272	272	328	296	176	192	320	144	160	400	336
hsa-miR-568	432	320	248	352	592	256	512	240	416	560	528	272	496	312	312	528	504	400	504	360	304	304	600	336	192	96	536	312	296	280	264	304	344	160	NA	256	408	320	200	232	352	296	512	424	336
hsa-miR-155	736	480	568	440	640	416	816	616	352	768	608	408	832	392	736	792	800	432	904	432	472	392	880	448	328	144	992	472	608	464	368	360	544	304	288	360	432	464	1632	256	568	320	720	480	320
hsa-miR-183	480	344	344	784	600	520	616	352	376	568	544	336	528	280	448	584	736	440	512	408	592	352	760	416	480	120	608	336	432	320	328	336	672	256	328	344	472	336	640	224	584	232	376	416	632
hsa-miR-1303	368	272	208	312	504	248	544	192	336	600	416	224	448	288	304	584	536	320	408	320	320	328	680	304	216	144	616	288	240	240	288	216	320	NA	272	256	344	280	240	152	312	200	168	352	360
hsa-miR-570	416	480	336	392	504	328	632	288	464	664	560	360	464	344	480	520	480	448	528	552	328	400	632	352	264	160	664	384	360	304	352	384	416	240	432	336	480	352	176	208	392	272	192	432	384
hsa-miR-330-5p	344	280	208	352	528	216	568	208	352	576	368	208	416	248	344	544	512	336	440	368	352	368	640	336	192	96	576	320	264	256	264	216	312	152	288	272	288	304	272	184	384	216	160	448	384
hsa-miR-597	360	336	256	304	512	296	552	280	352	584	448	200	416	304	352	552	528	352	424	312	352	352	656	288	304	56	576	328	288	232	272	216	344	176	280	280	408	344	128	176	376	240	184	456	368
hsa-miR-1283	432	328	288	336	560	264	592	320	320	592	448	336	432	312	376	560	512	432	392	416	320	352	696	368	224	136	584	440	248	200	352	344	416	144	368	296	432	336	144	216	320	288	160	392	392
hsa-miR-936	432	352	248	576	528	328	624	376	496	664	504	304	512	312	616	696	528	464	584	480	432	448	752	416	280	128	608	584	280	568	328	320	392	272	352	400	528	384	1008	368	904	360	504	528	448
hsa-miR-146a*	440	368	312	368	640	336	584	400	400	600	528	312	544	344	512	584	560	480	472	408	304	336	664	320	256	144	616	400	344	224	280	296	416	224	408	320	440	320	208	208	360	288	224	392	368
hsa-miR-4326	432	256	168	344	608	272	640	256	320	608	408	256	472	264	384	576	504	376	384	352	288	376	624	336	224	96	640	320	280	336	304	232	304	112	328	288	376	336	448	320	360	392	480	376	384
hsa-miR-375	584	240	320	272	728	560	768	128	288	728	344	144	568	384	4241	896	512	504	560	424	336	408	704	496	1152	144	744	624	456	712	520	336	7090	256	352	304	416	352	704	240	472	384	496	488	352
hsa-miR-1224-5p	424	336	328	696	688	360	720	368	432	696	448	272	632	224	624	824	608	384	520	400	512	512	1072	400	304	128	616	640	504	656	352	296	440	224	288	368	664	416	2521	240	584	336	664	624	408
hsa-miR-1201	408	384	296	344	664	304	616	328	456	608	528	288	496	248	408	552	560	512	440	504	312	368	664	352	240	112	624	408	304	312	360	264	408	176	368	336	328	320	192	240	432	240	240	352	384
hsa-life-37-5p	528	336	240	320	632	184	760	112	336	640	368	184	528	256	360	560	560	400	384	352	336	368	712	408	288	168	608	328	288	264	288	272	368	160	320	240	416	336	320	176	344	224	280	400	304
hsa-miR-1233	784	352	304	544	640	488	728	664	536	736	528	496	528	344	768	592	560	440	616	504	392	456	744	368	304	104	624	496	304	648	336	416	496	248	432	336	480	400	3241	936	1024	1168	2201	648	464
hsa-miR-218-1*	432	352	256	384	664	288	704	240	416	600	496	240	536	312	400	584	560	384	480	440	336	360	736	304	240	112	712	456	328	256	360	280	408	256	392	336	440	320	208	208	400	248	224	448	352
hsa-miR-1262	320	256	184	272	648	160	600	144	256	696	296	120	480	264	248	568	528	280	376	296	288	296	688	288	152	96	560	320	248	216	240	248	288	96	240	272	384	336	80	128	368	160	120	368	368
hsa-life-12-5p	568	320	384	432	720	272	744	288	392	672	496	248	464	272	472	616	624	432	424	448	392	352	696	312	216	112	688	424	304	280	256	304	320	136	336	304	360	336	152	144	392	192	240	400	432
hsa-life-10	304	296	208	304	656	184	696	224	344	672	400	248	496	264	320	568	544	352	432	376	304	400	712	296	176	168	592	320	264	296	272	248	328	120	296	288	384	368	184	160	360	224	NA	400	352
hsa-miR-3195	928	552	648	568	1088	728	784	1016	728	848	856	784	576	608	776	760	528	976	656	944	464	560	944	592	344	264	848	832	632	688	360	664	536	288	856	392	672	384	232	304	592	368	320	776	496
hsa-life-13-3p	456	400	360	384	688	368	680	488	448	680	640	560	552	408	488	536	584	528	528	624	392	304	640	352	240	232	656	384	384	256	264	424	416	184	504	296	440	376	184	272	400	384	248	456	400
hsa-miR-127-5p	504	480	320	496	656	496	624	568	488	656	672	528	520	376	656	568	608	440	600	688	416	368	768	400	296	128	624	464	432	352	336	392	384	208	496	328	480	352	352	280	416	272	336	496	408
hsa-miR-762	1528	896	1576	3433	1456	2049	1608	2033	2081	1664	1440	1480	1256	904	3169	1240	1168	1832	2265	1456	1632	1969	4033	1200	568	400	1200	1961	2201	1848.5	696	960	888	744	1400	968	2801	912	9282	816	1472	672	1240	4289	1168
hsa-miR-596	568	336	320	488	704	448	696	520	512	832	512	472	560	344	568	560	576	424	616	560	408	424	728	384	216	184	704	408	400	376	320	288	400	208	416	352	528	416	648	424	616	504	368	544	464
hsa-miR-1262	264	208	208	208	416	184	480	40	232	432	264	80	312	168	160	416	392	216	224	280	272	224	552	192	168	120	448	208	232	176	360	216	272	64	128	272	288	336	64	72	288	176	112	272	264
hsa-miR-518e*	496	464	288	448	504	824	432	656	384	384	456	368	384	288	456	520	408	408	352	416	312	312	576	320	392	136	488	400	368	296	456	360	352	224	280	256	448	384	136	184	336	224	304	320	384
hsa-miR-4318	368	320	240	312	544	336	464	296	312	440	320	176	368	264	232	480	464	352	304	344	280	296	528	288	208	112	448	304	216	224	400	288	320	152	168	208	400	424	80	144	328	176	160	336	368
hsa-miR-1255b	464	408	312	472	464	576	440	480	400	480	504	264	312	328	336	496	448	456	400	472	328	296	600	328	264	128	464	384	368	240	432	384	376	216	216	296	368	336	232	160	360	208	264	336	376
hsa-let-7a	5969	1264	2001	3289	3089	2433	2465	808	1384	1736	1512	528	992	1368	1808.5	4705	1856.5	1392	1248	1536	1272	968	2273	3177	1704	784	1744	3441	3601	2033	936	1584	1232	976	1376	720	1344	968	3041	1584	1768	360	9730	2097	1080
hsa-miR-580	384	304	256	352	480	296	400	264	280	440	344	152	392	256	224	448	456	336	304	392	328	280	448	296	256	88	416	288	320	248	312	240	304	168	152	344	360	408	144	88	288	168	152	288	272
hsa-miR-647	504	352	304	432	488	528	448	400	400	432	480	352	400	336	416	496	432	416	368	488	312	240	544	416	296	128	504	304	320	256	392	400	384	232	240	264	472	440	176	192	384	224	400	320	376
hsa-miR-144*	680	472	368	528	608	688	480	568	464	456	608	384	408	352	496	624	408	432	392	560	352	320	600	416	320	160	512	416	384	312	520	368	352	232	352	256	504	384	224	272	416	208	304	384	336
hsa-miR-20b	1480	600	1464	2505	1664	1784	960	784	896	1216	1560	640	952	616	1096	3441	1128	840	1448	904	752	624	1672	1392	664	216	840	1600	1328	1104	1256	544	696	656	376	608	848	568	3089	640	800	280	2209	872	1016
hsa-miR-205	416	744	304	704	608	432	480	280	344	2233	376	624	1040	240	304	560	2385	368	416	344	1072	280	4041	400	272	112	528	352	408	288	472	272	352	1040	272	304	1104	416	272	240	592	160	1584	368	472
hsa-miR-378b	392	328	280	456	536	384	432	352	320	408	360	208	336	248	352	496	472	336	376	352	304	304	576	320	216	128	488	352	288	232	384	280	368	192	176	232	448	408	280	152	368	192	256	344	288
hsa-miR-383	400	320	272	440	432	584	456	448	336	440	264	328	352	272	536	480	400	336	344	368	280	256	576	384	216	96	464	320	392	256	360	296	328	192	216	264	448	352	112	136	304	192	216	328	256
hsa-miR-875-3p	360	304	256	320	456	440	448	352	312	456	368	224	376	240	296	448	400	384	272	264	328	264	576	280	200	96	456	304	360	200	392	280	360	144	176	280	336	416	128	168	304	192	144	312	336
hsa-miR-374b*	336	272	216	336	456	232	368	192	240	384	288	160	360	208	264	408	400	272	360	312	208	224	568	256	256	32	416	288	264	160	304	200	360	96	104	304	328	432	144	120	288	176	136	336	288
hsa-miR-3180-5p	744	352	264	848	640	416	512	608	544	680	408	280	432	280	488	576	472	400	448	416	336	336	696	384	312	80	496	464	304	336	392	328	376	144	240	272	480	416	1928	288	624	352	1776	368	376
hsa-miR-1234	19004.5	2641	2497	16836	2985	5185	NA	7634	3505	5473.5	2056.5	4977	3633	1512	8418	11107	2649	944	3873	2097	1424	2297	3961	3489	3473	200	1320	6257	1168	3217	2913	2305	416	1104	2081	1400	2385	1136	37169	1664	7145.5	NA	11779	1664	2169
hsa-life-9-AS	3057	1760	2321	4209	1736	2305	2209	640	1136	2481	1504	944	1056	960	1152	4761	1784	960	1824	1480	944	560	1736	3025	7194	352	1056	1889	2321	1448	960	856	416	912	528	896	1104	688	4505	656	1352	328	2361	968	976
hsa-miR-525-5p	392	352	208	304	432	416	448	320	312	432	352	240	352	256	312	480	464	384	320	320	280	256	576	368	280	64	368	288	288	240	312	304	328	192	216	248	424	448	112	144	320	272	208	280	320
hsa-miR-1262	272	208	216	256	456	112	384	144	216	384	192	80	312	176	232	432	368	208	256	192	208	312	592	272	192	112	472	184	240	128	264	224	296	96	136	256	320	432	56	80	264	120	80	304	248
hsa-miR-135b	272	216	192	240	496	184	416	144	232	480	224	88	336	240	184	488	424	296	216	208	224	224	560	248	176	80	448	248	176	168	392	208	304	112	128	256	296	496	104	80	272	144	96	304	272
hsa-miR-548a-5p	288	288	224	240	448	120	416	104	256	432	288	80	344	240	168	480	416	280	224	272	272	216	568	264	232	88	456	272	192	144	NA	224	304	112	64	240	344	368	48	96	312	144	72	272	288
hsa-miR-151-5p	5025	1344	3441	2225	3841	5233	1953	2041	1864.5	2561	4745	1152	1224	2505	2553	5505	2521	3737	6001	3857	1584	896	2609	5097	2985	688	1360	4609	2937	3129	2641	2385	1184	2081	1000	1232	1888.5	944	3305	1712	2017	624	2881	1448	2649
hsa-miR-543	328	280	208	320	504	304	480	224	264	400	328	112	400	216	224	440	408	352	320	304	256	240	592	288	240	64	480	328	264	216	368	232	304	144	184	232	384	384	80	152	320	184	144	336	256
hsa-miR-1226*	624	592	480	1056	520	688	464	520	624	528	720	480	384	424	544	544	496	648	656	808	336	336	680	552	408	112	536	640	552	304	504	480	432	344	368	288	704	424	480	304	448	280	376	400	272
hsa-miR-1537	344	200	208	344	464	240	400	208	288	464	336	176	344	216	264	472	392	312	240	376	248	272	NA	256	184	96	440	240	224	168	376	264	336	160	192	168	288	400	40	144	448	176	104	336	240
hsa-miR-523	408	312	256	416	408	432	424	368	424	512	432	248	336	272	352	424	440	424	344	368	288	256	544	328	240	120	504	352	288	208	368	296	352	192	192	224	400	384	112	144	480	200	224	312	240
hsa-miR-517b	320	304	224	296	456	312	400	240	256	464	288	256	360	216	240	472	416	344	288	320	296	272	584	312	256	104	424	296	240	192	368	248	376	184	192	264	384	432	104	144	312	208	112	304	256
hsa-miR-4262	424	472	248	400	488	512	448	384	368	512	432	280	376	312	416	448	456	416	328	368	320	240	632	360	280	88	528	296	280	216	400	288	304	216	272	208	448	464	160	144	368	224	224	280	312
hsa-miR-103-as	432	456	288	528	528	480	448	400	392	528	432	264	424	304	400	568	464	384	368	416	344	192	528	368	280	104	480	368	296	232	392	296	336	184	208	272	408	448	256	216	352	200	360	304	280
hsa-miR-1265	312	208	232	336	408	232	392	208	240	464	256	112	384	208	520	512	408	272	248	216	328	256	584	320	200	80	424	280	240	200	336	200	304	208	160	280	416	352	144	80	312	144	80	312	256
hsa-life-5-3p	376	272	200	464	440	448	464	368	312	512	352	184	432	224	272	480	392	384	312	392	312	272	600	344	224	112	496	272	280	200	544	272	320	176	192	256	384	368	96	80	256	184	208	320	304
hsa-miR-130b	1784	1136	1216	2681	1648	2385	848	1280	888	1920.5	1672	848	600	752	2497	3345	1048	1168	1808.5	1152	896	512	2217	2073	1136	232	800	1648	1408	960	832	800	792	784	680	680	1552	520	1648	640	1072	336	1312	600	616
hsa-miR-4265	352	304	264	496	480	352	432	272	272	496	304	288	368	240	288	472	376	312	336	336	288	288	640	336	272	56	464	272	256	176	344	288	312	152	240	304	448	544	136	136	688	216	112	320	320
hsa-let-7i*	704	688	416	952	512	1312	520	992	656	712	824	896	416	416	688	504	464	720	600	752	504	336	656	528	600	112	464	584	480	336	552	592	352	320	480	352	648	496	280	288	NA	264	464	400	400
hsa-miR-627	480	416	320	712	424	600	432	416	456	600	520	384	368	352	408	488	424	456	408	480	264	264	632	360	320	128	504	456	368	216	448	304	336	224	296	288	448	400	184	224	NA	240	336	320	368
hsa-miR-409-5p	464	320	272	392	512	296	448	288	384	512	432	152	384	256	312	488	416	408	368	344	304	320	632	304	240	112	488	336	272	208	352	296	320	208	168	304	352	400	112	200	352	208	192	320	344
hsa-miR-3131	376	272	256	520	464	320	448	288	232	512	320	248	384	272	384	448	448	296	312	240	320	304	632	376	248	56	448	304	272	256	384	240	224	96	128	232	496	368	472	144	360	208	192	384	336
hsa-miR-1304	320	240	240	456	464	288	432	240	272	472	312	176	400	200	280	504	408	328	328	240	280	240	632	280	192	112	472	296	280	160	360	192	272	192	136	272	424	408	160	136	368	184	128	296	304
hsa-miR-3181	392	360	272	592	488	400	480	352	376	536	504	320	368	448	336	480	480	480	336	360	288	280	600	352	328	96	544	424	360	240	424	256	336	208	248	320	400	448	176	160	384	176	256	336	320
hsa-miR-381	432	312	264	480	448	384	408	328	368	528	392	216	368	240	296	496	384	384	384	368	288	352	704	360	240	104	480	352	272	208	368	288	272	160	176	280	328	368	168	192	296	192	200	320	352
hsa-miR-25	1384	480	1272	1560	1328	1961	960	952	672	2305	832	616	816	432	1048	1640	664	608	824	504	1056	NA	1488	1264	832	192	664	1152	752	768	664	496	496	384	280	432	856	496	3625	688	872	264	1536	656	752
hsa-miR-369-3p	320	232	184	272	400	192	432	184	216	472	280	152	336	208	144	432	416	296	216	240	200	208	656	256	168	96	496	248	224	160	272	224	216	128	168	336	344	480	96	144	264	128	112	256	224
hsa-miR-1251	432	368	248	536	464	488	464	376	400	456	424	304	368	256	384	448	400	392	416	408	264	NA	680	344	320	88	488	376	352	184	384	256	288	192	216	248	456	352	144	192	408	224	224	296	240
hsa-miR-3187	456	408	256	576	480	544	440	408	352	528	432	320	368	304	360	544	440	480	360	464	360	NA	688	384	312	80	528	376	352	256	320	336	272	240	232	256	456	424	160	120	360	184	208	304	344
hsa-miR-642	352	264	192	256	368	304	432	192	256	464	256	88	352	256	312	424	392	264	256	240	272	280	688	216	192	136	432	216	272	176	360	240	280	96	136	208	312	496	88	112	288	176	160	312	264
hsa-life-36-3p	272	208	160	288	360	176	384	160	288	448	256	104	336	224	144	408	336	224	240	216	208	200	680	216	200	64	464	184	192	192	360	272	192	136	72	192	320	400	40	112	224	136	96	288	224
hsa-miR-3125	280	272	208	480	360	240	400	160	288	480	256	184	368	208	240	448	408	NA	224	256	288	288	656	264	280	88	416	272	240	216	352	224	224	136	160	240	352	400	176	104	320	200	128	288	272
hsa-miR-1292	328	272	208	528	432	320	464	224	352	488	328	192	352	248	240	480	400	392	352	400	256	400	712	296	216	120	464	336	200	200	648	264	272	144	168	248	384	328	144	96	384	192	144	320	336
hsa-miR-302c*	256	248	240	384	416	256	432	208	304	440	272	136	352	208	240	416	472	336	NA	256	216	288	672	256	184	112	424	256	216	136	408	224	280	152	288	240	376	456	88	152	272	184	104	320	288
hsa-miR-3173	328	296	192	520	384	224	424	184	336	472	272	104	368	232	248	496	448	384	NA	328	264	256	704	320	176	80	472	280	240	168	392	208	224	144	176	248	392	320	184	152	288	176	160	288	328
hsa-miR-146b-5p	1961	544	1152	984	1328	2008	1120	528	640	1096	1008	576	536	800	720	1969	856	1288	1592	880	464	448	1144	2049	1136	232	1120	1200	840	1336	656	864	400	344	384	448	768	560	5033	664	896	304	1280	632	272
hsa-miR-512-5p	376	272	256	384	448	376	336	256	360	480	296	256	360	264	320	448	416	344	296	328	296	288	648	304	272	88	448	272	224	200	416	232	288	176	NA	216	344	432	144	152	384	152	200	328	272
hsa-miR-211	256	192	176	304	464	160	400	128	216	360	224	96	328	144	160	416	400	192	208	240	288	272	664	208	192	80	464	184	216	176	280	160	376	80	144	224	296	496	112	96	272	144	128	304	264
hsa-miR-380*	392	336	240	576	448	400	384	304	376	552	432	232	312	256	368	512	424	408	408	384	240	264	632	312	240	96	512	384	288	192	584	304	304	200	224	264	432	480	208	168	336	208	240	320	264
hsa-miR-1268	1848	1792	2977	14883	NA	2857	1072	2065	848	2953	1424	1328	1584	688	5497	3353	1072	1248	2569	1328	3873	1320	2985	2153	1360	216	856	4193	2577	1944.5	1664	1296	544	688	400	1696	7338	656	15220	496	936	240	2497	1312	1104
hsa-miR-380	344	272	200	352	432	184	416	208	224	408	240	96	352	256	216	448	320	272	248	288	248	336	624	280	240	80	448	224	208	128	NA	240	256	64	128	240	328	440	80	128	288	144	96	336	288
hsa-miR-128	568	384	360	744	528	1000	448	624	416	584	368	552	384	304	480	552	416	416	432	320	424	272	704	464	368	112	536	360	368	296	360	336	360	192	256	272	496	464	320	288	416	200	544	392	352
hsa-miR-1976	1376	264	224	904	624	888	512	1192	352	2369	192	576	328	256	1048	472	416	272	288	224	336	312	688	392	448	96	512	448	288	408	376	352	280	160	256	224	488	496	3345	216	480	200	2281	360	304
hsa-miR-545*	320	240	144	296	408	256	384	232	272	480	240	160	336	224	256	480	336	280	240	240	256	256	688	288	208	64	456	256	248	176	352	248	248	112	168	208	304	432	80	112	280	136	120	320	240
hsa-miR-3151	352	368	288	728	496	432	416	312	344	536	296	248	344	224	480	496	408	400	344	304	400	312	640	344	328	88	504	416	288	216	360	264	200	208	168	200	632	384	352	112	328	176	184	304	328
hsa-miR-3149	272	264	304	680	400	304	448	224	216	496	224	72	376	200	928	416	376	272	248	208	384	360	624	376	216	96	480	448	256	336	328	168	224	152	136	280	504	496	336	88	304	152	208	280	280
hsa-miR-519d	352	248	208	376	432	272	448	248	288	480	264	144	336	224	288	392	376	296	264	240	264	224	616	288	208	120	472	256	264	160	312	264	256	176	144	248	328	448	112	152	256	176	160	312	272
hsa-miR-556-5p	496	400	304	616	432	560	416	456	360	456	480	408	368	296	328	496	416	408	392	480	328	272	656	352	240	112	464	392	320	216	368	344	288	224	240	240	488	432	176	224	312	208	328	336	320
hsa-miR-1273c	440	440	304	728	528	648	480	544	456	752	488	384	368	304	352	528	360	408	416	480	320	328	640	416	368	48	496	384	248	280	416	384	272	296	336	208	472	376	288	208	440	152	360	304	384
hsa-miR-146a*	352	312	256	464	480	416	424	336	400	456	392	288	384	320	336	464	416	368	352	384	248	280	640	344	248	120	456	288	296	176	400	296	288	192	232	240	368	488	96	152	312	184	240	288	320
hsa-miR-411*	336	280	256	408	496	288	408	232	320	456	336	192	352	256	232	472	392	384	256	336	216	336	672	336	216	112	504	288	272	144	408	272	272	192	160	224	336	392	104	128	328	208	208	288	304
hsa-miR-1908	1360	528	1248	2369	1328	1184	600	1280	1296	1152	776	824	528	664	1208	1136	616	2009	704	1296	768	632	1536	1112	832	200	NA	1744	800	1152	672	848	288	368	1080	432	920	536	1360	448	776	192	1072	776	448
hsa-miR-320a	1160	672	1472	1576	1472	1985	936	624	1200	1448	1704	880	640	848	728	1752	944	1552	1488	1392	464	624	1120	1464	896	192	856	1824	1368	880	1464	760	368	576	368	864	832	480	1760	528	800	384	1264	728	816
hsa-miR-627	392	384	256	608	456	496	496	376	464	432	512	296	384	320	328	464	448	384	384	512	256	312	616	408	312	104	488	408	352	208	384	344	328	168	216	256	400	272	152	176	344	192	352	344	304
hsa-miR-1182	304	224	232	608	504	320	440	264	320	528	280	160	360	240	440	432	400	280	336	280	272	344	656	368	288	88	528	392	288	232	472	224	248	160	128	264	512	328	352	80	320	144	192	336	280
hsa-miR-214*	416	320	304	432	576	496	472	272	352	544	296	232	360	232	296	488	432	352	304	384	264	240	688	344	320	88	528	336	256	272	344	304	328	168	184	248	432	408	304	160	312	160	344	336	288
hsa-miR-885-5p	336	240	160	320	512	288	456	224	224	592	248	176	352	248	200	464	408	280	256	240	232	384	568	344	240	128	440	256	224	240	368	168	352	88	112	208	376	312	320	112	256	160	504	304	280
hsa-miR-497	2345	768	1776	1232	2497	2833	848	768	976	1216	1304	872	512	840	1344	1993	608	1216	736	1520	520	600	976	1960.5	672	224	648	2145	1504	1360	904	1000	384	448	696	680	808	400	1088	752	776	376	1664	648	472
hsa-miR-646	544	584	416	960	560	904	NA	672	608	512	696	608	424	480	472	560	512	656	560	728	400	240	656	576	448	144	504	704	472	296	512	560	304	328	512	312	672	400	272	272	496	208	424	376	352
hsa-miR-543	328	232	264	384	456	232	368	216	320	432	296	144	336	240	208	408	416	280	272	304	272	240	592	296	208	144	544	320	240	200	288	240	272	152	176	224	336	288	112	136	280	160	144	304	288
hsa-miR-9*	320	368	280	696	456	416	376	384	352	1168	400	320	352	312	256	488	664	384	336	360	288	224	768	360	272	128	576	352	320	192	568	312	264	192	296	256	400	352	136	144	328	208	248	312	368
hsa-miR-20b	1072	496	1120	2353	1248	1288	672	728	784	1040	1120	576	688	632	984	2585	1016	888	1184	704	544	464	1432	1184	608	216	824	1360	912	704	1024	560	592	504	320	448	720	384	2209	552	576	272	1408	728	736
hsa-miR-182	512	504	352	4393	512	1128	464	512	464	800	600	456	616	304	640	712	1624	464	992	576	768	264	1000	512	928	176	520	432	400	320	528	352	480	352	160	272	664	360	1600	232	896	152	720	368	640
hsa-miR-886-5p	352	264	216	416	528	368	376	192	352	448	360	208	376	224	240	448	384	352	256	304	232	240	600	312	312	136	464	312	264	232	352	240	304	120	160	224	368	352	192	176	296	160	160	352	304
hsa-miR-606	392	360	272	448	480	336	448	208	320	400	312	216	384	272	240	464	360	416	288	432	208	256	584	328	224	128	448	352	296	224	344	272	208	160	232	216	328	368	136	128	280	152	200	280	336
hsa-miR-3194	1232	848	648	7114	656	1520	552	1168	960	776	824	784	528	560	1128	608	472	800	1280	920	672	528	680	864	584	152	560	880	512	432	688	760	288	376	496	344	1192	448	1432	680	928	416	824	528	832
hsa-miR-499-5p	304	280	232	360	472	224	392	192	304	416	304	160	320	176	240	496	392	304	272	336	216	288	528	272	224	80	488	288	272	176	584	240	256	176	248	192	368	376	72	152	240	176	152	304	296
hsa-miR-630	320	240	216	272	512	224	384	168	248	432	264	112	352	192	192	440	352	304	224	320	224	288	592	288	176	88	432	336	224	208	328	200	240	112	176	240	304	320	48	88	288	208	136	312	288
hsa-miR-377	424	384	288	576	752	504	400	384	400	528	400	256	360	304	320	440	408	480	400	432	280	256	608	352	304	128	480	400	352	240	416	304	320	232	272	232	432	368	160	240	328	200	352	336	320
hsa-miR-9*	384	384	288	656	480	448	440	424	368	736	400	304	352	288	256	536	584	368	320	400	256	240	768	408	240	104	496	416	288	264	600	320	320	208	192	224	368	360	160	128	280	192	272	328	352
hsa-miR-548o	440	352	320	592	496	480	400	440	392	496	456	240	408	304	304	520	400	448	384	448	320	248	656	336	256	120	456	440	352	208	472	320	360	176	256	248	416	328	160	216	320	192	240	320	304
hsa-miR-4323	3185	608	976	4353	2969	1616	1032	2673	1040	3169	400	1448	608	568	2145	936	488	520	968	608	592	664	736	1160	1520	96	592	704	408	832	648	888	312	392	576	352	888	512	5409	752	1248	376	3825	504	968
hsa-miR-516b*	304	272	200	304	512	192	416	192	256	368	240	120	368	192	232	408	424	280	248	272	256	224	544	288	208	80	432	232	216	176	360	208	320	80	168	200	312	360	112	NA	256	136	128	312	336
hsa-miR-374a*	288	192	184	296	496	232	424	168	256	368	304	112	304	208	208	432	400	296	240	248	200	208	584	272	208	104	448	248	240	168	720	184	304	88	168	256	336	384	32	136	328	200	112	296	256
hsa-life-31-5p	352	328	224	368	512	464	416	384	336	400	344	208	400	240	256	472	392	304	256	296	280	272	592	320	256	152	496	336	224	208	344	240	240	232	216	248	376	328	176	144	320	216	200	288	304
hsa-life-36-5p	368	272	208	296	480	232	440	200	240	400	232	96	344	248	192	456	392	272	272	280	248	240	544	272	216	96	432	256	224	224	384	264	272	184	208	176	280	320	40	144	288	208	96	288	288
hsa-miR-99b*	424	296	256	400	600	336	400	208	280	408	288	232	360	256	432	480	376	272	256	280	312	288	592	368	208	112	464	336	280	176	368	224	256	152	232	248	456	336	288	184	336	192	208	320	320
hsa-miR-181c	520	288	320	368	1056	464	624	232	352	504	464	200	432	336	304	872	488	552	408	360	248	264	640	520	336	96	520	640	344	384	400	296	304	144	216	296	360	328	368	240	328	208	488	296	224
hsa-miR-4256	376	320	216	400	568	432	400	352	320	448	360	264	368	288	272	472	448	368	344	352	272	240	560	304	240	128	480	424	280	184	416	264	304	168	224	272	440	312	128	160	328	208	240	288	320
hsa-life-6-5p	304	224	256	256	544	192	376	192	248	400	240	88	400	208	168	472	336	296	248	248	192	264	568	272	160	72	440	232	240	168	336	232	296	232	192	232	288	376	144	160	256	160	128	296	288
hsa-miR-675	448	400	432	992	552	496	512	400	664	488	520	320	416	352	504	544	520	536	480	520	352	344	752	424	312	96	528	512	528	352	448	360	296	232	208	280	608	440	416	248	448	224	240	464	384
hsa-miR-130a*	320	320	240	304	528	272	408	224	328	376	296	176	368	208	256	456	368	328	272	304	248	232	576	320	184	96	472	328	288	176	416	224	336	192	184	272	352	408	96	104	344	144	160	304	272
hsa-miR-3182	320	256	184	224	480	208	416	160	256	352	320	128	392	224	192	496	336	240	256	240	192	256	592	272	208	112	448	272	208	192	400	216	352	104	136	240	328	408	64	160	304	160	96	288	272
hsa-miR-568	360	288	224	416	512	392	416	288	344	400	320	168	392	240	208	472	408	384	336	392	256	224	592	296	216	112	496	424	256	192	376	288	304	160	168	256	376	336	112	168	320	216	248	304	288
hsa-miR-520c-5p	392	384	256	480	728	632	480	488	408	416	392	336	352	320	304	512	440	400	336	440	304	264	608	360	312	88	496	376	304	240	NA	344	288	200	232	216	400	376	232	208	320	232	328	352	320
hsa-miR-767-3p	352	240	232	344	488	384	376	232	296	376	208	160	368	240	224	424	384	304	272	264	288	232	624	368	248	136	392	304	288	208	320	248	352	160	192	232	376	344	152	96	328	192	192	320	304
hsa-miR-1231	456	368	320	576	560	496	368	320	400	432	408	296	320	328	304	472	368	448	408	368	264	224	560	384	304	112	496	432	304	192	NA	288	336	192	272	256	432	360	144	152	320	208	224	384	304
hsa-miR-3121	352	272	208	344	520	224	464	240	296	408	288	120	328	NA	224	440	432	320	320	336	240	272	584	328	168	128	488	264	312	208	352	272	256	80	192	272	368	336	96	128	312	160	96	264	288
hsa-miR-660	464	320	336	432	824	464	544	264	400	440	352	200	368	NA	304	712	472	472	352	408	264	328	600	488	256	112	480	512	376	352	384	336	352	192	224	296	464	368	304	208	328	240	368	328	352
hsa-miR-142-3p	320	232	192	208	536	160	432	120	208	360	232	112	320	NA	152	440	408	216	216	264	304	200	552	256	160	112	488	272	224	160	272	216	288	104	112	224	352	368	56	64	256	144	128	304	312
hsa-miR-526b*	256	304	168	288	NA	208	448	184	272	384	280	128	352	376	144	480	392	344	240	280	264	184	592	248	160	64	464	240	240	224	352	176	288	80	112	256	288	312	88	128	216	192	96	288	288
hsa-miR-16-1*	336	320	192	352	528	424	472	304	328	448	384	224	368	264	272	456	376	328	320	336	296	240	592	312	176	112	464	264	296	208	352	288	344	208	208	184	368	360	120	152	328	224	208	304	320
hsa-miR-628-5p	400	320	208	440	536	432	400	304	304	432	384	288	400	264	304	416	456	416	336	344	304	224	576	368	288	80	456	320	272	208	408	304	376	176	248	240	368	368	128	120	328	168	256	288	256
hsa-miR-489	576	472	424	632	904	808	528	496	504	560	896	400	432	456	432	648	392	632	672	672	416	288	608	584	528	160	512	720	328	272	960	488	368	264	296	368	480	400	264	216	400	216	384	368	368
hsa-miR-150	1993	664	680	632	1897	1088	1088	728	472	1584	616	416	1456	416	864	2473	624	464	448	464	552	600	864	832	720	128	1672	992	888	1032	432	480	472	296	472	408	584	528	1048	352	576	264	4137	608	336
hsa-miR-423-3p	536	392	320	592	NA	1016	496	416	448	624	440	336	416	400	416	648	560	512	672	480	360	264	864	560	432	120	520	592	320	416	432	352	408	280	208	336	488	400	432	208	352	192	488	344	392
hsa-miR-3134	392	304	248	288	424	264	408	216	264	384	288	80	384	192	176	376	400	352	240	328	296	240	512	304	216	112	440	256	272	184	336	224	360	120	216	216	344	336	40	96	304	160	144	264	288
hsa-miR-563	288	288	240	192	NA	192	448	192	272	408	248	152	368	208	112	464	408	272	200	256	240	232	512	232	208	96	496	224	208	192	312	208	296	64	168	280	304	352	64	112	344	176	96	336	256
hsa-miR-2277	424	368	320	544	NA	528	448	432	464	424	424	312	416	304	312	464	384	432	440	368	312	296	568	368	376	112	496	408	320	224	NA	312	352	200	224	240	456	336	256	216	336	264	312	344	384
hsa-miR-27a*	376	320	304	432	NA	400	432	336	432	464	408	216	384	304	296	600	400	384	536	440	280	304	592	376	240	112	456	384	432	208	464	320	384	168	208	312	392	368	160	168	328	208	176	384	328
hsa-life-2-AS	480	432	392	2225	NA	752	536	608	720	584	464	368	416	400	720	944	496	464	704	544	376	448	720	608	456	88	528	736	400	608	640	376	336	216	272	424	1104	352	2073	264	584	192	928	448	416
hsa-miR-325	368	272	200	336	512	456	440	336	256	400	280	216	432	232	304	432	424	352	280	320	288	264	624	320	208	72	448	296	240	224	384	320	304	176	168	264	304	360	136	152	272	208	200	352	344
hsa-miR-523	384	352	288	464	560	520	416	400	384	368	352	272	400	272	352	456	344	416	352	408	272	248	560	352	304	136	488	400	336	216	352	304	344	216	280	280	416	376	112	136	352	192	208	336	336
hsa-miR-526a	448	408	304	456	608	768	480	536	488	400	368	384	392	320	400	488	440	408	392	432	296	288	544	416	336	144	464	432	272	312	368	352	352	184	312	336	472	400	216	168	328	232	384	328	304
hsa-miR-1207-5p	776	752	1048	8914	1264	2113	656	1528	1056	608	712	848	512	544	2673	1640	832	864	1496	792	1352	856	2049	1296	968	160	688	1264	1232	936	848	648	368	416	328	944	3409	416	10314	360	856	264	2753	936	536
hsa-miR-557	352	312	256	400	592	304	432	248	320	400	320	176	384	304	208	504	440	352	344	336	304	288	616	344	240	152	448	336	320	136	344	304	256	144	168	224	368	320	112	136	320	184	144	328	336
hsa-miR-4252	592	528	368	768	640	784	520	704	512	520	536	496	360	440	408	480	552	512	552	592	440	256	536	488	368	120	544	480	384	304	496	432	360	248	336	256	600	384	384	312	480	296	656	384	464
hsa-miR-423-3p	640	416	408	640	NA	1008	496	456	392	496	456	408	488	384	432	704	568	560	656	432	400	288	776	504	480	128	544	608	408	424	512	368	416	280	256	328	552	400	440	200	408	280	504	384	424
hsa-miR-4319	416	384	280	496	544	560	480	424	360	472	448	352	432	336	344	440	416	408	400	416	400	272	600	424	352	96	464	464	296	240	416	376	368	208	272	272	464	400	176	248	400	256	552	384	392
hsa-life-19-5p	384	408	296	384	536	480	448	416	392	432	384	248	352	360	320	424	400	384	400	440	360	256	608	432	304	144	448	456	288	256	400	408	352	160	288	240	432	416	96	128	336	176	256	344	352
hsa-miR-365*	320	288	168	352	480	280	424	144	304	504	264	136	352	232	256	472	392	288	304	320	224	256	624	320	208	80	464	272	280	192	304	240	248	152	136	248	336	400	112	112	360	184	104	336	336
hsa-life-23-5p	320	264	248	320	464	248	440	208	288	400	224	128	384	224	224	464	424	352	304	368	248	248	592	304	224	136	472	320	272	152	352	264	320	160	192	216	368	336	80	128	336	176	160	304	368
hsa-miR-566	432	440	320	512	528	560	448	432	384	448	472	336	432	336	352	456	440	432	432	496	368	296	576	400	304	120	464	440	328	224	448	376	336	224	256	248	456	400	160	176	368	240	272	328	392
hsa-miR-519a	368	328	208	272	544	288	416	288	304	384	320	240	384	256	264	504	472	336	344	304	264	264	576	320	240	88	464	352	288	240	336	312	352	248	208	272	304	376	120	144	320	208	152	264	288
hsa-miR-3197	664	648	520	1352	664	912	432	752	688	496	744	544	384	560	552	624	456	752	752	864	NA	344	672	616	512	128	544	792	432	400	576	616	336	376	416	352	784	320	520	224	416	232	480	432	416
hsa-miR-200a	608	288	360	688	840	768	552	376	384	576	408	232	512	368	568	1096	552	440	536	480	NA	288	968	640	576	128	592	608	432	512	592	360	416	304	232	328	432	400	296	168	432	216	1128	400	648
hsa-miR-29a*	272	208	200	224	480	128	448	128	240	432	240	32	368	184	144	472	400	224	216	216	320	224	592	232	208	120	360	192	208	168	392	216	336	136	88	224	296	408	56	112	304	144	88	296	328
hsa-miR-628-3p	352	232	288	376	528	352	448	216	304	464	264	176	408	256	264	568	432	328	296	336	328	272	600	360	224	72	456	336	272	232	408	264	288	144	176	280	360	344	192	80	288	184	208	320	328
hsa-miR-506	368	288	312	352	568	320	480	240	376	448	344	136	352	232	264	448	448	384	312	328	312	232	576	360	256	80	456	376	320	240	376	320	336	200	144	296	336	376	88	120	296	208	208	296	416
hsa-miR-200a*	328	240	264	384	584	368	560	256	320	496	304	240	416	248	288	496	400	376	352	304	320	240	640	304	248	96	496	392	288	272	4289	280	392	152	144	312	352	344	128	168	360	184	256	376	448
hsa-miR-577	304	256	232	280	NA	208	432	176	272	416	264	64	352	216	120	504	400	288	264	304	248	200	608	272	192	88	448	216	240	192	400	224	320	112	136	272	328	352	80	96	312	208	152	296	328
hsa-miR-662	320	288	264	384	520	368	384	240	288	448	336	216	416	288	224	464	472	368	336	344	288	296	624	352	272	128	512	320	272	160	392	304	NA	144	104	256	320	408	160	160	320	192	264	344	368
hsa-miR-106a*	512	520	408	504	536	608	448	544	408	464	488	400	504	352	344	496	480	544	536	520	384	264	624	432	376	96	464	496	344	256	432	440	320	240	272	320	496	424	152	112	344	192	344	384	432
hsa-miR-4297	304	192	184	232	608	304	400	256	280	432	296	224	360	208	208	496	416	264	296	216	272	272	544	360	160	136	456	184	224	208	352	288	368	120	144	280	312	360	112	96	336	200	176	352	336
hsa-miR-29b-2*	336	272	200	232	504	208	432	160	320	464	256	128	432	248	248	496	512	304	288	336	256	240	568	264	208	96	496	264	272	208	288	208	304	128	136	336	336	320	112	88	320	128	160	320	336
hsa-miR-548n	352	272	232	240	480	208	400	184	240	464	264	128	376	240	184	504	432	272	272	272	304	232	552	288	224	88	496	232	192	224	344	256	288	144	136	288	320	312	32	80	320	144	128	296	368
hsa-miR-935	304	272	184	352	496	224	424	200	336	416	280	176	424	296	200	456	416	376	304	304	288	248	576	344	176	112	528	288	192	240	352	200	312	96	104	272	368	368	88	96	272	200	160	336	352
hsa-miR-320b	576	392	528	664	760	704	568	264	544	552	616	320	496	416	400	648	568	768	696	624	368	352	752	592	432	144	528	824	528	432	832	408	352	200	200	408	568	368	544	192	384	240	384	464	512
hsa-miR-516b	368	272	280	312	560	336	480	240	352	440	320	192	352	304	272	504	400	376	320	352	272	232	528	312	240	64	496	400	272	192	336	240	304	120	216	296	352	360	72	96	368	184	200	352	336
hsa-miR-3132	384	328	224	776	544	336	576	384	416	504	368	232	432	352	320	488	464	384	504	400	344	288	624	384	304	88	528	480	320	224	400	296	224	192	120	392	544	336	432	144	432	176	288	416	336
hsa-miR-302d*	392	304	200	392	544	304	448	256	336	488	320	152	456	248	208	488	432	352	312	376	336	256	560	336	240	96	504	312	272	144	376	256	360	192	176	280	320	400	88	144	288	184	176	320	360
hsa-miR-331-5p	304	272	248	288	560	192	456	144	280	448	256	128	432	192	176	504	464	304	296	328	304	272	576	320	232	80	504	336	256	176	384	208	296	112	128	280	368	336	104	64	336	176	160	376	384
hsa-miR-1256	416	368	272	408	640	336	448	320	408	464	352	240	440	288	192	496	400	416	384	352	352	264	584	336	296	64	528	336	272	176	368	296	336	128	160	328	352	384	112	120	344	192	192	376	368
hsa-miR-423-3p	576	368	368	624	816	1120	544	384	432	600	496	416	560	368	456	680	576	624	744	496	432	336	920	496	440	80	648	592	384	416	528	352	384	144	208	368	488	424	440	144	368	240	496	384	520
hsa-miR-660	568	384	352	472	680	512	632	352	400	528	464	264	528	368	336	752	440	584	472	432	336	368	640	512	264	128	624	528	360	344	512	384	368	144	224	304	432	408	360	224	368	168	488	432	400
hsa-miR-520a-5p	408	376	280	440	592	504	528	392	320	496	360	320	440	304	296	480	408	416	416	432	352	288	576	400	304	80	NA	432	272	240	464	344	416	144	240	320	456	392	120	120	368	184	320	368	376
hsa-miR-300	416	256	288	400	592	280	544	272	368	576	336	192	424	304	152	456	480	384	360	352	352	288	616	320	256	112	464	368	256	200	392	280	368	112	192	384	368	368	144	128	320	184	216	352	392
hsa-miR-21	4769	2369	2993	6354	3985	4713	2753	2377	1280	3425	1680	1840	2353	1688	2273	3873	2977	2041	2633	2049	3425	1248	3009	4641	6185	552	2177	3537	3169	3945	3657	1864.5	1857	2249	1184	2081	2849	1536	12131	2297	3873	800	9874	2241	1112
hsa-miR-483-5p	624	752	864	4873	816	1072	736	832	1280	912	816	608	648	624	1624	1728	944	944	1880.5	1120	464	784	1472	1120	904	112	592	1288	784	1152	992	520	352	560	296	776	2401	456	4081	552	1304	336	1728	584	528
hsa-miR-136	336	280	232	368	576	224	456	240	304	488	280	160	352	224	184	528	448	312	336	288	288	256	656	320	160	144	440	280	240	176	448	240	376	128	144	304	320	392	80	112	304	184	176	384	384
hsa-miR-886-5p	384	328	240	392	568	384	440	288	368	544	288	176	456	304	232	496	448	400	416	344	320	352	624	360	256	64	536	400	272	256	464	256	344	152	184	344	408	360	120	80	320	176	192	400	392
hsa-miR-1908	1584	616	1712	2257	1880.5	1400	728	1600	1440	864	784	1128	552	856	1424	1232	752	2321	920	1408	944	688	1504	1512	872	184	720	2553	880	1464	784	1144	392	384	1896.5	736	1272	448	1512	608	960	256	1264	912	608
hsa-miR-520c-3p	336	248	224	304	704	272	448	160	248	496	320	128	464	208	144	520	480	304	320	272	304	240	608	320	192	88	528	296	272	200	416	248	368	96	152	384	280	368	112	88	320	160	176	376	352
hsa-miR-514	368	264	256	352	592	216	536	208	296	528	368	208	480	248	184	496	448	352	392	352	360	240	616	336	240	128	512	320	304	208	400	240	336	176	120	352	272	368	64	168	320	184	104	368	384
hsa-miR-302a*	392	272	192	304	752	256	464	288	320	560	360	184	416	248	288	496	512	384	400	336	384	336	600	312	248	112	472	304	240	264	368	288	384	160	136	368	320	360	112	112	320	192	136	608	384
hsa-miR-1975	2969	984	992	2097	2257	2513	1488	3089	1240	2913	912	1328	1736	728	1080	1464	2529	896	984	992	1376	824	2481	1953	2201	104	1784	1488	832	2297	2689	1056	736	800	856	704	1272	872	1904	1808.5	3449	664	3049	920	1216
hsa-let-7f-2*	360	304	200	312	608	256	440	176	288	544	304	112	416	248	176	504	464	336	336	304	320	240	624	248	264	88	520	248	256	192	448	272	368	96	192	360	336	400	112	104	304	200	192	368	368
hsa-miR-487a	400	392	288	440	544	416	528	312	384	568	344	256	448	320	256	440	512	456	416	432	352	304	672	368	224	112	480	440	296	280	472	328	360	168	224	352	400	360	120	80	320	208	248	360	384
hsa-miR-559	368	264	200	400	568	272	480	264	376	496	416	112	472	272	256	472	512	400	448	416	336	256	616	400	232	144	528	400	296	208	376	296	352	136	144	352	352	352	128	160	344	208	192	376	368
hsa-miR-323-5p	296	256	320	536	592	400	624	376	336	528	384	144	472	224	648	552	488	320	400	368	488	368	632	432	256	128	488	368	280	240	464	248	352	184	144	376	624	352	448	128	336	168	208	400	448
hsa-miR-3199	344	360	264	376	560	352	NA	328	360	480	432	184	440	288	240	480	488	392	440	416	368	328	632	384	224	80	504	384	240	240	400	248	352	160	136	376	408	416	112	96	352	160	224	304	352
hsa-miR-1909*	400	312	264	568	560	504	520	440	344	528	400	280	488	328	312	496	472	416	448	376	448	336	664	368	256	120	512	416	280	216	384	368	408	120	176	408	480	376	336	128	360	200	240	384	432
hsa-miR-374b*	352	312	240	304	568	336	536	312	304	536	320	208	448	328	288	448	496	384	368	392	352	320	608	336	216	112	488	352	224	208	416	296	376	136	144	416	352	432	112	136	352	200	152	368	376
hsa-miR-486-3p	480	496	384	720	616	720	496	680	640	576	608	472	488	416	480	600	480	592	640	632	432	416	704	496	384	128	528	584	384	304	608	472	440	224	288	432	528	416	328	224	416	264	504	464	440
hsa-miR-580	432	352	224	368	560	304	496	240	304	568	416	168	464	280	176	512	480	336	376	488	368	304	656	328	240	144	512	384	304	224	416	320	408	160	128	400	384	432	88	144	376	224	240	368	392
hsa-miR-1260	4129	1160	824	2737	2209	2161	2017	3329	848	2225	944	1560	1888.5	976	2000.5	2361	2065	992	1312	784	2273	1264	3073	3257	3873	192	2265	1360	960	2177	1928.5	1024	784	1136	912	1776	1896.5	1064	9562	1360	2473	544	7370	752	1816.5
hsa-miR-3186-5p	392	320	264	352	544	480	496	328	344	576	336	216	440	264	328	512	448	304	392	368	368	304	632	408	256	80	552	312	240	240	400	264	400	160	144	360	376	424	216	144	328	208	192	392	400
hsa-miR-3129	336	240	184	272	576	240	504	256	264	512	336	168	400	256	136	496	504	280	368	288	352	328	616	336	240	112	496	240	288	168	384	264	320	160	152	360	432	408	104	80	328	216	128	344	376
hsa-miR-107	2401	1288	2745	1232	1296	3481	960	1248	1929	944	2457	1280	872	1776	1728	1280	1096	2417	3025	2193	832	832	1176	2273	1136	368	888	3017	1720	1512	1424	1520	624	1120	624	896	1424	600	1608	960	984	512	1672	1184	1104
hsa-miR-96*	464	504	304	664	NA	736	496	584	528	576	608	400	456	376	312	544	496	680	616	624	368	336	624	488	208	144	616	640	384	272	448	440	432	208	288	480	512	384	200	288	432	272	480	416	528
hsa-miR-346	464	392	360	608	640	536	512	480	456	560	472	352	520	352	376	504	496	568	488	464	432	400	720	456	280	120	544	496	320	224	416	392	448	192	208	416	480	416	520	192	376	176	456	400	512
hsa-miR-142-5p	1040	584	568	856	800	688	648	496	600	712	864	360	776	560	608	1793	928	664	888	816	528	544	880	720	512	120	1048	1120	512	656	528	464	464	224	408	560	496	496	3081	336	672	272	2097	664	416
hsa-miR-3155	520	528	400	824	NA	848	528	688	528	512	1056	480	536	432	472	544	480	672	672	728	464	400	704	464	392	128	560	680	384	304	512	528	496	320	256	464	608	432	232	192	384	232	496	488	584
hsa-miR-1258	280	224	184	272	488	160	496	96	272	512	656	80	536	144	136	496	456	304	288	320	320	400	704	288	208	96	552	232	160	192	392	224	376	120	96	376	304	400	128	88	256	208	136	344	464
hsa-miR-2053	320	248	216	296	544	272	528	184	336	592	728	104	448	248	192	552	464	360	312	304	304	368	656	312	176	96	576	344	208	184	376	248	432	88	72	416	368	392	136	128	368	160	136	376	400
hsa-life-2-AS	800	688	576	3569	1136	1120	1040	1056	1184	1312	928	616	656	536	1296	1256	792	840	1584	976	608	960	1296	1248	632	152	672	1368	608	936	816	592	448	560	352	928	2217	520	3697	648	1232	280	1592	656	688
hsa-miR-16	40145	16084	22357	35240	27942	21477	18620	12891	20997	18444	17540	9874	13019	14915	16476	50324	19405	14963.5	15107.5	15300	14763	15291.5	19596.5	29943	20885	3897	18700	33344	23357.5	33832	18284	18524	6762	11979	13235	21461	17756	7698	40185	17948	20037	6802	46259	19412.5	13003
hsa-life-33	488	336	256	408	744	352	NA	248	328	584	432	144	536	288	272	584	592	456	472	456	344	384	688	344	304	112	592	456	304	288	400	280	448	192	184	408	560	360	272	160	448	192	304	384	456
hsa-miR-27a	8114	3033	3329	3265	6049	5713	2577	2065	1376	2529	2649	2097	2113	2809	2337	9450	5073	2825	3353	3705	2513	2121	7026	7762	1664	608	2393	8250	2905	6986	3409	2793	1080	1768	1408	3409	3017	1272	11699	3361	4473	1112	8770	2609	1408
hsa-miR-484	1024	560	544	864	NA	1240	NA	976	616	880	760	608	768	520	904	1088	776	776	688	688	608	528	1232	872	576	144	872	1088	560	784	720	512	512	328	368	632	728	488	1144	480	744	344	1784	568	688
hsa-miR-34a*	624	448	416	576	744	912	NA	608	456	616	624	392	592	408	488	648	608	696	688	656	448	400	736	552	384	144	624	680	400	344	528	480	416	240	304	488	576	416	376	256	504	224	520	456	496
hsa-miR-548s	544	512	352	688	NA	960	NA	744	608	704	NA	528	568	384	512	576	520	728	656	760	464	392	688	488	288	104	560	672	376	240	592	464	496	240	312	512	496	424	240	256	432	208	672	488	520
hsa-miR-542-5p	408	368	304	488	NA	592	NA	424	448	576	NA	336	536	336	320	616	528	544	640	552	384	NA	688	416	256	144	632	528	344	208	432	328	432	200	264	440	480	384	176	176	432	224	352	416	520
hsa-miR-3137	400	400	304	576	640	480	616	408	432	544	504	224	544	272	336	592	520	560	552	568	368	448	760	384	280	176	584	536	288	192	512	328	528	176	224	448	496	408	176	144	416	216	352	480	448
hsa-miR-100*	456	448	224	456	688	672	616	568	416	624	448	336	528	328	376	480	528	504	456	536	416	408	728	384	280	144	592	376	312	176	464	336	448	208	256	448	448	456	192	144	384	208	416	432	544
hsa-miR-3185	424	352	288	896	792	560	600	464	400	1064	448	240	576	256	544	640	576	464	568	488	464	560	864	408	352	64	600	544	264	328	520	336	400	224	232	488	672	400	720	296	552	240	576	528	512
hsa-miR-545	496	448	272	464	696	560	552	544	488	896	592	352	576	416	384	576	504	560	576	680	496	400	736	392	264	128	608	552	344	296	496	392	496	184	256	520	496	448	96	176	416	288	448	480	448
hsa-miR-371-5p	336	304	232	432	720	400	624	408	336	656	432	272	568	224	280	504	568	448	464	424	368	440	704	352	208	160	656	480	240	224	384	312	432	184	256	392	464	440	200	128	464	224	240	440	536
hsa-miR-488*	432	424	240	440	736	632	592	512	440	656	512	384	608	368	352	616	520	600	568	584	408	448	760	392	264	176	648	632	288	232	544	352	536	232	312	464	560	472	104	208	432	224	352	432	528
hsa-life-4	464	400	288	512	NA	776	584	704	432	712	496	432	600	368	472	584	560	528	600	640	416	464	752	392	280	112	648	536	304	224	496	416	472	240	256	480	544	448	136	192	424	240	480	416	528
hsa-miR-590-3p	344	256	232	304	NA	288	528	224	272	568	320	160	608	248	184	536	536	368	360	384	336	400	736	312	160	128	560	328	272	184	368	224	384	144	144	432	368	432	80	96	376	176	144	448	432
hsa-miR-1915*	336	304	248	456	752	480	672	432	384	664	424	272	608	264	360	528	544	408	496	408	416	496	736	296	240	104	632	464	288	192	400	240	528	120	144	408	512	480	224	160	440	176	280	496	528
hsa-miR-502-3p	704	568	480	848	1048	1144	752	904	560	776	936	640	608	552	584	768	640	984	768	968	544	496	784	616	336	184	720	1072	560	496	616	600	536	328	384	704	824	480	320	224	520	288	728	624	608
hsa-miR-581	328	264	208	368	744	216	608	264	280	616	352	144	592	208	208	528	408	440	432	368	336	400	744	280	152	72	616	336	208	176	360	184	512	128	144	432	344	584	80	96	384	144	184	416	464
hsa-miR-566	528	NA	288	784	NA	928	704	784	504	640	576	528	648	416	432	544	552	632	624	752	432	560	824	408	320	128	632	608	336	288	432	416	528	304	272	496	608	480	272	192	496	240	480	504	560
hsa-miR-3122	480	NA	224	528	NA	472	576	496	360	696	432	256	576	248	320	624	512	456	472	416	352	480	776	352	256	144	640	456	272	240	472	272	464	224	192	496	448	432	256	208	472	176	312	448	480
hsa-miR-3174	384	320	192	576	808	352	664	280	360	664	416	160	560	264	256	608	584	448	536	504	376	432	736	328	256	144	648	440	304	240	320	272	448	160	128	448	456	480	184	144	440	240	320	432	424
hsa-miR-219-2-3p	288	264	192	352	NA	368	608	264	304	656	352	104	640	232	320	560	528	368	432	352	368	416	776	280	168	104	592	360	264	176	400	224	400	128	96	456	400	448	152	88	400	176	168	416	528
hsa-miR-3122	472	304	240	336	400	352	512	328	384	536	280	216	360	296	408	456	416	368	352	368	296	336	552	432	288	168	496	320	288	320	432	264	368	184	160	336	352	464	128	192	448	288	192	368	NA
hsa-miR-519e*	416	408	240	368	368	416	544	376	400	528	400	328	392	344	520	456	448	416	416	496	344	360	576	384	288	112	448	408	328	272	400	336	352	216	312	288	376	544	96	200	336	240	136	432	576
hsa-miR-525-3p	432	416	256	408	456	408	544	344	352	416	496	312	304	328	480	512	384	496	432	544	272	304	592	400	304	104	560	376	312	288	472	352	368	184	344	360	384	488	112	200	376	264	200	400	448
hsa-miR-432*	424	344	256	336	480	408	552	336	272	528	384	208	400	304	440	504	488	384	416	368	296	352	528	344	224	136	512	360	272	224	416	288	392	264	256	328	408	576	160	192	368	192	184	424	400
hsa-miR-191	9330	3265	6081	3521	7330	8570	7282	3769	3785	5057	6378	3753	5881	5233	6642	12867	3097	5569	10707	5081	2161	4265	7370	7826	4801	920	3417	8266	5729	5953	3297	2417	2129	2713	2145	3161	3585	1920	7250	3161	5801	776	4249	2553	5969
hsa-miR-133a	568	320	264	384	592	352	560	208	464	496	400	200	424	336	368	576	464	384	424	368	264	352	624	432	280	160	496	400	368	264	448	272	408	208	240	368	416	656	296	208	448	272	464	416	336
hsa-miR-2861	760	664	784	2193	832	1376	784	960	752	800	720	640	648	488	2089	1088	616	864	1016	776	928	800	1488	944	648	136	600	1120	1064	1056	768	512	432	392	512	568	1552	560	4569	296	584	224	1008	832	544
hsa-miR-520f	352	288	280	336	496	256	584	168	240	504	280	128	344	216	320	496	376	328	296	240	264	320	528	360	280	80	424	216	296	224	704	240	440	176	208	352	368	568	160	136	304	168	176	424	288
hsa-miR-636	440	392	280	600	528	496	592	384	480	528	472	304	416	328	536	560	408	456	512	456	368	384	672	448	288	112	584	424	360	352	952	296	440	232	240	368	496	592	424	200	424	256	368	432	376
hsa-miR-574-5p	13179	13395	19981	40177	2233	7962	3041	7610	2945	3553	4385	4401	6474	2449	25974	5601	1464	2873	19901	4969	19476.5	4041	3585	10322	2129	1560	904	7970	9162	12203	3145	7618	2305	1888	1120	4113	24093.5	1184	42850	3273	2049	744	6834	2209	6994
hsa-miR-452*	704	768	496	912	520	1344	576	1064	672	552	976	864	424	520	1160	608	456	848	856	936	472	384	584	712	480	232	568	760	480	384	656	632	544	416	664	352	688	544	376	384	448	296	624	488	384
hsa-miR-199b-5p	640	288	272	304	536	344	560	216	272	464	360	144	352	336	392	592	424	384	304	328	272	432	616	568	224	144	464	360	312	272	464	248	400	208	168	368	368	608	224	192	368	248	392	416	304
hsa-let-7g	1544	304	648	416	832	440	672	232	288	544	400	152	464	376	568	1312	528	464	392	424	336	456	752	864	376	176	640	800	664	456	480	416	408	208	272	376	424	616	880	312	496	280	1768	624	360
hsa-miR-3169	352	336	256	384	440	296	464	272	336	528	400	208	328	296	432	504	464	416	408	400	328	376	560	368	216	112	440	320	304	208	416	296	416	176	240	360	368	512	128	176	312	280	200	408	328
hsa-miR-4289	496	400	368	480	544	632	512	488	480	480	520	400	448	376	768	512	440	528	528	568	392	384	592	448	368	128	504	512	352	312	456	408	408	304	368	384	528	544	256	264	NA	264	264	424	432
hsa-miR-1470	NA	592	520	1936	744	1488	1016	1808	1136	1040	496	960	688	528	2681	832	544	480	896	496	656	736	960	808	656	144	600	656	416	1040	480	560	416	352	464	408	704	672	6033	1040	1104	480	4097	608	992
hsa-miR-1258	336	208	224	280	416	216	432	208	256	504	256	160	336	240	512	504	384	240	304	216	264	336	536	336	208	120	512	272	256	184	392	216	288	128	152	352	312	568	216	144	320	288	160	352	304
hsa-miR-483-3p	992	272	208	344	528	920	592	1264	344	680	240	736	392	224	1416	528	448	256	304	288	312	432	576	624	528	112	456	320	272	1056	368	328	400	288	408	368	392	608	2697	688	592	240	2769	400	616
hsa-miR-379*	376	328	224	344	408	344	480	288	336	480	432	248	336	256	504	480	416	464	400	336	256	368	584	392	264	112	440	312	288	224	472	336	352	208	200	368	528	504	96	160	360	240	208	368	344
hsa-miR-221*	488	432	328	448	472	624	512	448	456	496	544	392	400	384	720	544	480	592	560	528	336	360	624	496	288	144	496	464	336	296	424	448	400	272	448	336	512	544	168	208	384	240	304	464	280
hsa-let-7c	2585	704	1664	744	1240	1000	928	352	840	736	768	232	432	576	1480	1488	760	776	656	672	600	432	920	1712	560	320	664	1936.5	1504	1008	568	848	576	544	864	448	1128	640	896	640	672	344	2737	1216	424
hsa-miR-1245	328	304	224	336	392	304	472	224	296	448	312	168	328	256	392	448	424	408	440	368	272	304	536	336	208	96	472	240	272	200	600	240	368	224	240	352	360	528	112	144	368	224	144	344	304
hsa-miR-513a-3p	296	256	176	224	424	176	464	88	280	512	352	112	336	288	312	536	384	296	400	296	256	336	608	408	224	128	496	208	240	192	384	240	344	208	216	304	320	592	96	152	384	200	144	328	256
hsa-miR-4304	392	424	320	528	440	672	480	544	464	496	480	400	408	376	672	536	480	512	552	512	336	384	NA	512	328	152	472	416	392	296	488	336	432	264	368	352	544	560	216	200	432	304	328	528	352
hsa-miR-340	584	368	416	512	568	576	584	384	416	488	496	240	408	392	544	704	480	520	568	488	320	368	600	608	424	112	528	512	432	320	512	384	400	288	288	416	488	496	520	304	712	216	392	440	408
hsa-let-7f-1*	336	272	224	352	432	240	456	192	320	504	256	128	352	240	336	472	448	376	336	368	272	352	600	328	208	144	456	216	272	176	368	272	384	152	152	320	408	624	48	136	528	232	136	424	256
hsa-miR-363	672	360	672	488	544	680	544	288	640	496	640	288	400	312	600	752	448	512	424	480	304	352	712	560	288	144	520	464	464	296	464	376	328	256	272	384	440	592	168	264	592	304	368	504	464
hsa-miR-3141	1720	1368	1985	6986	760	2649	960	2081	1200	880	1344	1520	816	576	5785	2433	808	1160	2513	1192	2841	1328	2249	2785	1672	192	656	1912.5	2169	2289	1360	864	488	832	640	1072	4041	600	8098	648	2241	344	2169	1416	880
hsa-miR-2355	464	400	304	480	504	600	560	480	496	528	464	432	376	392	704	512	392	536	496	424	384	336	672	480	272	128	456	448	344	288	448	360	384	280	368	328	544	504	256	232	512	264	456	296	312
hsa-miR-3171	392	328	208	288	448	216	496	248	296	504	320	176	304	224	528	440	392	320	344	312	264	304	624	296	216	112	448	304	256	176	368	264	320	208	208	360	464	544	128	160	352	216	160	360	272
hsa-miR-4329	288	272	200	320	432	384	528	256	336	512	328	216	352	240	376	480	408	352	400	288	248	320	624	328	256	160	480	256	240	216	384	248	432	192	208	336	456	560	144	192	392	320	160	408	304
hsa-miR-1201	408	336	296	360	416	432	480	328	424	464	448	320	352	320	464	496	432	464	432	440	288	336	576	400	216	128	464	320	312	232	448	368	392	216	224	320	488	520	104	176	336	232	208	368	296
hsa-miR-876-5p	336	240	200	272	512	128	496	248	272	440	328	144	352	240	336	480	432	320	256	336	240	344	592	288	200	120	424	256	224	208	400	208	384	176	224	288	432	568	104	152	368	208	176	400	296
hsa-miR-519a*	472	368	280	472	472	624	480	512	384	472	448	368	392	320	552	488	352	440	472	424	344	336	624	440	328	136	528	400	296	240	480	320	376	200	304	360	648	504	176	208	416	296	256	360	256
hsa-miR-371-3p	392	352	256	384	424	416	456	336	344	520	408	320	400	288	408	464	424	488	360	408	304	296	640	408	288	120	456	416	368	240	368	320	368	160	272	320	448	480	112	192	440	192	240	344	360
hsa-miR-99b	2209	528	1016	1072	3249	2289	1200	672	728	1232	1152	672	592	720	1344	4857	752	984	944	920	512	760	1472	2049	1192	184	1032	1712	928	1136	744	832	448	584	736	656	760	656	1864.5	848	1016	344	2297	704	496
hsa-miR-541*	336	216	192	320	416	272	480	208	336	464	272	112	392	272	312	472	408	392	304	264	272	272	632	320	192	136	464	240	272	176	480	248	328	216	152	312	416	416	128	200	448	184	112	384	328
hsa-miR-345	424	360	224	416	480	432	496	352	256	504	384	304	368	280	496	480	432	496	376	432	352	368	680	384	288	120	528	384	304	240	416	296	384	224	312	352	NA	544	160	216	NA	320	240	336	352
hsa-miR-188-5p	416	328	288	432	448	400	472	264	384	472	368	304	384	352	504	472	416	448	448	440	280	352	728	400	240	144	536	344	328	224	448	328	416	336	264	368	NA	576	152	200	448	296	288	424	336
hsa-miR-520f	232	224	128	224	448	160	480	176	248	424	240	88	352	224	344	472	408	272	264	288	248	368	664	288	200	120	424	216	232	112	328	200	384	144	160	304	NA	560	96	112	552	248	96	360	304
hsa-miR-607	376	320	256	352	424	368	512	272	264	480	352	256	336	304	504	480	432	448	400	400	304	408	656	360	232	136	480	328	288	216	416	240	296	208	200	384	NA	536	128	184	368	304	232	352	304
hsa-let-7a	4129	896	2065	2385	1985	1552	1408	672	1200	1072	1184	440	712	888	1304	3401	1504	1272	1416	1016	896	856	2105	2841	1264	440	1224	2353	1960.5	1544	752	1440	936	896	1120	648	1112	840	2873	1368	1104	344	6970	1632	736
hsa-let-7i*	680	768	520	776	496	1344	512	1024	640	512	776	968	368	512	1128	528	456	768	704	784	568	416	656	672	496	88	512	832	448	304	576	624	432	384	536	416	656	568	240	272	456	256	512	448	400
hsa-miR-548l	256	224	192	248	400	192	448	144	240	432	232	96	304	256	480	440	384	288	280	248	264	320	616	264	160	128	512	440	224	176	384	160	256	128	184	272	448	464	64	152	304	248	96	328	256
hsa-miR-509-3p	280	264	208	280	448	152	440	160	304	504	248	80	384	240	480	496	344	272	256	224	272	344	640	272	224	128	416	464	216	176	392	192	288	128	160	304	392	576	128	176	264	208	104	384	320
hsa-miR-34c-3p	712	360	272	608	576	456	496	448	648	712	368	360	400	352	536	608	432	504	504	448	232	NA	736	608	304	128	520	480	296	480	552	336	336	208	384	336	504	496	648	440	664	264	1664	400	448
hsa-miR-760	328	288	336	560	488	400	576	392	296	496	320	248	360	272	656	512	400	328	368	304	424	NA	616	456	232	112	456	376	320	288	432	304	384	192	184	384	632	592	544	192	304	216	208	368	272
hsa-miR-320d	432	304	368	392	528	424	496	296	384	488	384	200	384	288	376	544	496	448	448	368	288	352	776	400	336	104	512	616	368	304	544	320	320	232	192	352	392	544	256	208	384	304	216	432	392
hsa-miR-559	344	352	232	384	448	288	472	280	320	448	352	136	360	272	480	496	392	392	432	368	280	344	616	376	208	128	456	504	272	192	384	288	304	224	312	376	320	496	96	200	352	192	168	400	312
hsa-miR-7	368	232	240	256	432	192	416	256	272	408	272	128	336	288	312	472	416	288	360	312	256	336	688	304	176	104	488	440	240	192	392	216	272	208	192	304	288	480	56	104	416	216	176	360	304
hsa-miR-3171	312	256	192	256	392	208	496	208	256	440	320	88	368	272	304	440	464	NA	376	312	272	352	680	344	120	112	488	NA	232	176	376	240	320	176	272	320	312	512	80	128	304	176	128	344	240
hsa-miR-503	552	616	464	696	512	888	480	592	608	544	792	568	368	440	928	552	512	640	NA	680	400	344	712	576	512	80	568	NA	408	312	592	568	408	424	480	392	560	464	336	288	464	264	432	584	408
hsa-life-20-3p	352	296	256	320	400	344	488	336	336	448	304	328	352	280	680	432	624	384	NA	352	288	504	648	384	224	128	552	NA	256	184	384	240	360	240	256	376	360	496	120	168	448	256	376	352	288
hsa-miR-3192	280	288	208	368	496	272	448	192	256	488	336	160	328	240	640	496	NA	296	344	312	280	416	672	320	256	40	504	NA	248	208	408	216	344	216	136	336	400	544	168	160	320	200	112	368	320
hsa-miR-130b*	280	208	224	248	480	168	464	160	256	456	232	96	368	264	432	480	NA	272	304	264	192	264	616	280	176	160	416	NA	224	168	424	200	416	152	176	304	424	640	56	136	336	176	104	408	288
hsa-let-7e	1024	336	544	728	776	560	592	240	400	544	496	296	440	400	888	912	568	584	624	464	416	344	960	744	544	160	656	NA	600	512	504	448	464	416	288	432	592	584	752	392	432	264	1672	560	288
hsa-miR-9	336	208	152	280	424	176	448	112	256	496	256	88	352	224	312	448	360	272	328	256	232	368	640	272	192	96	504	400	256	256	400	168	408	152	224	296	320	640	144	136	320	208	128	360	320
hsa-miR-1208	328	336	272	472	480	432	504	352	352	432	384	320	336	288	392	496	432	384	536	376	304	312	712	328	256	80	456	552	312	248	440	288	328	NA	256	296	384	536	176	240	392	296	224	408	320
hsa-miR-133b	352	240	224	344	512	168	504	208	304	392	320	160	368	224	296	560	464	312	NA	288	256	336	672	320	192	96	440	384	264	144	440	216	408	200	224	312	336	576	240	192	368	272	400	416	344
hsa-miR-513a-3p	336	264	248	400	464	296	472	160	336	424	336	152	360	240	304	472	416	280	NA	304	272	336	656	328	160	80	520	368	272	192	488	256	352	136	256	336	344	600	112	168	304	240	160	336	336
hsa-miR-1197	400	288	232	408	448	424	480	256	352	528	368	296	368	288	352	480	384	384	NA	304	264	312	592	320	224	112	448	448	240	240	440	312	376	192	200	328	368	496	120	144	312	264	176	336	320
hsa-miR-367	456	368	272	424	480	400	456	272	416	432	416	248	352	336	416	448	384	400	NA	464	272	344	680	376	240	80	448	480	240	240	456	352	360	256	376	320	416	552	120	160	320	256	256	368	352
hsa-miR-4314	416	392	280	400	456	528	464	440	400	528	456	392	376	352	480	480	424	416	432	424	256	328	624	448	328	112	464	472	304	224	416	376	408	264	368	352	432	496	168	176	336	240	288	384	304
hsa-miR-4305	352	344	264	304	480	384	464	296	368	424	352	272	336	288	560	472	416	376	368	416	288	288	664	400	280	88	488	464	312	272	432	272	432	184	304	328	392	528	80	152	368	288	312	416	336
hsa-miR-1185	296	256	176	232	432	224	480	208	312	416	272	136	288	240	528	464	344	312	272	360	296	288	600	320	176	112	480	384	240	184	344	208	312	152	192	336	352	488	72	176	304	248	152	328	288
hsa-miR-2355	464	368	296	488	480	496	496	432	416	432	424	368	328	336	688	552	416	432	464	480	288	352	696	448	312	144	496	536	272	304	512	384	368	216	264	368	480	576	192	224	384	288	480	392	320
hsa-miR-3139	480	408	320	464	416	552	448	464	488	464	552	408	344	336	584	464	408	648	480	536	288	384	624	416	272	152	568	448	344	248	440	376	320	264	360	320	432	448	128	240	336	240	272	376	352
hsa-miR-4285	472	472	320	432	544	720	488	640	440	432	536	504	408	368	528	552	416	552	432	520	336	400	632	488	336	88	504	488	368	280	448	400	352	296	408	392	488	448	144	208	352	344	256	360	344
hsa-miR-15b*	360	288	264	288	472	368	456	288	248	488	288	272	352	288	320	488	416	464	328	400	224	352	640	312	200	112	464	256	272	200	408	232	424	184	184	376	352	512	80	128	336	240	160	352	288
hsa-miR-185	1808.5	688	2425	1440	992	1704	1016	752	1424	608	2393	744	624	992	1200	3081	824	1328	1440	1008	736	680	1328	1864	1240	280	1032	1392	1392	1056	800	752	520	640	320	856	1120	584	1536	696	944	NA	1328	1104	552
hsa-miR-526b*	328	248	216	296	464	200	464	208	304	416	272	120	344	224	312	488	392	NA	304	320	224	288	544	328	168	80	440	272	256	208	344	288	336	112	216	328	320	464	104	96	312	NA	112	312	304
hsa-miR-130a*	352	312	264	344	472	328	496	248	352	416	336	264	360	296	496	544	424	NA	336	320	272	336	712	352	200	88	496	304	248	192	416	232	416	200	256	352	328	592	136	224	296	NA	224	376	272
hsa-miR-371-5p	352	224	240	320	496	336	448	248	320	480	352	200	376	272	304	496	424	NA	384	304	272	352	600	408	224	128	544	336	304	216	424	304	384	184	160	352	392	480	176	192	352	456	176	416	312
hsa-miR-200b	1120	512	768	1624	1360	1888	912	632	400	1208	744	512	656	544	1720	1857	760	NA	1296	696	1040	496	2097	1416	1856.5	208	648	1016	1424	832	824	608	472	608	336	432	824	640	1992.5	464	712	272	2449	656	2169
hsa-miR-1280	4281	1440	1328	2449	1352	1745	1064	2081	1312	1840.5	1392	1576	1072	1624	2209	1953	2025	NA	1784	1008	1784	1088	4145	2801	3553	352	1608	1480	1536	1600	1088	1672	872	1144	936	536	1624	1088	9642	1296	3481	464	6850	896	2065
hsa-miR-1291	488	472	344	592	456	640	480	528	480	496	568	456	368	416	544	504	432	NA	552	512	368	336	680	504	360	120	504	464	416	256	456	384	400	264	312	368	464	464	224	272	352	NA	288	496	336
hsa-miR-576-5p	304	208	176	248	464	200	400	112	208	432	240	48	320	200	312	416	368	NA	168	248	232	336	584	280	160	128	456	232	176	160	368	232	368	152	168	304	304	592	80	128	296	192	NA	360	320
hsa-miR-146a	1056	488	784	632	712	1160	608	472	376	592	600	496	472	576	864	824	624	776	1040	472	600	416	848	864	856	168	712	512	896	488	528	432	368	360	240	416	552	592	1480	224	504	280	1000	552	344
hsa-miR-3194	1328	952	720	4625	680	1544	608	1296	1040	704	840	1040	496	680	1352	680	504	984	2049	896	824	720	704	1056	696	160	552	912	584	520	576	808	488	512	648	392	1152	496	1512	824	1080	496	952	512	928
hsa-miR-3144-5p	408	472	264	448	448	448	552	336	368	432	400	288	416	320	512	488	448	504	416	432	384	352	672	496	368	128	488	368	296	248	432	328	376	208	256	296	440	536	104	216	368	280	208	440	368
hsa-miR-631	600	464	368	704	528	624	440	440	512	448	464	440	320	376	592	560	432	528	608	512	320	408	640	480	392	104	448	472	384	256	480	400	448	288	368	360	536	472	792	392	448	240	608	464	328
hsa-miR-3117	432	424	344	448	456	432	464	336	400	512	408	304	376	304	528	432	424	360	384	512	288	392	616	432	240	80	496	400	320	216	480	352	416	216	272	320	400	408	176	240	320	320	208	352	280
hsa-miR-1225-3p	640	416	392	1392	656	800	624	704	608	592	448	504	408	400	1008	664	496	520	672	560	456	512	920	544	400	128	576	504	408	432	512	440	400	296	320	328	624	528	3593	512	600	336	2337	480	528
hsa-miR-1286	496	472	400	648	488	736	496	520	480	448	536	392	400	400	544	552	448	NA	472	568	408	384	584	576	312	120	472	496	352	320	560	440	344	272	376	304	520	432	320	200	440	256	360	376	392
hsa-miR-1302	392	288	256	304	392	256	432	216	328	448	328	192	352	240	336	504	408	488	272	408	272	344	608	344	184	136	472	320	288	256	432	232	384	160	224	312	360	624	112	144	304	232	144	416	336
hsa-miR-1913	1008	352	440	1320	1232	1240	608	1496	704	816	440	736	640	416	1584	800	568	584	608	472	632	424	952	864	720	120	648	672	448	960	592	824	448	320	480	360	704	520	3673	664	1192	288	2273	448	568
hsa-miR-20b*	424	304	288	376	432	424	440	360	352	512	376	272	352	256	480	512	432	392	392	432	296	392	544	360	248	112	440	320	320	200	432	296	336	192	224	352	352	496	136	248	352	280	224	400	336
hsa-miR-518f	384	344	280	376	512	432	432	312	328	480	432	344	336	320	456	488	416	416	400	480	304	336	624	408	336	168	520	328	304	248	384	336	336	256	208	304	400	472	120	216	296	248	208	368	304
hsa-miR-124	544	496	336	560	496	592	480	480	464	536	488	376	344	368	600	536	456	576	552	528	272	400	640	448	320	160	536	568	400	248	504	432	368	280	400	336	464	392	168	256	336	256	288	400	320
hsa-miR-527	496	520	368	512	496	848	464	680	416	464	504	544	400	400	752	504	392	576	496	512	360	384	624	528	448	136	520	504	384	704	496	504	416	312	448	384	512	528	208	240	344	288	304	416	320
hsa-miR-383	352	328	288	352	504	464	480	384	384	472	336	248	400	336	576	480	424	384	376	368	304	432	536	424	256	96	496	344	232	240	464	352	368	200	272	384	464	480	184	136	328	208	240	368	336
hsa-miR-363*	384	384	248	416	480	424	480	336	392	432	424	280	320	344	520	448	392	360	432	400	344	456	632	480	240	152	480	352	336	240	536	352	352	176	280	256	448	480	176	168	480	256	240	416	368
hsa-miR-1225-3p	656	440	408	1360	672	712	560	592	592	560	424	480	352	352	832	672	496	440	616	496	432	456	864	512	352	184	600	480	392	352	520	416	416	264	280	352	576	576	3441	416	712	272	2048.5	448	504
hsa-miR-520b	352	288	224	328	448	240	432	160	296	440	296	64	336	264	240	496	392	264	272	408	256	320	488	320	192	40	496	240	328	136	680	200	384	160	208	296	336	520	112	184	352	248	88	416	272
hsa-miR-875-5p	352	272	232	280	424	304	464	216	272	432	320	192	328	208	360	456	392	NA	328	344	240	344	576	336	208	128	472	224	272	224	432	200	376	176	264	312	NA	544	88	256	336	208	200	352	264
hsa-miR-509-3-5p	632	672	416	656	592	944	496	768	616	496	728	680	488	488	784	528	464	NA	664	640	408	352	592	624	416	168	520	640	496	304	552	576	480	368	496	368	NA	432	224	312	384	304	488	368	360
hsa-miR-532-5p	384	336	320	384	544	392	456	376	328	440	352	232	400	288	544	648	400	NA	408	376	256	384	672	432	256	168	560	472	392	256	448	328	400	176	248	352	NA	512	128	184	320	224	280	416	328
hsa-miR-193b*	304	208	248	416	496	320	456	240	416	528	200	200	384	240	568	472	432	NA	280	272	264	336	576	320	192	120	480	352	280	264	384	224	352	184	240	328	NA	488	200	176	312	240	160	368	360
hsa-let-7i*	616	712	464	656	616	1312	520	976	NA	512	784	928	368	480	936	592	432	888	792	784	568	416	608	712	600	176	544	744	496	376	488	688	472	400	528	392	NA	536	264	320	440	288	512	400	344
hsa-miR-218	560	304	368	280	768	256	512	192	312	416	352	168	352	336	408	632	432	568	328	472	208	400	520	480	208	184	496	496	336	320	392	328	384	160	232	344	NA	600	152	240	352	272	168	392	352
hsa-miR-891b	336	328	208	352	456	384	448	320	376	448	360	248	352	288	432	488	424	416	368	432	320	344	576	408	216	136	456	336	272	224	432	280	432	144	240	336	NA	496	104	200	336	256	216	408	352
hsa-miR-216a	440	400	336	472	512	512	448	384	432	488	464	368	376	360	464	576	416	512	568	432	304	344	576	512	304	128	496	592	376	272	480	384	432	312	344	352	NA	464	208	272	368	256	344	432	352
hsa-miR-103-2*	368	264	224	272	488	288	400	216	360	448	304	168	320	280	336	488	424	272	296	328	280	320	576	328	240	120	432	424	288	192	384	280	472	152	216	336	NA	512	120	136	336	192	128	384	320
hsa-miR-4276	448	416	272	408	528	480	416	424	416	424	384	400	368	344	576	472	448	408	480	472	304	384	576	344	216	96	536	480	312	256	416	344	432	240	288	296	NA	560	152	176	352	224	240	376	320
hsa-miR-589	384	336	296	352	440	416	432	312	392	472	408	288	400	384	528	496	440	384	400	408	272	464	592	384	192	120	456	432	360	248	432	272	432	184	264	320	NA	448	72	128	336	272	208	320	336
hsa-miR-208a	432	352	336	368	464	384	504	352	376	464	424	280	328	376	392	472	400	496	512	464	336	408	592	400	256	144	432	496	328	216	432	352	328	176	384	336	NA	432	80	216	352	264	256	360	288
hsa-miR-517b	368	320	224	288	416	320	464	304	320	448	352	240	344	320	384	504	384	304	360	384	264	392	544	NA	224	160	440	312	288	208	424	256	448	144	256	288	432	608	96	160	360	208	144	352	368
hsa-miR-554	416	360	256	368	472	456	464	400	336	496	432	264	368	336	472	480	424	408	480	400	288	448	544	352	272	192	520	408	328	208	408	344	448	200	464	352	488	616	160	288	368	256	336	360	320
hsa-miR-613	352	216	176	272	456	272	464	128	264	416	224	80	304	264	352	432	360	256	376	248	320	360	544	312	224	112	416	256	192	176	352	248	384	168	168	296	424	568	80	144	352	256	112	336	352
hsa-miR-4291	512	584	352	584	528	808	504	544	496	448	608	528	368	472	624	624	392	608	744	568	328	344	616	544	432	144	448	576	400	280	584	536	440	288	408	400	640	512	192	288	400	304	376	408	400
hsa-miR-518a-5p	560	576	368	536	512	936	464	696	408	416	504	568	384	456	544	504	384	592	NA	576	432	416	584	528	432	160	528	496	368	296	584	520	480	328	472	384	496	752	224	320	368	256	336	416	400
hsa-miR-384	408	264	296	376	536	368	448	328	360	344	376	232	368	304	384	480	384	368	NA	384	288	296	600	336	184	112	472	304	304	208	392	312	416	176	304	376	328	560	120	240	312	264	272	400	392
hsa-life-28-5p	248	296	184	256	448	264	416	192	288	400	256	112	352	312	368	464	360	272	NA	304	256	328	536	288	168	104	512	224	224	192	NA	216	400	144	248	320	352	608	80	136	296	240	104	360	352
hsa-miR-26b	696	352	352	384	784	408	560	192	464	488	416	216	400	368	440	1136	536	448	NA	464	288	416	784	576	384	128	544	616	472	344	480	368	456	232	240	344	408	624	496	248	424	208	872	616	312
hsa-miR-516a-3p	320	304	184	240	456	224	416	208	304	376	240	168	384	280	336	480	392	320	NA	288	240	296	528	344	216	96	504	248	288	176	552	248	456	192	176	352	320	624	88	136	336	256	88	352	304
hsa-miR-1250	368	368	520	712	560	568	496	544	272	464	304	320	432	264	1504	512	424	320	NA	288	592	352	608	552	328	136	448	472	384	440	440	304	336	216	192	472	872	480	1016	200	328	288	304	352	352
hsa-miR-563	336	296	216	256	448	208	432	208	248	424	264	160	408	272	400	496	416	272	320	304	240	352	576	312	176	96	472	328	288	192	408	240	424	88	176	288	320	472	120	168	280	232	152	368	352
hsa-miR-224	384	320	264	336	464	352	496	304	320	424	320	208	344	336	432	456	400	352	408	352	320	288	560	384	224	112	456	352	288	176	400	312	464	264	280	336	336	512	136	240	360	240	208	400	344
hsa-miR-219-5p	456	368	240	368	496	272	480	328	352	400	400	240	344	288	464	520	416	408	376	400	264	328	576	400	216	160	528	352	296	240	448	256	440	224	272	304	448	472	144	272	288	224	192	416	368
hsa-miR-16-1*	400	328	248	384	528	496	496	272	360	480	352	304	400	320	528	480	392	416	416	376	304	344	584	400	248	128	496	304	360	240	416	304	464	184	216	352	416	512	216	152	392	272	232	440	360
hsa-miR-146a*	448	376	280	352	544	552	448	440	336	432	416	256	392	360	440	496	456	400	440	464	336	384	616	392	240	112	472	456	352	208	456	296	464	280	272	336	400	480	136	272	360	256	336	400	328
hsa-miR-548d-3p	384	288	208	304	496	312	432	192	320	424	352	112	376	288	320	408	352	400	360	328	296	400	560	376	272	112	528	344	304	216	384	240	384	168	280	288	408	448	80	192	352	208	192	368	328
hsa-miR-518c	432	376	296	368	496	496	480	328	416	432	432	344	376	344	432	496	448	440	416	376	320	336	584	408	256	128	488	368	312	272	448	352	392	272	208	288	480	512	160	168	344	248	248	384	352
hsa-miR-544b	368	320	312	320	496	304	432	336	408	424	280	216	416	280	392	536	392	344	336	232	288	384	528	344	256	136	456	296	280	192	360	240	440	160	224	360	416	560	88	184	328	256	184	368	344
hsa-miR-125b-2*	368	280	280	368	464	336	360	272	400	432	304	176	368	280	400	488	448	416	360	336	280	416	528	368	224	112	496	376	280	144	384	192	488	232	248	368	480	512	152	176	320	232	184	384	304
hsa-miR-552	384	280	272	304	432	376	440	256	448	464	336	248	376	280	336	520	368	336	336	304	256	384	528	336	240	72	480	296	360	184	464	280	392	152	232	336	400	448	144	144	336	272	176	424	392
hsa-miR-1295	480	456	368	560	480	536	464	424	608	496	496	400	448	392	480	496	368	512	512	544	288	432	624	504	352	144	544	568	360	272	480	440	432	296	328	336	496	512	120	232	336	240	296	368	368
hsa-miR-3136	352	376	264	352	464	424	448	320	384	400	320	304	384	320	368	496	368	400	360	304	288	408	576	408	240	136	512	344	328	224	456	304	360	176	264	336	376	496	88	224	320	240	224	368	392
hsa-miR-449b*	1512	448	472	1056	880	1056	576	1568	1152	736	400	848	488	464	1160	760	512	496	688	528	512	688	688	1192	816	120	576	600	384	592	640	552	416	392	512	384	672	552	4281	784	1112	416	2953	496	928
hsa-miR-433	488	456	328	424	528	720	512	592	464	480	400	424	408	408	712	496	432	448	480	440	344	400	608	496	304	152	528	488	352	336	536	400	432	264	336	352	512	464	208	288	360	232	368	368	384
hsa-miR-2278	496	624	872	1857	608	800	496	816	448	512	408	424	536	344	2425	608	456	520	728	480	1328	400	624	1288	384	104	480	696	576	464	584	480	320	336	304	480	1712	480	2233	328	400	312	520	440	456
hsa-miR-3128	472	392	264	464	448	608	432	488	384	512	480	424	344	368	504	528	432	512	464	496	NA	352	568	504	344	104	520	480	352	240	432	392	400	296	312	384	432	464	176	304	448	288	304	424	344
hsa-miR-606	400	408	280	384	512	336	464	320	368	480	408	208	384	336	472	504	432	432	488	448	NA	320	576	408	232	128	464	408	352	232	512	296	400	192	264	368	440	496	136	248	320	272	192	368	360
hsa-miR-338-3p	672	464	568	464	848	680	560	448	392	512	520	456	432	440	624	760	400	624	536	600	NA	376	624	856	328	216	432	760	480	480	464	536	448	264	376	432	520	512	272	336	368	272	384	448	408
hsa-life-35	464	360	304	416	496	528	496	368	360	472	360	304	368	272	488	576	456	400	496	432	288	304	576	472	296	88	488	352	336	320	432	312	400	216	304	384	560	480	200	304	368	224	248	432	408
hsa-miR-494	448	352	256	400	488	256	480	272	432	480	352	200	352	312	304	536	456	352	376	368	328	336	624	448	320	144	480	384	288	256	448	272	376	192	152	384	432	464	176	320	368	264	240	336	368
hsa-miR-3190-3p	568	568	424	1856.5	672	440	616	520	960	624	576	416	448	464	544	984	512	672	976	688	336	408	688	992	416	96	560	NA	384	528	648	456	328	328	304	432	848	448	2273	456	1056	320	1128	552	432
hsa-miR-144	1088	400	1392	504	720	432	640	368	864	504	976	240	496	736	704	1312	424	480	464	688	344	624	656	880	272	264	576	NA	1000	744	552	520	432	224	344	616	440	496	704	688	496	288	936	1088	352
hsa-miR-1246	384	384	368	1072	480	264	496	296	320	560	320	224	456	312	488	528	480	352	712	256	416	416	1272	464	240	144	544	440	672	240	440	232	NA	352	192	360	1168	576	1264	232	352	248	384	432	536
hsa-miR-519c-3p	336	280	280	264	552	304	480	224	368	496	320	136	376	264	320	464	392	352	288	368	320	296	552	384	216	136	496	304	296	208	448	304	NA	192	336	336	400	504	80	288	352	240	192	392	336
hsa-let-7b	1456	608	1416	1104	1232	784	664	352	672	640	640	264	472	640	1240	1744	680	848	584	560	672	512	944	1408	368	248	608	1584	1160	912	648	896	NA	352	736	560	960	544	1144	576	560	336	2553	992	488
hsa-miR-885-5p	400	304	232	336	504	336	480	272	272	464	256	176	344	224	416	496	392	288	360	248	320	352	592	368	272	80	480	384	280	288	376	224	400	160	192	384	352	520	408	248	440	296	728	408	352
hsa-miR-493*	304	264	240	304	536	224	440	320	248	480	304	152	360	224	400	472	464	352	344	288	272	352	560	352	216	112	456	304	296	176	392	248	376	160	144	368	384	544	144	200	320	256	152	400	336
hsa-miR-373	336	248	176	232	496	232	432	128	288	456	304	120	384	248	328	456	376	240	312	248	272	408	544	336	192	152	456	240	256	200	424	160	384	120	128	368	368	528	88	216	336	224	128	352	376
hsa-miR-4315	432	304	256	328	480	288	488	272	376	480	352	128	376	256	344	512	440	336	336	336	296	304	560	352	240	88	528	272	296	216	440	272	512	120	208	368	440	528	112	256	368	240	136	400	368
hsa-miR-296-3p	448	416	688	928	616	608	488	632	304	528	424	368	424	312	1360	616	512	376	440	336	816	496	672	984	384	72	504	528	560	512	504	384	384	280	224	608	1328	440	1752	304	400	272	336	392	424
[truncated: 3,791 more rows]

## Sheet: normalized data
Table S3
miRNA	1a	2a	3a	4a	5a	6a	7a	8a	9a	10a	11a	12a	13a	14a	15a	16a	17a	18a	19a	20a	21a	22a	23a	24a	25a	26a	27a	28a	29a	30a	31a	32a	33a	34a	35a	36a	37a	38a	39a	40a	41a	42a	43a	44a	45a	46a
hsa-miR-3179	3.50536	3.64721	4.29166	4.51868	3.8172	3.89665	6.0891	3.70354	4.04848	4.94764	4.79048	3.81705	6.6876	4.26002	4.70688	4.61273	4.99731	5.00817	4.07233	3.58023	4.05417	3.85231	4.32847	6.8479	4.15619	4.82758	5.39093	4.10829	4.56567	5.49803	8.63611	4.09036	3.64695	3.18368	5.39767	6.56752	4.27192	5.16812	4.97362	5.11981	4.25323	5.34433	3.89969	4.39269	4.46383	5.03144
hsa-miR-130b*	3.70505	3.81836	4.29166	4.51868	4.21719	4.26923	4.45739	4.15635	4.04848	5.1816	3.81087	3.68428	5.8501	4.53809	3.77871	4.23674	5.20261	5.3095	3.44957	3.30099	3.90998	3.45573	3.56348	5.71261	4.15619	4.33731	4.79058	4.39907	3.56336	4.05273	5.57572	4.98292	3.64695	4.7449	4.0544	3.86089	4.54369	4.16268	4.97362	4.97929	4.48691	5.34433	3.8102	4.25731	4.82525	4.06439
hsa-miR-509-3p	3.70505	4.19795	4.73914	4.51868	4.21719	4.01603	5.13527	3.80969	4.23755	5.9926	3.67242	3.81705	5.14006	4.26002	4.45721	6.76363	5.67582	4.09608	4.07233	4.0181	3.40571	5.34423	6.28841	5.71261	4.15619	5.07386	4.79058	4.10829	4.44032	4.88321	4.91732	4.67739	4.18847	3.66719	5.13496	4.5687	5.10173	5.5469	6.28823	5.51896	5.20777	3.85239	4.28759	4.32452	5.00615	5.03144
hsa-miR-302c*	3.70505	4.19795	4.96677	5.95377	4.43524	5.60292	5.92497	5.07067	5.25379	5.61627	4.96532	4.75102	4.09102	3.99891	5.20473	6.34924	4.57726	5.59026	4.83288	5.85041	4.69002	4.83569	4.99895	5.71261	5.90663	4.10618	6.67114	3.18425	5.1968	4.88321	4.81752	5.08338	5.43529	5.21368	5.13496	5.14083	4.82364	5.36229	6.78403	5.11981	4.97065	4.57465	3.72382	5.09562	4.64354	5.03144
hsa-miR-1298	3.70505	5.46234	5.18976	5.47259	3.8172	5.35541	5.74748	4.93879	5.25379	5.40563	5.46525	4.10485	6.23108	5.10977	5.20473	6.26954	4.3711	4.69651	5.2945	5.06816	5.18381	5.34423	6.28841	5.53745	4.70419	5.31188	7.19598	5.84508	4.82014	3.86778	4.61775	5.64447	4.81559	6.32824	3.40355	5.14083	4.82364	4.3559	6.13925	5.39046	5.64628	4.07767	5.14036	5.23251	5.95998	5.64379
hsa-miR-4320	3.75791	3.48833	3.88362	3.80518	5.11531	4.26923	4.03175	3.60209	4.64039	5.40563	4.27422	4.75102	6.04946	3.99891	3.98941	4.00269	4.3711	4.69651	3.80367	3.6824	3.64357	5.09482	4.77372	4.7468	4.33306	4.33731	3.66411	4.10829	3.86128	4.45545	4.23019	3.74527	4.39124	4.06068	3.81717	4.5687	4.01605	4.16268	4.97362	4.97929	4.03182	4.31973	3.89969	3.8786	3.28461	4.37312
hsa-miR-135a	3.81196	4.40435	4.96677	4.14424	4.66106	3.78239	4.45739	3.70354	3.8702	3.46258	3.81087	4.10485	5.14006	4.53809	3.77871	4.1177	5.39985	3.82739	3.67922	3.21625	3.64357	3.85231	4.99895	5.15576	3.5378	3.8899	5.90848	5.01441	3.7075	4.66819	4.23019	3.30829	3.99603	4.27894	4.31088	3.86089	4.27192	3.49505	4.51608	4.8368	3.45881	3.85239	3.72382	4.53141	3.52971	4.37312
hsa-miR-211	3.92369	3.64721	3.88362	5.29244	4.66106	4.26923	3.65715	3.41268	3.26813	5.1816	3.41926	3.55886	6.23108	3.99891	4.21641	4.35936	5.39985	5.3095	3.80367	3.38974	3.64357	5.57853	6.28841	6.65066	4.15619	3.8899	4.79058	5.01441	4.08137	3.86778	4.81752	5.46713	4.39124	5.21368	4.31088	4.19875	4.27192	3.97921	6.67297	5.11981	4.25323	4.57465	3.72382	4.39269	4.12016	5.34975
hsa-miR-302b*	3.92369	3.64721	4.08125	4.51868	6.07734	4.67618	5.35153	4.03621	4.84769	4.4722	4.79048	4.75102	3.8582	5.10977	6.04749	4.1177	5.39985	4.09608	5.14415	3.90131	5.49216	3.45573	5.62747	7.02368	4.70419	3.8899	5.90848	4.70523	5.07316	4.88321	7.43322	4.09036	4.81559	4.27894	4.31088	6.46201	3.36988	4.76158	4.97362	5.04987	4.25323	4.31973	5.34566	4.39269	3.95953	5.03144
hsa-miR-508-3p	3.92369	3.64721	4.51233	3.9697	5.53952	3.5692	6.63238	3.60209	3.70332	7.28874	3.95751	3.55886	5.9521	6.26922	4.95852	4.74177	5.76199	6.63577	5.14415	4.13961	4.20531	5.99364	4.77372	7.10475	4.15619	4.33731	6.67114	6.63039	4.08137	3.69509	6.64595	5.08338	4.39124	3.66719	4.31088	5.66391	5.10173	4.3559	5.41263	5.04987	4.97065	4.8358	4.92756	4.25731	3.52971	4.37312
hsa-miR-617	3.92369	4.83574	4.73914	5.47259	4.66106	5.22489	5.35153	4.15635	4.64039	4.4722	5.90012	5.55064	6.39674	5.63618	5.20473	4.1177	3.80727	6.28214	5.14415	4.79847	5.18381	5.34423	4.99895	5.15576	4.51654	4.33731	5.90848	5.01441	4.82014	5.30181	5.39799	4.4752	4.39124	4.7449	4.0544	6.66688	3.78014	4.55664	4.51608	4.8368	5.20777	4.57465	4.8196	4.39269	4.82525	3.78272
[truncated: 1,125 more rows]

## Sheet: BG subtracted rawdata
miRNA	1a	2a	3a	4a	5a	6a	7a	8a	9a	10a	11a	12a	14a	15a	16a	17a	18a	19a	20a	21a	22a	23a	24a	25a	26a	27a	28a	29a	30a	31a	32a	33a	34a	35a	36a	37a	38a	39a	40a	41a	42a	43a	44a	45a	46a
[truncated: 5,790 more rows]

## Sheet: compressed BGsubtracted rawdata
miRNA	1a	2a	3a	4a	5a	6a	7a	8a	9a	10a	11a	12a	13a	14a	15a	16a	17a	18a	19a	20a	21a	22a	23a	24a	25a	26a	27a	28a	29a	30a	31a	32a	33a	34a	35a	36a	37a	38a	39a	40a	41a	42a	43a	44a	45a	46a
[truncated: 1,136 more rows]
